# Supplementary material for: Absence of S100A4 in the mouse lens induces an aberrant retina-specific differentiation program and cataract
Source: Sci Rep. 2021 Jan 26;11:2203. doi: 10.1038/s41598-021-81611-y (PMC7838418; doi:10.1038/s41598-021-81611-y)
Supplement: Supplementary file 2 — Supplementary Information 2. [file 41598_2021_81611_MOESM2_ESM.xlsx]

## Sheet: Header Information
	Header Information:
	GeneID	ENSEMBL Gene ID
	GeneName	Gene name
	IsCoding	Is the gene a known protein coding gene?
	log2FoldChange	Log2(Fold-Change)
	stat	Wald test statistic
	pvalue	P-value
	padj	FDR corrected p-value
	<Sample ID>	Normalized expression for the specific <SampleID>
	Gene Description	Full gene name

## Sheet: DGE
Table S1: Differential profile of gene expression in S100A4-/- lenses compared to littermate WT lenses.
GeneID	GeneName	IsCoding	Fold Change	log2FoldChange	stat	pvalue	padj	S100_1	S100_2	WT_1	WT_2	Gene Description
ENSMUSG00000001020	S100a4	TRUE	0.00112879561186992	-9.79176	-83.2347	0	0	14.558	18.2428	14419.8	14384.8	S100 calcium binding protein A4 [Source:MGI Symbol;Acc:MGI:1330282]									0.00112820894825287
ENSMUSG00000001023	S100a5	TRUE	275.269015478492	8.1047	43.0733	0	0	2247.93	2461.77	8.35323	8.7592	S100 calcium binding protein A5 [Source:MGI Symbol;Acc:MGI:1338915]
ENSMUSG00000030324	Rho	TRUE	4.32174	2.11161	32.9453	4.94472e-238	2.45983e-234	8393.13	8132.25	2016.26	1806.59	rhodopsin [Source:MGI Symbol;Acc:MGI:97914]
ENSMUSG00000034837	Gnat1	TRUE	4.3930867500736	2.13523	27.2638	1.1413e-163	3.40656e-160	3338.93	3327.29	736.128	781.759	guanine nucleotide binding protein, alpha transducing 1 [Source:MGI Symbol;Acc:MGI:95778]
ENSMUSG00000041534	Rbp3	TRUE	5.07137164222365	2.34238	24.0972	2.67224e-128	6.64675e-125	2013.29	1970.23	395.734	389.784	retinol binding protein 3, interstitial [Source:MGI Symbol;Acc:MGI:97878]
ENSMUSG00000026473	Glul	TRUE	2.92035003689897	1.54614	23.8443	1.15898e-125	2.47094e-122	5387.33	5421.16	1779.24	1922.64	glutamate-ammonia ligase (glutamine synthetase) [Source:MGI Symbol;Acc:MGI:95739]
ENSMUSG00000023978	Prph2	TRUE	4.3102250047867	2.10776	19.1782	5.62552e-82	1.04944e-78	1627.93	1624.63	341.438	413.872	peripherin 2 [Source:MGI Symbol;Acc:MGI:102791]
ENSMUSG00000055254	Ntrk2	TRUE	4.86082866476554	2.2812	18.6509	1.24072e-77	2.05739e-74	1285.39	1247.61	237.023	284.674	neurotrophic tyrosine kinase, receptor, type 2 [Source:MGI Symbol;Acc:MGI:97384]
ENSMUSG00000022129	Dct	TRUE	15.3089817177842	3.93631	18.4095	1.1026e-75	1.64551e-72	581.465	581.744	31.3246	44.8909	dopachrome tautomerase [Source:MGI Symbol;Acc:MGI:102563]
ENSMUSG00000030096	Slc6a6	TRUE	2.10747518844037	1.07552	17.8904	1.40117e-71	1.90101e-68	16459.1	16068.9	7208.84	8228.17	solute carrier family 6 (neurotransmitter transporter, taurine), member 6 [Source:MGI Symbol;Acc:MGI:98488]
ENSMUSG00000063564	Col23a1	TRUE	4.58084042755777	2.19561	17.6077	2.14964e-69	2.67344e-66	1222.87	1209.09	238.067	293.433	collagen, type XXIII, alpha 1 [Source:MGI Symbol;Acc:MGI:2653243]
ENSMUSG00000021680	Crhbp	TRUE	5.18449602616036	2.3742	17.2153	2.03869e-66	2.34042e-63	924.863	955.722	169.153	193.797	corticotropin releasing hormone binding protein [Source:MGI Symbol;Acc:MGI:88497]
ENSMUSG00000018339	Gpx3	TRUE	3.66891448639406	1.87535	16.7526	5.41971e-63	5.77742e-60	1429.26	1500.98	364.41	434.675	glutathione peroxidase 3 [Source:MGI Symbol;Acc:MGI:105102]
ENSMUSG00000002020	Ltbp2	TRUE	4.3975973648169	2.13672	16.4195	1.38794e-60	1.3809e-57	1362.46	1313.48	256.862	352.558	latent transforming growth factor beta binding protein 2 [Source:MGI Symbol;Acc:MGI:99502]
ENSMUSG00000021614	Vcan	TRUE	4.39764763018528	2.13673	16.2239	3.41567e-59	3.18596e-56	1054.17	957.749	219.272	238.688	versican [Source:MGI Symbol;Acc:MGI:102889]
ENSMUSG00000045573	Penk	TRUE	3.74287339155731	1.90415	16.1075	2.25969e-58	1.98374e-55	1383.01	1390.51	327.864	413.872	preproenkephalin [Source:MGI Symbol;Acc:MGI:104629]
ENSMUSG00000040907	Atp1a3	TRUE	4.99097916359677	2.31932	15.5574	1.41646e-54	1.1744e-51	840.94	787.482	148.27	178.469	ATPase, Na+/K+ transporting, alpha 3 polypeptide [Source:MGI Symbol;Acc:MGI:88107]
ENSMUSG00000056055	Sag	TRUE	3.39408186521725	1.76302	14.7089	5.65234e-49	4.43976e-46	1075.58	1077.34	301.76	332.85	S-antigen, retina and pineal gland (arrestin) [Source:MGI Symbol;Acc:MGI:98227]
ENSMUSG00000041577	Prelp	TRUE	3.89102480244025	1.96015	14.4477	2.59337e-47	1.93517e-44	925.719	919.236	214.051	260.586	proline arginine-rich end leucine-rich repeat [Source:MGI Symbol;Acc:MGI:2151110]
ENSMUSG00000022483	Col2a1	TRUE	4.70890765537244	2.23539	14.2809	2.87659e-46	2.0443e-43	746.741	704.376	137.828	170.804	collagen, type II, alpha 1 [Source:MGI Symbol;Acc:MGI:88452]
ENSMUSG00000026579	F5	TRUE	5.61884651591569	2.49027	14.1762	1.28607e-45	8.72426e-43	616.575	579.717	95.018	118.249	coagulation factor V [Source:MGI Symbol;Acc:MGI:88382]
ENSMUSG00000026483	Fam129a	TRUE	3.35187986490762	1.74497	14.0969	3.96588e-45	2.57334e-42	1109.84	1058.08	350.836	295.623	family with sequence similarity 129, member A [Source:MGI Symbol;Acc:MGI:2137237]
ENSMUSG00000020467	Efemp1	TRUE	4.26829868297216	2.09366	13.8952	6.77124e-44	4.21058e-41	694.504	725.659	158.711	174.089	epidermal growth factor-containing fibulin-like extracellular matrix protein 1 [Source:MGI Symbol;Acc:MGI:1339998]
ENSMUSG00000031450	Grk1	TRUE	4.81350397089346	2.26709	13.5389	9.21703e-42	5.5022e-39	642.266	585.798	135.74	119.344	G protein-coupled receptor kinase 1 [Source:MGI Symbol;Acc:MGI:1345146]
ENSMUSG00000070570	Slc17a7	TRUE	4.55211762874697	2.18654	13.497	1.6285e-41	9.34758e-39	708.205	632.418	159.756	134.673	solute carrier family 17 (sodium-dependent inorganic phosphate cotransporter), member 7 [Source:MGI Symbol;Acc:MGI:1920211]
ENSMUSG00000041329	Atp1b2	TRUE	3.44926377912532	1.78629	13.3695	9.11376e-41	5.03755e-38	888.04	868.562	235.979	273.725	ATPase, Na+/K+ transporting, beta 2 polypeptide [Source:MGI Symbol;Acc:MGI:88109]
ENSMUSG00000024575	Pde6a	TRUE	3.49951527604487	1.80716	13.3481	1.215e-40	6.47595e-38	855.498	893.899	229.714	270.44	phosphodiesterase 6A, cGMP-specific, rod, alpha [Source:MGI Symbol;Acc:MGI:97524]
ENSMUSG00000006007	Pdc	TRUE	5.42265229510203	2.439	13.124	2.40049e-39	1.23534e-36	645.691	573.636	133.652	90.8767	phosducin [Source:MGI Symbol;Acc:MGI:98090]
ENSMUSG00000025900	Rp1	TRUE	5.737898344369	2.52052	12.8557	7.99446e-38	3.97698e-35	603.73	475.327	87.7089	100.731	retinitis pigmentosa 1 (human) [Source:MGI Symbol;Acc:MGI:1341105]
ENSMUSG00000010311	Optc	TRUE	4.49781059341435	2.16922	12.2583	1.51618e-34	7.29918e-32	3608.68	3501.61	693.318	887.964	opticin [Source:MGI Symbol;Acc:MGI:2151113]
ENSMUSG00000021676	Iqgap2	TRUE	4.3431188885256	2.11873	12.2505	1.66992e-34	7.78807e-32	691.078	625.324	125.298	178.469	IQ motif containing GTPase activating protein 2 [Source:MGI Symbol;Acc:MGI:2449975]
ENSMUSG00000072941	Sod3	TRUE	5.56013642982809	2.47512	12.1667	4.67483e-34	2.11415e-31	417.045	445.936	71.0024	84.3073	superoxide dismutase 3, extracellular [Source:MGI Symbol;Acc:MGI:103181]
ENSMUSG00000002985	Apoe	TRUE	3.67020574481999	1.87586	12.1315	7.19378e-34	3.15765e-31	9010.56	8824.46	2169.75	2690.17	apolipoprotein E [Source:MGI Symbol;Acc:MGI:88057]
ENSMUSG00000028626	Col9a2	TRUE	4.49846363822958	2.16943	12.0943	1.13227e-33	4.828e-31	522.376	487.489	107.548	117.154	collagen, type IX, alpha 2 [Source:MGI Symbol;Acc:MGI:88466]
ENSMUSG00000031293	Rs1	TRUE	4.85880295459212	2.2806	12.0497	1.9476e-33	8.0739e-31	630.277	484.449	117.989	111.68	retinoschisis (X-linked, juvenile) 1 (human) [Source:MGI Symbol;Acc:MGI:1336189]
ENSMUSG00000068323	Slc4a5	TRUE	5.18192953292295	2.37349	11.9962	3.71772e-33	1.47227e-30	512.1	509.786	78.3115	119.344	solute carrier family 4, sodium bicarbonate cotransporter, member 5 [Source:MGI Symbol;Acc:MGI:2443220]
ENSMUSG00000028542	Slc6a9	TRUE	3.09588135553659	1.63035	11.9956	3.74874e-33	1.47227e-30	846.935	896.939	253.729	309.857	solute carrier family 6 (neurotransmitter transporter, glycine), member 9 [Source:MGI Symbol;Acc:MGI:95760]
ENSMUSG00000040632	Nrl	TRUE	4.18123860745873	2.06393	11.872	1.65505e-32	6.33334e-30	601.161	515.867	127.387	140.147	neural retina leucine zipper gene [Source:MGI Symbol;Acc:MGI:102567]
ENSMUSG00000029843	Slc13a4	TRUE	3.95309763392611	1.98298	11.796	4.09476e-32	1.52776e-29	558.343	558.433	129.475	153.286	solute carrier family 13 (sodium/sulfate symporters), member 4 [Source:MGI Symbol;Acc:MGI:2442367]
ENSMUSG00000025386	Pde6g	TRUE	3.79313038306114	1.92339	11.7272	9.24629e-32	3.36565e-29	553.205	569.582	153.491	142.337	phosphodiesterase 6G, cGMP-specific, rod, gamma [Source:MGI Symbol;Acc:MGI:97526]
ENSMUSG00000019970	Sgk1	TRUE	2.89193728040726	1.53204	11.718	1.03131e-31	3.66459e-29	913.73	818.901	303.849	295.623	serum/glucocorticoid regulated kinase 1 [Source:MGI Symbol;Acc:MGI:1340062]
ENSMUSG00000041559	Fmod	TRUE	2.36283531402499	1.24052	11.7139	1.08246e-31	3.75688e-29	1547.43	1699.62	625.448	748.912	fibromodulin [Source:MGI Symbol;Acc:MGI:1328364]
ENSMUSG00000026147	Col9a1	TRUE	4.49569760580475	2.16854	11.6849	1.52228e-31	5.10171e-29	2581.91	2268.19	478.222	601.1	collagen, type IX, alpha 1 [Source:MGI Symbol;Acc:MGI:88465]
ENSMUSG00000052819	Best2	TRUE	4.5276948262526	2.17878	11.684	1.53831e-31	5.10171e-29	454.724	509.786	100.239	112.775	bestrophin 2 [Source:MGI Symbol;Acc:MGI:2387588]
ENSMUSG00000034452	Slc24a1	TRUE	4.20352684025452	2.0716	11.5182	1.06879e-30	3.46754e-28	538.647	471.273	122.166	118.249	solute carrier family 24 (sodium/potassium/calcium exchanger), member 1 [Source:MGI Symbol;Acc:MGI:2384871]
ENSMUSG00000071648	Rom1	TRUE	2.75165583549106	1.4603	11.5069	1.21709e-30	3.86465e-28	867.487	846.265	320.555	302.192	rod outer segment membrane protein 1 [Source:MGI Symbol;Acc:MGI:97998]
ENSMUSG00000023979	Guca1b	TRUE	3.97449556600852	1.99077	11.3131	1.13008e-29	3.5136e-27	482.128	512.826	121.122	129.198	guanylate cyclase activator 1B [Source:MGI Symbol;Acc:MGI:1194489]
ENSMUSG00000020907	Rcvrn	TRUE	5.27504758937853	2.39918	11.2271	3.00323e-29	9.14698e-27	375.083	421.612	66.8258	84.3073	recoverin [Source:MGI Symbol;Acc:MGI:97883]
ENSMUSG00000031837	Necab2	TRUE	5.395868164805	2.43186	11.0617	1.92347e-28	5.74118e-26	351.962	363.843	62.6492	70.0736	N-terminal EF-hand calcium binding protein 2 [Source:MGI Symbol;Acc:MGI:2152211]
ENSMUSG00000021750	Fam107a	TRUE	3.09747795139066	1.63109	11.0381	2.50165e-28	7.32052e-26	672.238	634.445	218.228	203.651	family with sequence similarity 107, member A [Source:MGI Symbol;Acc:MGI:3041256]
ENSMUSG00000029816	Gpnmb	TRUE	8.38087873068683	3.0671	10.9097	1.03648e-27	2.97471e-25	262.045	302.02	38.6337	28.4674	glycoprotein (transmembrane) nmb [Source:MGI Symbol;Acc:MGI:1934765]
ENSMUSG00000024810	Il33	TRUE	3.68650341550796	1.88225	10.8175	2.84541e-27	8.01224e-25	505.249	494.584	145.137	125.914	interleukin 33 [Source:MGI Symbol;Acc:MGI:1924375]
ENSMUSG00000021803	Cdhr1	TRUE	4.59240487018933	2.19925	10.7411	6.52911e-27	1.80445e-24	403.343	381.073	91.8855	78.8328	cadherin-related family member 1 [Source:MGI Symbol;Acc:MGI:2157782]
ENSMUSG00000035864	Syt1	TRUE	5.020171803405	2.32774	10.6865	1.1779e-26	3.19617e-24	399.061	350.668	82.4881	66.7889	synaptotagmin I [Source:MGI Symbol;Acc:MGI:99667]
ENSMUSG00000007097	Atp1a2	TRUE	4.28761465927055	2.10018	10.6742	1.34378e-26	3.58119e-24	4434.2	4369.16	887.531	1166.07	ATPase, Na+/K+ transporting, alpha 2 polypeptide [Source:MGI Symbol;Acc:MGI:88106]
ENSMUSG00000027570	Col9a3	TRUE	2.98664460938429	1.57853	10.6105	2.6636e-26	6.97397e-24	691.078	660.796	205.698	247.447	collagen, type IX, alpha 3 [Source:MGI Symbol;Acc:MGI:894686]
ENSMUSG00000006369	Fbln1	TRUE	3.74519968969718	1.90504	10.3941	2.63655e-25	6.78411e-23	3905.83	3709.38	889.619	1144.17	fibulin 1 [Source:MGI Symbol;Acc:MGI:95487]
ENSMUSG00000017493	Igfbp4	TRUE	3.56426316624319	1.8336	10.358	3.85051e-25	9.73983e-23	470.139	483.435	124.254	143.432	insulin-like growth factor binding protein 4 [Source:MGI Symbol;Acc:MGI:96439]
ENSMUSG00000046049	Rp1l1	TRUE	6.22809845153709	2.63879	10.3198	5.73226e-25	1.4258e-22	300.58	277.696	51.1635	41.6062	retinitis pigmentosa 1 homolog like 1 [Source:MGI Symbol;Acc:MGI:2384303]
ENSMUSG00000034739	Mfrp	TRUE	4.99506943235971	2.3205	10.3114	6.25891e-25	1.53128e-22	326.271	330.398	66.8258	64.5991	membrane frizzled-related protein [Source:MGI Symbol;Acc:MGI:2385957]
ENSMUSG00000047230	Cldn2	TRUE	3.97364739244884	1.99046	10.295	7.42301e-25	1.78679e-22	431.603	414.518	96.0621	117.154	claudin 2 [Source:MGI Symbol;Acc:MGI:1276110]
ENSMUSG00000037446	Tulp1	TRUE	4.03731366616155	2.0134	10.2887	7.92641e-25	1.87768e-22	467.57	395.261	101.283	112.775	tubby like protein 1 [Source:MGI Symbol;Acc:MGI:109571]
ENSMUSG00000050556	Kcnb1	TRUE	6.10046317048742	2.60892	10.2811	8.57779e-25	2.00023e-22	326.271	297.966	61.6051	40.5113	potassium voltage gated channel, Shab-related subfamily, member 1 [Source:MGI Symbol;Acc:MGI:96666]
ENSMUSG00000029491	Pde6b	TRUE	3.00170045125089	1.58578	10.1054	5.22696e-24	1.20011e-21	679.089	570.595	211.963	204.746	phosphodiesterase 6B, cGMP, rod receptor, beta polypeptide [Source:MGI Symbol;Acc:MGI:97525]
ENSMUSG00000058966	Fam57b	TRUE	4.16414591519736	2.05802	10.0053	1.44441e-23	3.26612e-21	429.89	413.504	120.078	82.1175	family with sequence similarity 57, member B [Source:MGI Symbol;Acc:MGI:1916202]
ENSMUSG00000033152	Podxl2	TRUE	1.73244375321494	0.792809	9.95398	2.42305e-23	5.39726e-21	2164.86	2262.11	1249.85	1305.12	podocalyxin-like 2 [Source:MGI Symbol;Acc:MGI:2442488]
ENSMUSG00000021239	Vsx2	TRUE	4.29773399577942	2.10358	9.93107	3.04977e-23	6.69336e-21	354.531	414.518	79.3557	99.6359	visual system homeobox 2 [Source:MGI Symbol;Acc:MGI:88401]
ENSMUSG00000042436	Mfap4	TRUE	2.3204760579414	1.21442	9.90624	3.91105e-23	8.4592e-21	851.217	910.115	387.381	371.171	microfibrillar-associated protein 4 [Source:MGI Symbol;Acc:MGI:1342276]
ENSMUSG00000031144	Syp	TRUE	3.70919108144936	1.8911	9.72908	2.26627e-22	4.83168e-20	391.354	393.234	110.68	100.731	synaptophysin [Source:MGI Symbol;Acc:MGI:98467]
ENSMUSG00000020651	Slc26a4	TRUE	5.38131605142699	2.42796	9.66709	4.16038e-22	8.74501e-20	312.569	274.656	46.9869	62.4093	solute carrier family 26, member 4 [Source:MGI Symbol;Acc:MGI:1346029]
ENSMUSG00000020326	Ccng1	TRUE	1.34018765210359	0.422435	9.41291	4.82587e-21	1.0003e-18	48039.8	45794.6	35639.1	34378.8	cyclin G1 [Source:MGI Symbol;Acc:MGI:102890]
ENSMUSG00000017740	Slc12a5	TRUE	3.56353189706821	1.83331	9.36654	7.49459e-21	1.53218e-18	387.072	379.046	101.283	113.87	solute carrier family 12, member 5 [Source:MGI Symbol;Acc:MGI:1862037]
ENSMUSG00000064351	mt-Co1	TRUE	1.35048849313054	0.433481	9.25416	2.15919e-20	4.35457e-18	34463.1	32745.9	24318.3	25452	mitochondrially encoded cytochrome c oxidase I [Source:MGI Symbol;Acc:MGI:102504]
ENSMUSG00000041313	Slc7a1	TRUE	2.1028171093591	1.07232	9.22096	2.9445e-20	5.85917e-18	937.708	951.668	466.737	431.391	solute carrier family 7 (cationic amino acid transporter, y+ system), member 1 [Source:MGI Symbol;Acc:MGI:88117]
ENSMUSG00000017344	Vtn	TRUE	3.56480084069574	1.83382	9.03548	1.63285e-19	3.20639e-17	379.365	369.924	117.989	91.9716	vitronectin [Source:MGI Symbol;Acc:MGI:98940]
ENSMUSG00000030108	Slc6a13	TRUE	3.42771926648969	1.77725	8.96035	3.23636e-19	6.27266e-17	530.94	472.287	113.813	179.564	solute carrier family 6 (neurotransmitter transporter, GABA), member 13 [Source:MGI Symbol;Acc:MGI:95629]
ENSMUSG00000025359	Pmel	TRUE	5.52184050009922	2.46515	8.93435	4.09597e-19	7.83696e-17	222.652	291.885	44.8986	48.1756	premelanosome protein [Source:MGI Symbol;Acc:MGI:98301]
ENSMUSG00000041578	Crx	TRUE	4.04003601644892	2.01437	8.705	3.17571e-18	5.99928e-16	351.105	354.722	108.592	65.694	cone-rod homeobox [Source:MGI Symbol;Acc:MGI:1194883]
ENSMUSG00000029663	Gngt1	TRUE	4.20507673825023	2.07213	8.6895	3.64053e-18	6.7914e-16	280.028	291.885	59.5168	76.643	guanine nucleotide binding protein (G protein), gamma transducing activity polypeptide 1 [Source:MGI Symbol;Acc:MGI:109165]
ENSMUSG00000027204	Fbn1	TRUE	3.61798382722069	1.85519	8.61073	7.25951e-18	1.33754e-15	3257.57	2890.48	734.04	965.702	fibrillin 1 [Source:MGI Symbol;Acc:MGI:95489]
ENSMUSG00000032368	Zic1	TRUE	4.69519167292019	2.23118	8.52796	1.48949e-17	2.71086e-15	293.73	233.103	51.1635	61.3144	zinc finger protein of the cerebellum 1 [Source:MGI Symbol;Acc:MGI:106683]
ENSMUSG00000046768	Rhoj	TRUE	3.7232121583671	1.89655	8.24928	1.59349e-16	2.8652e-14	304.006	268.575	77.2674	76.643	ras homolog family member J [Source:MGI Symbol;Acc:MGI:1931551]
ENSMUSG00000064339	mt-Rnr2	FALSE	1.3278844534022	0.40913	8.24441	1.65983e-16	2.93444e-14	9710.21	9884.58	7274.62	7481.45	mitochondrially encoded 16S rRNA [Source:MGI Symbol;Acc:MGI:102492]
ENSMUSG00000020890	Gucy2e	TRUE	4.06922231256001	2.02475	8.24358	1.67132e-16	2.93444e-14	244.061	282.764	64.7375	64.5991	guanylate cyclase 2e [Source:MGI Symbol;Acc:MGI:105123]
ENSMUSG00000039323	Igfbp2	TRUE	3.97378038409452	1.99051	8.22777	1.90737e-16	3.30996e-14	257.763	269.589	61.6051	71.1685	insulin-like growth factor binding protein 2 [Source:MGI Symbol;Acc:MGI:96437]
ENSMUSG00000027966	Col11a1	TRUE	4.67067410189625	2.22363	8.20401	2.32498e-16	3.98828e-14	274.89	230.062	43.8545	64.5991	collagen, type XI, alpha 1 [Source:MGI Symbol;Acc:MGI:88446]
ENSMUSG00000027273	Snap25	TRUE	3.96807805612003	1.98844	8.17242	3.02261e-16	5.12607e-14	292.017	246.278	65.7817	70.0736	synaptosomal-associated protein 25 [Source:MGI Symbol;Acc:MGI:98331]
ENSMUSG00000096255	Dynlt1b	TRUE	0.219296575955425	-2.18904	-8.17095	3.05964e-16	5.13056e-14	53.094	44.5936	219.272	227.739	dynein light chain Tctex-type 1B [Source:MGI Symbol;Acc:MGI:98643]
ENSMUSG00000023336	Wfdc1	TRUE	4.21010592550701	2.07386	8.16734	3.15264e-16	5.22778e-14	278.315	244.251	53.2518	71.1685	WAP four-disulfide core domain 1 [Source:MGI Symbol;Acc:MGI:1915116]
ENSMUSG00000031517	Gpm6a	TRUE	4.05518948993782	2.01977	8.09328	5.8078e-16	9.52479e-14	299.724	237.157	64.7375	67.8838	glycoprotein m6a [Source:MGI Symbol;Acc:MGI:107671]
ENSMUSG00000041828	Abca8a	TRUE	5.0557673394474	2.33793	8.05876	7.70694e-16	1.2502e-13	241.492	207.766	35.5012	53.6501	ATP-binding cassette, sub-family A (ABC1), member 8a [Source:MGI Symbol;Acc:MGI:2386846]
ENSMUSG00000029752	Asns	TRUE	2.31910195482251	1.21357	7.99034	1.3457e-15	2.15948e-13	534.365	568.568	247.464	227.739	asparagine synthetase [Source:MGI Symbol;Acc:MGI:1350929]
ENSMUSG00000030523	Trpm1	TRUE	1.89927523104794	0.925449	7.9644	1.66031e-15	2.636e-13	1186.05	1005.38	593.079	561.684	transient receptor potential cation channel, subfamily M, member 1 [Source:MGI Symbol;Acc:MGI:1330305]
ENSMUSG00000023915	Tnfrsf21	TRUE	3.6915392142097	1.88422	7.96301	1.67901e-15	2.63764e-13	302.293	331.411	66.8258	105.11	tumor necrosis factor receptor superfamily, member 21 [Source:MGI Symbol;Acc:MGI:2151075]
ENSMUSG00000066058	Cldn19	TRUE	3.94582198320957	1.98033	7.90654	2.64637e-15	4.114e-13	256.906	254.386	55.3401	74.4532	claudin 19 [Source:MGI Symbol;Acc:MGI:3033992]
ENSMUSG00000025453	Nnt	TRUE	0.611230974842338	-0.71021	-7.77667	7.44596e-15	1.1456e-12	881.189	892.885	1425.27	1477.02	nicotinamide nucleotide transhydrogenase [Source:MGI Symbol;Acc:MGI:109279]
ENSMUSG00000044375	BC027072	TRUE	6.21051876392749	2.63471	7.77463	7.56656e-15	1.14679e-12	200.387	157.091	32.3688	25.1827	cDNA sequence BC027072 [Source:MGI Symbol;Acc:MGI:2385061]
ENSMUSG00000020415	Pttg1	TRUE	0.451035230295092	-1.14869	-7.77395	7.60739e-15	1.14679e-12	275.746	282.764	671.391	566.063	pituitary tumor-transforming gene 1 [Source:MGI Symbol;Acc:MGI:1353578]
ENSMUSG00000063796	Slc22a8	TRUE	4.42153329083995	2.14455	7.69228	1.44531e-14	2.15699e-12	224.365	220.941	40.722	60.2195	solute carrier family 22 (organic anion transporter), member 8 [Source:MGI Symbol;Acc:MGI:1336187]
ENSMUSG00000029086	Prom1	TRUE	4.11957410407832	2.0425	7.68877	1.48557e-14	2.19511e-12	238.067	224.995	48.0311	64.5991	prominin 1 [Source:MGI Symbol;Acc:MGI:1100886]
ENSMUSG00000019478	Rab4a	TRUE	0.207447329850392	-2.26918	-7.66507	1.78736e-14	2.61515e-12	40.2487	38.5127	203.61	176.279	RAB4A, member RAS oncogene family [Source:MGI Symbol;Acc:MGI:105069]
ENSMUSG00000067786	Nnat	TRUE	0.757903032436574	-0.399915	-7.66145	1.83852e-14	2.66389e-12	6157.19	6444.79	8363.67	8259.93	neuronatin [Source:MGI Symbol;Acc:MGI:104716]
ENSMUSG00000022237	Ankrd33b	TRUE	5.91616992750923	2.56466	7.63508	2.25674e-14	3.23842e-12	190.967	170.266	22.9714	38.3215	ankyrin repeat domain 33B [Source:MGI Symbol;Acc:MGI:1917904]
ENSMUSG00000021806	Nid2	TRUE	3.28786697762886	1.71715	7.55169	4.29649e-14	6.10674e-12	274.89	286.818	93.9738	76.643	nidogen 2 [Source:MGI Symbol;Acc:MGI:1298229]
ENSMUSG00000002980	Bcam	TRUE	2.60601412224624	1.38184	7.54501	4.52242e-14	6.36722e-12	400.774	422.626	140.961	175.184	basal cell adhesion molecule [Source:MGI Symbol;Acc:MGI:1929940]
ENSMUSG00000047298	Kcnv2	TRUE	5.77410008071348	2.5296	7.53719	4.80202e-14	6.69769e-12	169.558	169.253	34.4571	24.0878	potassium channel, subfamily V, member 2 [Source:MGI Symbol;Acc:MGI:2670981]
ENSMUSG00000043531	Sorcs1	TRUE	3.66616788955123	1.87427	7.52351	5.3326e-14	7.36887e-12	237.21	269.589	60.5609	77.7379	sortilin-related VPS10 domain containing receptor 1 [Source:MGI Symbol;Acc:MGI:1929666]
ENSMUSG00000029648	Flt1	TRUE	3.61678027975187	1.85471	7.46939	8.05672e-14	1.10311e-11	240.636	239.184	61.6051	71.1685	FMS-like tyrosine kinase 1 [Source:MGI Symbol;Acc:MGI:95558]
ENSMUSG00000041609	Ccdc64	TRUE	2.68419523961541	1.42449	7.41704	1.19768e-13	1.62492e-11	342.542	357.762	130.519	130.293	BICD family like cargo adaptor 1 [Source:MGI Symbol;Acc:MGI:1922915]
ENSMUSG00000027400	Pdyn	TRUE	3.73064537179948	1.89943	7.33335	2.24469e-13	3.00807e-11	252.625	248.305	81.444	52.5552	prodynorphin [Source:MGI Symbol;Acc:MGI:97535]
ENSMUSG00000061524	Zic2	TRUE	6.46246525084727	2.69208	7.33259	2.25746e-13	3.00807e-11	178.122	139.862	19.8389	29.5623	zinc finger protein of the cerebellum 2 [Source:MGI Symbol;Acc:MGI:106679]
ENSMUSG00000031028	Tub	TRUE	4.85206468669471	2.2786	7.28553	3.20411e-13	4.23169e-11	185.829	171.28	41.7661	31.7521	tubby candidate gene [Source:MGI Symbol;Acc:MGI:2651573]
ENSMUSG00000057777	Mab21l2	TRUE	3.37344193015064	1.75422	7.26519	3.72505e-13	4.87655e-11	243.205	275.67	85.6206	67.8838	mab-21-like 2 (C. elegans) [Source:MGI Symbol;Acc:MGI:1346022]
ENSMUSG00000030701	Plekhb1	TRUE	2.58393711607107	1.36957	7.22637	4.96063e-13	6.4376e-11	404.199	387.153	132.608	174.089	pleckstrin homology domain containing, family B (evectins) member 1 [Source:MGI Symbol;Acc:MGI:1351469]
ENSMUSG00000040554	Aipl1	TRUE	3.92787103278544	1.97375	7.20133	5.96294e-13	7.67163e-11	251.768	192.563	56.3843	56.9348	aryl hydrocarbon receptor-interacting protein-like 1 [Source:MGI Symbol;Acc:MGI:2148800]
ENSMUSG00000026825	Dnm1	TRUE	3.63758887318915	1.86298	7.17973	6.98516e-13	8.90996e-11	256.906	219.928	75.1791	55.8399	dynamin 1 [Source:MGI Symbol;Acc:MGI:107384]
ENSMUSG00000028125	Abca4	TRUE	1.56089661023501	0.642375	7.1689	7.56019e-13	9.56172e-11	1473.79	1477.67	948.091	942.709	ATP-binding cassette, sub-family A (ABC1), member 4 [Source:MGI Symbol;Acc:MGI:109424]
ENSMUSG00000055022	Cntn1	TRUE	2.90533187659828	1.5387	7.16646	7.69635e-13	9.65213e-11	290.304	310.128	93.9738	112.775	contactin 1 [Source:MGI Symbol;Acc:MGI:105980]
ENSMUSG00000021327	Zkscan3	TRUE	1.76065063848431	0.816109	7.10607	1.19394e-12	1.48486e-10	888.04	865.521	500.15	495.99	zinc finger with KRAB and SCAN domains 3 [Source:MGI Symbol;Acc:MGI:1919989]
ENSMUSG00000020142	Slc1a4	TRUE	1.53953380074442	0.622494	7.06055	1.65848e-12	2.04554e-10	1526.02	1572.94	1014.92	997.454	solute carrier family 1 (glutamate/neutral amino acid transporter), member 4 [Source:MGI Symbol;Acc:MGI:2135601]
ENSMUSG00000009281	Rarres2	TRUE	4.29691570751538	2.1033	7.0326	2.02725e-12	2.4799e-10	189.254	183.442	36.5454	50.3654	retinoic acid receptor responder (tazarotene induced) 2 [Source:MGI Symbol;Acc:MGI:1918910]
ENSMUSG00000045294	Insig1	TRUE	0.70470912439998	-0.5049	-6.99316	2.68766e-12	3.26102e-10	2155.44	1973.27	2942.42	2920.1	insulin induced gene 1 [Source:MGI Symbol;Acc:MGI:1916289]
ENSMUSG00000023982	Guca1a	TRUE	3.93735353717123	1.97723	6.98995	2.74987e-12	3.30961e-10	199.531	203.712	59.5168	42.7011	guanylate cyclase activator 1a (retina) [Source:MGI Symbol;Acc:MGI:102770]
ENSMUSG00000023150	Ivns1abp	TRUE	0.82102244123858	-0.284506	-6.98459	2.85692e-12	3.41093e-10	45362.8	44480.1	55147	54283	influenza virus NS1A binding protein [Source:MGI Symbol;Acc:MGI:2152389]
ENSMUSG00000024518	Rax	TRUE	4.29128000619002	2.10141	6.9557	3.50817e-12	4.15523e-10	213.232	219.928	34.4571	66.7889	retina and anterior neural fold homeobox [Source:MGI Symbol;Acc:MGI:109632]
ENSMUSG00000001870	Ltbp1	TRUE	1.66190322415341	0.732836	6.94147	3.88052e-12	4.56007e-10	1056.74	1152.34	671.391	656.94	latent transforming growth factor beta binding protein 1 [Source:MGI Symbol;Acc:MGI:109151]
ENSMUSG00000058253	Cngb1	TRUE	3.69918643508379	1.88721	6.89971	5.21099e-12	6.07569e-10	208.951	197.631	60.5609	49.2705	NA
ENSMUSG00000071847	Apcdd1	TRUE	4.7147039880061	2.23717	6.87529	6.18652e-12	7.15718e-10	221.796	169.253	53.2518	29.5623	adenomatosis polyposis coli down-regulated 1 [Source:MGI Symbol;Acc:MGI:3513977]
ENSMUSG00000064370	mt-Cytb	TRUE	1.25998790810824	0.33341	6.83078	8.44515e-12	9.69504e-10	53459.7	53225.5	40468.3	44205.5	mitochondrially encoded cytochrome b [Source:MGI Symbol;Acc:MGI:102501]
ENSMUSG00000042453	Reln	TRUE	4.34267320360508	2.11858	6.8193	9.14849e-12	1.04223e-09	2454.31	2395.89	443.765	673.364	reelin [Source:MGI Symbol;Acc:MGI:103022]
ENSMUSG00000037851	Iars	TRUE	1.43999586034072	0.526065	6.74218	1.56029e-11	1.76407e-09	2107.49	2080.7	1420.05	1489.06	isoleucine-tRNA synthetase [Source:MGI Symbol;Acc:MGI:2145219]
ENSMUSG00000067220	Cnga1	TRUE	3.89583907654274	1.96193	6.74057	1.57767e-11	1.77031e-09	209.807	180.401	58.4726	41.6062	cyclic nucleotide gated channel alpha 1 [Source:MGI Symbol;Acc:MGI:88436]
ENSMUSG00000035504	Reep6	TRUE	1.82978692048658	0.871676	6.7375	1.61135e-11	1.79461e-09	691.935	759.105	384.249	408.398	receptor accessory protein 6 [Source:MGI Symbol;Acc:MGI:1917585]
ENSMUSG00000021255	Esrrb	TRUE	4.03918744046725	2.01407	6.72241	1.78745e-11	1.976e-09	186.685	179.388	53.2518	37.2266	estrogen related receptor, beta [Source:MGI Symbol;Acc:MGI:1346832]
ENSMUSG00000044461	Shisa2	TRUE	3.55368284279266	1.82931	6.5991	4.13655e-11	4.53926e-09	248.343	200.671	50.1194	76.643	shisa family member 2 [Source:MGI Symbol;Acc:MGI:2444716]
ENSMUSG00000032359	Ctsh	TRUE	2.39797714277981	1.26182	6.59306	4.30845e-11	4.69338e-09	366.52	333.438	136.784	155.476	cathepsin H [Source:MGI Symbol;Acc:MGI:107285]
ENSMUSG00000032343	Impg1	TRUE	6.59849531557387	2.72214	6.54143	6.09343e-11	6.58974e-09	128.453	111.484	15.6623	20.8031	interphotoreceptor matrix proteoglycan 1 [Source:MGI Symbol;Acc:MGI:1926876]
ENSMUSG00000015090	Ptgds	TRUE	1.27712136557494	0.352896	6.51405	7.31518e-11	7.85409e-09	5989.34	5951.22	4701.82	4647.85	prostaglandin D2 synthase (brain) [Source:MGI Symbol;Acc:MGI:99261]
ENSMUSG00000033965	Slc16a2	TRUE	3.45297054468698	1.78784	6.49516	8.29458e-11	8.84202e-09	181.547	217.901	54.296	61.3144	solute carrier family 16 (monocarboxylic acid transporters), member 2 [Source:MGI Symbol;Acc:MGI:1203732]
ENSMUSG00000047793	Sned1	TRUE	1.3571123888608	0.44054	6.45407	1.08886e-10	1.15249e-08	4306.61	3948.56	2941.38	3144.55	sushi, nidogen and EGF-like domains 1 [Source:MGI Symbol;Acc:MGI:3045960]
ENSMUSG00000036586	Grifin	TRUE	0.836353137168406	-0.257816	-6.45199	1.1039e-10	1.16019e-08	103287	103497	125413	121830	galectin-related inter-fiber protein [Source:MGI Symbol;Acc:MGI:1925248]
ENSMUSG00000041842	Fhdc1	TRUE	5.56891662246699	2.4774	6.4305	1.27185e-10	1.32735e-08	124.171	125.673	24.0155	20.8031	FH2 domain containing 1 [Source:MGI Symbol;Acc:MGI:2684972]
ENSMUSG00000030022	Adamts9	TRUE	11.996791923123	3.58458	6.37568	1.82156e-10	1.88785e-08	88.2045	91.2142	8.35323	6.5694	a disintegrin-like and metallopeptidase (reprolysin type) with thrombospondin type 1 motif, 9 [Source:MGI Symbol;Acc:MGI:1916320]
ENSMUSG00000064337	mt-Rnr1	FALSE	1.37708569018719	0.461618	6.3681	1.91382e-10	1.96978e-08	2669.26	2528.66	1905.58	1870.09	mitochondrially encoded 12S rRNA [Source:MGI Symbol;Acc:MGI:102493]
ENSMUSG00000097545	mmu-mir-3078	FALSE	2.93424298211165	1.55299	6.35468	2.08867e-10	2.13502e-08	272.321	230.062	73.0908	98.541	Mir124-1 host gene (non-protein coding) [Source:MGI Symbol;Acc:MGI:2442197]
ENSMUSG00000024851	Pitpnm1	TRUE	1.98700455048714	0.990595	6.31145	2.76441e-10	2.80654e-08	492.404	483.435	262.083	228.834	phosphatidylinositol transfer protein, membrane-associated 1 [Source:MGI Symbol;Acc:MGI:1197524]
ENSMUSG00000033633	Clec18a	TRUE	4.53193291532461	2.18013	6.23785	4.43626e-10	4.45072e-08	147.293	128.713	29.2363	31.7521	C-type lectin domain family 18, member A [Source:MGI Symbol;Acc:MGI:2672935]
ENSMUSG00000033685	Ucp2	TRUE	2.32470279876157	1.21705	6.23696	4.46155e-10	4.45072e-08	321.989	314.182	134.696	139.052	uncoupling protein 2 (mitochondrial, proton carrier) [Source:MGI Symbol;Acc:MGI:109354]
ENSMUSG00000086605	Gm14290	FALSE	4.81453316904405	2.2674	6.23585	4.49345e-10	4.45072e-08	142.155	125.673	24.0155	31.7521	NA
ENSMUSG00000059456	Ptk2b	TRUE	5.06356636026436	2.34015	6.23551	4.50321e-10	4.45072e-08	129.31	124.659	28.1921	21.898	PTK2 protein tyrosine kinase 2 beta [Source:MGI Symbol;Acc:MGI:104908]
ENSMUSG00000005360	Slc1a3	TRUE	2.90240720241736	1.53725	6.21388	5.16916e-10	5.0753e-08	302.293	221.954	80.3998	100.731	solute carrier family 1 (glial high affinity glutamate transporter), member 3 [Source:MGI Symbol;Acc:MGI:99917]
ENSMUSG00000042429	Adora1	TRUE	2.53885484231475	1.34418	6.18515	6.20434e-10	6.05186e-08	319.42	361.816	106.504	162.045	adenosine A1 receptor [Source:MGI Symbol;Acc:MGI:99401]
ENSMUSG00000056296	Synpr	TRUE	3.56426812128287	1.83361	6.18293	6.29242e-10	6.09793e-08	196.962	157.091	46.9869	52.5552	synaptoporin [Source:MGI Symbol;Acc:MGI:1919253]
ENSMUSG00000029055	Plch2	TRUE	3.0008226067577	1.58536	6.15046	7.72591e-10	7.43881e-08	211.52	201.685	74.1349	63.5042	phospholipase C, eta 2 [Source:MGI Symbol;Acc:MGI:2443078]
ENSMUSG00000031960	Aars	TRUE	1.3786264103477	0.463232	6.0927	1.11021e-09	1.0621e-07	2140.03	2189.14	1591.29	1548.19	alanyl-tRNA synthetase [Source:MGI Symbol;Acc:MGI:2384560]
ENSMUSG00000021268	Meg3	FALSE	2.08304963988852	1.0587	6.07984	1.20301e-09	1.14355e-07	408.481	374.992	184.815	191.608	maternally expressed 3 [Source:MGI Symbol;Acc:MGI:1202886]
ENSMUSG00000027358	Bmp2	TRUE	4.26418597503044	2.09227	6.07195	1.26366e-09	1.1936e-07	134.448	138.848	34.4571	29.5623	bone morphogenetic protein 2 [Source:MGI Symbol;Acc:MGI:88177]
ENSMUSG00000079550	Mpp4	TRUE	4.54039000387309	2.18282	6.06299	1.33614e-09	1.25413e-07	133.591	132.767	34.4571	24.0878	membrane protein, palmitoylated 4 (MAGUK p55 subfamily member 4) [Source:MGI Symbol;Acc:MGI:2386681]
ENSMUSG00000050875	A730017C20Rik	TRUE	4.19941759424335	2.07019	6.0328	1.61141e-09	1.50304e-07	131.879	141.889	34.4571	30.6572	RIKEN cDNA A730017C20 gene [Source:MGI Symbol;Acc:MGI:2442934]
ENSMUSG00000031210	Gpr165	TRUE	5.68794246966221	2.50791	6.01843	1.76114e-09	1.6325e-07	112.182	106.417	20.8831	17.5184	G protein-coupled receptor 165 [Source:MGI Symbol;Acc:MGI:1923456]
ENSMUSG00000053414	Hunk	TRUE	1.74507854623147	0.803292	5.9987	1.98902e-09	1.83235e-07	617.432	673.971	374.851	364.602	hormonally upregulated Neu-associated kinase [Source:MGI Symbol;Acc:MGI:1347352]
ENSMUSG00000039194	Rlbp1	TRUE	2.67591103806083	1.42003	5.94663	2.73727e-09	2.5062e-07	267.183	218.914	84.5764	97.4461	retinaldehyde binding protein 1 [Source:MGI Symbol;Acc:MGI:97930]
ENSMUSG00000020599	Rgs9	TRUE	2.57842818079175	1.36649	5.92485	3.1259e-09	2.84457e-07	235.498	275.67	89.7972	108.395	regulator of G-protein signaling 9 [Source:MGI Symbol;Acc:MGI:1338824]
ENSMUSG00000024598	Fbn2	TRUE	3.57520825454632	1.83803	5.89892	3.65891e-09	3.30943e-07	187.542	157.091	37.5895	59.1246	fibrillin 2 [Source:MGI Symbol;Acc:MGI:95490]
ENSMUSG00000034891	Sncb	TRUE	3.72162937760058	1.89593	5.88545	3.96965e-09	3.56885e-07	136.16	174.32	44.8986	38.3215	synuclein, beta [Source:MGI Symbol;Acc:MGI:1889011]
ENSMUSG00000000247	Lhx2	TRUE	3.98947389518621	1.9962	5.8682	4.40557e-09	3.93705e-07	143.868	128.713	35.5012	32.847	LIM homeobox protein 2 [Source:MGI Symbol;Acc:MGI:96785]
ENSMUSG00000024519	Cplx4	TRUE	4.6379953933512	2.2135	5.82401	5.74527e-09	5.05812e-07	111.326	126.686	27.148	24.0878	complexin 4 [Source:MGI Symbol;Acc:MGI:2685803]
ENSMUSG00000035112	Wnk4	TRUE	5.07998470985454	2.34482	5.82399	5.74591e-09	5.05812e-07	118.177	155.064	16.7065	37.2266	WNK lysine deficient protein kinase 4 [Source:MGI Symbol;Acc:MGI:1917097]
ENSMUSG00000024827	Gldc	TRUE	1.42346241029137	0.509404	5.82353	5.76172e-09	5.05812e-07	1863.43	1927.66	1244.63	1418.99	glycine decarboxylase [Source:MGI Symbol;Acc:MGI:1341155]
ENSMUSG00000064246	Chi3l1	TRUE	4.08689355166582	2.031	5.82051	5.86683e-09	5.12027e-07	131.022	154.051	27.148	42.7011	chitinase-like 1 [Source:MGI Symbol;Acc:MGI:1340899]
ENSMUSG00000030283	St8sia1	TRUE	4.46500865296385	2.15866	5.79952	6.65064e-09	5.77059e-07	113.039	130.74	26.1038	28.4674	ST8 alpha-N-acetyl-neuraminide alpha-2,8-sialyltransferase 1 [Source:MGI Symbol;Acc:MGI:106011]
ENSMUSG00000061718	Ppp1r1b	TRUE	5.34370885874888	2.41784	5.7206	1.06151e-08	9.15723e-07	144.724	107.43	14.6182	32.847	protein phosphatase 1, regulatory (inhibitor) subunit 1B [Source:MGI Symbol;Acc:MGI:94860]
ENSMUSG00000041936	Agrn	TRUE	1.5321076429405	0.615518	5.69789	1.21302e-08	1.04041e-06	1046.47	978.019	636.934	685.407	agrin [Source:MGI Symbol;Acc:MGI:87961]
ENSMUSG00000022512	Cldn1	TRUE	3.90019770857345	1.96355	5.67968	1.34943e-08	1.1508e-06	130.166	167.226	29.2363	47.0807	claudin 1 [Source:MGI Symbol;Acc:MGI:1276109]
ENSMUSG00000037126	Psd	TRUE	3.99714333450281	1.99897	5.63752	1.72514e-08	1.46284e-06	130.166	125.673	36.5454	27.3725	pleckstrin and Sec7 domain containing [Source:MGI Symbol;Acc:MGI:1920978]
ENSMUSG00000053025	Sv2b	TRUE	2.28126273301623	1.18983	5.63178	1.78359e-08	1.50386e-06	324.558	262.494	125.298	132.483	synaptic vesicle glycoprotein 2 b [Source:MGI Symbol;Acc:MGI:1927338]
ENSMUSG00000034829	Nxnl1	TRUE	4.28710542808904	2.1	5.61787	1.93325e-08	1.62089e-06	140.442	106.417	30.2805	27.3725	nucleoredoxin-like 1 [Source:MGI Symbol;Acc:MGI:1924446]
ENSMUSG00000063458	1700112E06Rik	TRUE	6.59608731552617	2.72161	5.61483	1.96753e-08	1.64041e-06	88.2045	88.1737	12.5298	14.2337	RIKEN cDNA 1700112E06 gene [Source:MGI Symbol;Acc:MGI:1923883]
ENSMUSG00000048617	Rtbdn	TRUE	3.63881959634548	1.86347	5.61242	1.99522e-08	1.65426e-06	131.879	188.509	36.5454	51.4603	retbindin [Source:MGI Symbol;Acc:MGI:2443686]
ENSMUSG00000041120	Nbl1	TRUE	1.49564310499122	0.580766	5.59328	2.22814e-08	1.83717e-06	1318.79	1264.84	792.513	936.14	neuroblastoma, suppression of tumorigenicity 1 [Source:MGI Symbol;Acc:MGI:104591]
ENSMUSG00000041044	Lrit1	TRUE	4.63262806175895	2.21183	5.57069	2.53736e-08	2.08063e-06	123.315	99.3221	22.9714	25.1827	leucine-rich repeat, immunoglobulin-like and transmembrane domains 1 [Source:MGI Symbol;Acc:MGI:2385320]
ENSMUSG00000090071	Cdk5r2	TRUE	4.81683442433928	2.26809	5.56692	2.59288e-08	2.11454e-06	104.475	106.417	24.0155	19.7082	cyclin-dependent kinase 5, regulatory subunit 2 (p39) [Source:MGI Symbol;Acc:MGI:1330828]
ENSMUSG00000025855	Prkar1b	TRUE	0.601470805395409	-0.733433	-5.55844	2.72203e-08	2.2078e-06	377.652	398.302	668.258	620.808	protein kinase, cAMP dependent regulatory, type I beta [Source:MGI Symbol;Acc:MGI:97759]
ENSMUSG00000027070	Lrp2	TRUE	2.26441627753182	1.17914	5.55686	2.74668e-08	2.21575e-06	386.216	302.02	128.431	176.279	low density lipoprotein receptor-related protein 2 [Source:MGI Symbol;Acc:MGI:95794]
ENSMUSG00000020866	Cacna1g	TRUE	2.637324708832	1.39908	5.52304	3.3318e-08	2.67332e-06	190.111	233.103	83.5323	76.643	calcium channel, voltage-dependent, T type, alpha 1G subunit [Source:MGI Symbol;Acc:MGI:1201678]
ENSMUSG00000034853	Acot11	TRUE	3.42851039802112	1.77758	5.51599	3.46813e-08	2.76783e-06	175.553	141.889	56.3843	36.1317	acyl-CoA thioesterase 11 [Source:MGI Symbol;Acc:MGI:1913736]
ENSMUSG00000002058	Unc119	TRUE	1.4537965915124	0.539825	5.50723	3.64526e-08	2.89371e-06	1184.34	1199.97	845.764	793.803	unc-119 lipid binding chaperone [Source:MGI Symbol;Acc:MGI:1328357]
ENSMUSG00000028524	Sgip1	TRUE	8.6609582777019	3.11453	5.50177	3.75998e-08	2.96899e-06	131.879	61.8229	11.4857	10.949	SH3-domain GRB2-like (endophilin) interacting protein 1 [Source:MGI Symbol;Acc:MGI:1920344]
ENSMUSG00000041460	Cacna2d4	TRUE	2.83337448902149	1.50252	5.46354	4.66726e-08	3.66601e-06	193.536	166.212	66.8258	60.2195	calcium channel, voltage-dependent, alpha 2/delta subunit 4 [Source:MGI Symbol;Acc:MGI:2442632]
ENSMUSG00000024140	Epas1	TRUE	2.3288587054613	1.21962	5.4509	5.01155e-08	3.91583e-06	244.917	266.548	98.1504	121.534	endothelial PAS domain protein 1 [Source:MGI Symbol;Acc:MGI:109169]
ENSMUSG00000021186	Fbln5	TRUE	4.57071400999226	2.19242	5.44472	5.18861e-08	4.03306e-06	140.442	104.39	18.7948	35.0368	fibulin 5 [Source:MGI Symbol;Acc:MGI:1346091]
ENSMUSG00000030835	Nomo1	TRUE	1.19032035136764	0.25135	5.43256	5.55518e-08	4.29562e-06	26134.2	27023.7	21764.3	22893.3	nodal modulator 1 [Source:MGI Symbol;Acc:MGI:2385850]
ENSMUSG00000056043	Rgs9bp	TRUE	2.20695710590537	1.14206	5.40688	6.41314e-08	4.93349e-06	388.785	277.696	148.27	154.381	regulator of G-protein signalling 9 binding protein [Source:MGI Symbol;Acc:MGI:2384418]
ENSMUSG00000020475	Pgam2	TRUE	0.838314842178605	-0.254436	-5.39726	6.76655e-08	5.17867e-06	23930	25647.4	29513	29620.3	phosphoglycerate mutase 2 [Source:MGI Symbol;Acc:MGI:1933118]
ENSMUSG00000016150	Tenm1	TRUE	6.32902217770038	2.66198	5.38208	7.36317e-08	5.59679e-06	101.05	82.0928	9.39738	19.7082	teneurin transmembrane protein 1 [Source:MGI Symbol;Acc:MGI:1345185]
ENSMUSG00000047935	Gm5607	TRUE	0.819212374869227	-0.287691	-5.38147	7.38788e-08	5.59679e-06	7356.94	6892.75	8624.71	8774.53	predicted gene 5607 [Source:MGI Symbol;Acc:MGI:3645522]
ENSMUSG00000068876	Cgn	TRUE	2.08866975240308	1.06258	5.37724	7.56353e-08	5.70091e-06	298.011	328.371	137.828	162.045	cingulin [Source:MGI Symbol;Acc:MGI:1927237]
ENSMUSG00000034687	Fras1	TRUE	1.61858105515639	0.69473	5.3734	7.72643e-08	5.79443e-06	907.736	778.361	478.222	564.968	Fraser extracellular matrix complex subunit 1 [Source:MGI Symbol;Acc:MGI:2385368]
ENSMUSG00000021099	Six6	TRUE	5.58569489418047	2.48174	5.37016	7.86659e-08	5.87005e-06	83.9228	95.2681	16.7065	15.3286	sine oculis-related homeobox 6 [Source:MGI Symbol;Acc:MGI:1341840]
ENSMUSG00000024227	2610034M16Rik	TRUE	4.88166408312676	2.28737	5.31339	1.07607e-07	7.96032e-06	115.608	87.1602	24.0155	17.5184	PDZ and pleckstrin homology domains 1 [Source:MGI Symbol;Acc:MGI:1916489]
ENSMUSG00000016386	Mpped2	TRUE	0.743380244522485	-0.427828	-5.31315	1.07745e-07	7.96032e-06	1427.54	1444.22	1995.38	1866.8	metallophosphoesterase domain containing 2 [Source:MGI Symbol;Acc:MGI:1924265]
ENSMUSG00000040797	Iqsec3	TRUE	2.88426912435003	1.52821	5.30377	1.13433e-07	8.3393e-06	159.282	171.28	51.1635	63.5042	IQ motif and Sec7 domain 3 [Source:MGI Symbol;Acc:MGI:2677208]
ENSMUSG00000046314	Stxbp6	TRUE	0.773156870066124	-0.371167	-5.29454	1.19317e-07	8.72887e-06	2000.44	1998.6	2616.65	2555.5	syntaxin binding protein 6 (amisyn) [Source:MGI Symbol;Acc:MGI:2384963]
ENSMUSG00000061808	Ttr	TRUE	1.85047814113179	0.887898	5.26242	1.42175e-07	1.03503e-05	448.73	408.437	210.919	252.922	transthyretin [Source:MGI Symbol;Acc:MGI:98865]
ENSMUSG00000032292	Nr2e3	TRUE	2.78340815346585	1.47685	5.22539	1.73784e-07	1.25901e-05	158.426	175.334	56.3843	63.5042	nuclear receptor subfamily 2, group E, member 3 [Source:MGI Symbol;Acc:MGI:1346317]
ENSMUSG00000022949	Clic6	TRUE	5.97050482647888	2.57785	5.21482	1.83999e-07	1.32657e-05	89.0609	77.0253	11.4857	16.4235	chloride intracellular channel 6 [Source:MGI Symbol;Acc:MGI:2146607]
ENSMUSG00000005994	Tyrp1	TRUE	2.36926061438183	1.24444	5.20564	1.93328e-07	1.38713e-05	314.282	267.562	92.9297	153.286	tyrosinase-related protein 1 [Source:MGI Symbol;Acc:MGI:98881]
ENSMUSG00000032249	Anp32a	TRUE	0.836076553828114	-0.258293	-5.17293	2.30449e-07	1.64556e-05	8102.83	8297.45	9629.18	9985.49	acidic (leucine-rich) nuclear phosphoprotein 32 family, member A [Source:MGI Symbol;Acc:MGI:108447]
ENSMUSG00000042988	Notum	TRUE	6.15109366354473	2.62084	5.1718	2.31848e-07	1.64767e-05	84.7791	80.0658	9.39738	17.5184	notum pectinacetylesterase homolog (Drosophila) [Source:MGI Symbol;Acc:MGI:1924833]
ENSMUSG00000031142	Cacna1f	TRUE	4.04617001561936	2.01656	5.16711	2.37741e-07	1.68154e-05	117.321	157.091	20.8831	47.0807	calcium channel, voltage-dependent, alpha 1F subunit [Source:MGI Symbol;Acc:MGI:1859639]
ENSMUSG00000034701	Neurod1	TRUE	4.21360320273557	2.07505	5.13437	2.83097e-07	1.9929e-05	93.3427	109.457	25.0597	22.9929	neurogenic differentiation 1 [Source:MGI Symbol;Acc:MGI:1339708]
ENSMUSG00000027350	Chgb	TRUE	3.93097725158682	1.97489	5.09511	3.48546e-07	2.44211e-05	105.332	109.457	22.9714	31.7521	chromogranin B [Source:MGI Symbol;Acc:MGI:88395]
ENSMUSG00000034224	Slc38a8	TRUE	10.1877575777856	3.34876	5.0893	3.59391e-07	2.50633e-05	72.7901	67.9039	11.4857	2.1898	solute carrier family 38, member 8 [Source:MGI Symbol;Acc:MGI:2685433]
ENSMUSG00000022687	Boc	TRUE	3.79813980929288	1.92529	5.05673	4.26511e-07	2.96058e-05	114.752	100.336	27.148	29.5623	biregional cell adhesion molecule-related/down-regulated by oncogenes (Cdon) binding protein [Source:MGI Symbol;Acc:MGI:2151153]
ENSMUSG00000047842	Diras2	TRUE	5.21170752577706	2.38176	5.02982	4.90946e-07	3.39207e-05	83.0664	89.1872	20.8831	12.0439	DIRAS family, GTP-binding RAS-like 2 [Source:MGI Symbol;Acc:MGI:1915453]
ENSMUSG00000069049	Eif2s3y	TRUE	1.847963634425	0.885936	5.02654	4.9942e-07	3.43472e-05	353.674	374.992	206.742	187.228	eukaryotic translation initiation factor 2, subunit 3, structural gene Y-linked [Source:MGI Symbol;Acc:MGI:1349430]
ENSMUSG00000010066	Cacna2d2	TRUE	3.23030870292843	1.69167	5.02469	5.04243e-07	3.45199e-05	138.729	116.551	38.6337	40.5113	calcium channel, voltage-dependent, alpha 2/delta subunit 2 [Source:MGI Symbol;Acc:MGI:1929813]
ENSMUSG00000021835	Bmp4	TRUE	5.44533903141755	2.44502	5.01365	5.34081e-07	3.63955e-05	71.9338	91.2142	15.6623	14.2337	bone morphogenetic protein 4 [Source:MGI Symbol;Acc:MGI:88180]
ENSMUSG00000049353	Rd3	TRUE	5.4358263211369	2.4425	5.00439	5.60388e-07	3.80147e-05	103.619	69.9309	18.7948	13.1388	retinal degeneration 3 [Source:MGI Symbol;Acc:MGI:1921273]
ENSMUSG00000038119	Cdon	TRUE	1.39475891894322	0.480016	4.99487	5.88745e-07	3.97576e-05	1315.36	1218.22	899.016	918.621	cell adhesion molecule-related/down-regulated by oncogenes [Source:MGI Symbol;Acc:MGI:1926387]
ENSMUSG00000054423	Cadps	TRUE	6.11322705220193	2.61193	4.98814	6.09646e-07	4.09836e-05	81.3537	76.0118	8.35323	17.5184	Ca2+-dependent secretion activator [Source:MGI Symbol;Acc:MGI:1350922]
ENSMUSG00000031486	Gpr124	TRUE	1.54793405843037	0.630344	4.96598	6.83563e-07	4.57466e-05	666.244	718.565	433.324	460.953	adhesion G protein-coupled receptor A2 [Source:MGI Symbol;Acc:MGI:1925810]
ENSMUSG00000086587	Gm11837	FALSE	0.827320835611627	-0.273481	-4.95743	7.14305e-07	4.75906e-05	4443.62	4429.97	5381.57	5344.21	predicted gene 11837 [Source:MGI Symbol;Acc:MGI:3702175]
ENSMUSG00000024856	Cdk2ap2	TRUE	1.38718911585368	0.472164	4.92764	8.32278e-07	5.5204e-05	1212.6	1218.22	897.972	854.022	CDK2-associated protein 2 [Source:MGI Symbol;Acc:MGI:1098779]
ENSMUSG00000036181	Hist1h1c	TRUE	0.783787247894029	-0.351466	-4.91911	8.69395e-07	5.74109e-05	1894.26	1953	2456.89	2450.39	histone cluster 1, H1c [Source:MGI Symbol;Acc:MGI:1931526]
ENSMUSG00000062960	Kdr	TRUE	7.04023000541178	2.81562	4.91454	8.89896e-07	5.85058e-05	74.5029	60.8094	9.39738	9.8541	kinase insert domain protein receptor [Source:MGI Symbol;Acc:MGI:96683]
ENSMUSG00000000093	Tbx2	TRUE	3.73392679297369	1.90069	4.86414	1.14955e-06	7.52452e-05	104.475	99.3221	24.0155	30.6572	T-box 2 [Source:MGI Symbol;Acc:MGI:98494]
ENSMUSG00000016346	Kcnq2	TRUE	0.815371732859418	-0.29447	-4.86263	1.15834e-06	7.54891e-05	3346.63	3243.17	4030.43	4053.32	potassium voltage-gated channel, subfamily Q, member 2 [Source:MGI Symbol;Acc:MGI:1309503]
ENSMUSG00000045930	Clec14a	TRUE	7.01006884524081	2.80943	4.86027	1.17226e-06	7.60642e-05	60.8012	73.9848	11.4857	7.6643	C-type lectin domain family 14, member a [Source:MGI Symbol;Acc:MGI:1914114]
ENSMUSG00000033174	Mgll	TRUE	1.65677959847505	0.728382	4.8488	1.24213e-06	8.02488e-05	530.94	553.366	293.407	361.317	monoglyceride lipase [Source:MGI Symbol;Acc:MGI:1346042]
ENSMUSG00000000792	Slc5a5	TRUE	5.41854569034625	2.43791	4.81284	1.48797e-06	9.57175e-05	89.9172	65.8769	16.7065	12.0439	solute carrier family 5 (sodium iodide symporter), member 5 [Source:MGI Symbol;Acc:MGI:2149330]
ENSMUSG00000045636	Mtus1	TRUE	1.78247574318927	0.833882	4.81081	1.5032e-06	9.62822e-05	361.382	368.911	197.345	212.411	mitochondrial tumor suppressor 1 [Source:MGI Symbol;Acc:MGI:2142572]
ENSMUSG00000020695	Mrc2	TRUE	2.96839823004696	1.56968	4.8049	1.5483e-06	9.87471e-05	161.851	128.713	59.5168	38.3215	mannose receptor, C type 2 [Source:MGI Symbol;Acc:MGI:107818]
ENSMUSG00000034324	Tmem132c	TRUE	4.01374186117427	2.00495	4.80349	1.55923e-06	9.90209e-05	100.193	92.2277	29.2363	18.6133	transmembrane protein 132C [Source:MGI Symbol;Acc:MGI:2443061]
ENSMUSG00000096351	Samd11	TRUE	3.34245710513588	1.74091	4.79662	1.61368e-06	0.000102045	143.011	107.43	29.2363	45.9858	sterile alpha motif domain containing 11 [Source:MGI Symbol;Acc:MGI:2446220]
ENSMUSG00000050640	Tmem150c	TRUE	3.01828212529061	1.59373	4.79263	1.64609e-06	0.000103655	141.299	128.713	54.296	35.0368	transmembrane protein 150C [Source:MGI Symbol;Acc:MGI:3041258]
ENSMUSG00000026442	Nfasc	TRUE	1.51297366207411	0.597387	4.79097	1.65978e-06	0.000103874	693.647	683.093	442.721	467.522	neurofascin [Source:MGI Symbol;Acc:MGI:104753]
ENSMUSG00000030560	Ctsc	TRUE	1.55712951688962	0.638889	4.79052	1.66349e-06	0.000103874	598.592	634.445	381.116	410.588	cathepsin C [Source:MGI Symbol;Acc:MGI:109553]
ENSMUSG00000005917	Otx1	TRUE	5.0032818876778	2.32287	4.77097	1.83339e-06	0.000114007	90.7736	81.0793	10.4415	24.0878	orthodenticle homeobox 1 [Source:MGI Symbol;Acc:MGI:97450]
ENSMUSG00000019817	Plagl1	TRUE	4.47368400305486	2.16146	4.75563	1.97828e-06	0.000122505	116.464	80.0658	14.6182	29.5623	pleiomorphic adenoma gene-like 1 [Source:MGI Symbol;Acc:MGI:1100874]
ENSMUSG00000053436	Mapk14	TRUE	0.826495285065317	-0.274922	-4.75027	2.03145e-06	0.000125006	4030.86	4211.05	5018.2	4951.14	mitogen-activated protein kinase 14 [Source:MGI Symbol;Acc:MGI:1346865]
ENSMUSG00000035270	Impg2	TRUE	2.94569158255326	1.55861	4.74988	2.03541e-06	0.000125006	124.171	154.051	38.6337	55.8399	interphotoreceptor matrix proteoglycan 2 [Source:MGI Symbol;Acc:MGI:3044955]
ENSMUSG00000015312	Gadd45b	TRUE	0.7989429000963	-0.323836	-4.74413	2.09406e-06	0.000128081	2302.74	2295.56	2810.86	2945.28	growth arrest and DNA-damage-inducible 45 beta [Source:MGI Symbol;Acc:MGI:107776]
ENSMUSG00000046618	Olfml2a	TRUE	1.29842027277794	0.376757	4.74112	2.12542e-06	0.000129469	2052.68	1928.67	1510.89	1556.95	olfactomedin-like 2A [Source:MGI Symbol;Acc:MGI:2444741]
ENSMUSG00000022332	Khdrbs3	TRUE	2.81320372731249	1.49221	4.74016	2.13547e-06	0.000129552	140.442	139.862	41.7661	58.0297	KH domain containing, RNA binding, signal transduction associated 3 [Source:MGI Symbol;Acc:MGI:1313312]
ENSMUSG00000038146	Notch3	TRUE	2.08025494578964	1.05676	4.73746	2.16413e-06	0.000130759	224.365	269.589	124.254	112.775	notch 3 [Source:MGI Symbol;Acc:MGI:99460]
ENSMUSG00000025094	Slc18a2	TRUE	0.70549779801155	-0.503287	-4.73426	2.19854e-06	0.000132303	781.852	718.565	1114.11	1013.88	solute carrier family 18 (vesicular monoamine), member 2 [Source:MGI Symbol;Acc:MGI:106677]
ENSMUSG00000001986	Gria3	TRUE	5.2739140396082	2.39887	4.73105	2.23358e-06	0.000133871	75.3592	70.9444	15.6623	12.0439	glutamate receptor, ionotropic, AMPA3 (alpha 3) [Source:MGI Symbol;Acc:MGI:95810]
ENSMUSG00000074785	Plxnc1	TRUE	3.2865043365316	1.71655	4.72424	2.30981e-06	0.000137887	128.453	99.3221	36.5454	32.847	plexin C1 [Source:MGI Symbol;Acc:MGI:1890127]
ENSMUSG00000059049	Frem1	TRUE	2.25192778326336	1.17116	4.71419	2.42671e-06	0.000144288	294.586	208.779	95.018	129.198	Fras1 related extracellular matrix protein 1 [Source:MGI Symbol;Acc:MGI:2670972]
ENSMUSG00000042282	Gucy2f	TRUE	5.89448544174898	2.55937	4.70915	2.48752e-06	0.000147317	95.0554	55.742	12.5298	13.1388	guanylate cyclase 2f [Source:MGI Symbol;Acc:MGI:105119]
ENSMUSG00000059173	Pde1a	TRUE	4.91948535158482	2.29851	4.69712	2.6386e-06	0.000155646	89.0609	96.2816	9.39738	28.4674	phosphodiesterase 1A, calmodulin-dependent [Source:MGI Symbol;Acc:MGI:1201792]
ENSMUSG00000019850	Tnfaip3	TRUE	2.36767051212676	1.24347	4.69541	2.66079e-06	0.000156337	237.21	171.28	95.018	77.7379	tumor necrosis factor, alpha-induced protein 3 [Source:MGI Symbol;Acc:MGI:1196377]
ENSMUSG00000048120	Entpd1	TRUE	0.832532801771354	-0.264421	-4.69386	2.68098e-06	0.000156906	4625.17	4818.14	5590.4	5750.42	ectonucleoside triphosphate diphosphohydrolase 1 [Source:MGI Symbol;Acc:MGI:102805]
ENSMUSG00000041488	Stx3	TRUE	1.57423753940973	0.654653	4.68911	2.74401e-06	0.000159967	546.354	558.433	337.262	364.602	syntaxin 3 [Source:MGI Symbol;Acc:MGI:103077]
ENSMUSG00000036192	Rorb	TRUE	3.52425302895217	1.81732	4.68679	2.77517e-06	0.000161154	119.033	91.2142	33.4129	26.2776	RAR-related orphan receptor beta [Source:MGI Symbol;Acc:MGI:1343464]
ENSMUSG00000062859	Tcp11	TRUE	0.87415374845489	-0.194041	-4.66796	3.04204e-06	0.000175967	34214.8	35179.3	39673.7	39707.6	t-complex protein 11 [Source:MGI Symbol;Acc:MGI:98544]
ENSMUSG00000075707	Dio3	TRUE	2.633068876022	1.39675	4.64452	3.40869e-06	0.000196414	186.685	172.293	48.0311	88.6869	deiodinase, iodothyronine type III [Source:MGI Symbol;Acc:MGI:1306782]
ENSMUSG00000004105	Angptl2	TRUE	1.91235778401681	0.935352	4.63742	3.52781e-06	0.000202496	289.448	285.804	135.74	165.33	angiopoietin-like 2 [Source:MGI Symbol;Acc:MGI:1347002]
ENSMUSG00000044177	Wfikkn2	TRUE	5.09638801646189	2.34948	4.62764	3.6985e-06	0.00021148	65.9393	81.0793	16.7065	12.0439	WAP, follistatin/kazal, immunoglobulin, kunitz and netrin domain containing 2 [Source:MGI Symbol;Acc:MGI:2669209]
ENSMUSG00000020053	Igf1	TRUE	4.18196764653671	2.06418	4.60592	4.10643e-06	0.00023391	104.475	93.2412	13.574	33.9419	insulin-like growth factor 1 [Source:MGI Symbol;Acc:MGI:96432]
ENSMUSG00000031789	Cngb1	TRUE	1.95093350662511	0.964165	4.60084	4.20782e-06	0.000238774	257.763	253.373	126.343	135.768	cyclic nucleotide gated channel beta 1 [Source:MGI Symbol;Acc:MGI:2664102]
ENSMUSG00000021123	Rdh12	TRUE	2.75379747982337	1.46142	4.59971	4.23074e-06	0.000239165	138.729	125.673	52.2077	43.796	retinol dehydrogenase 12 [Source:MGI Symbol;Acc:MGI:1925224]
ENSMUSG00000033910	Gucy1a3	TRUE	6.64691813858373	2.73269	4.56612	4.96842e-06	0.000279806	77.0719	50.6745	8.35323	10.949	guanylate cyclase 1, soluble, alpha 3 [Source:MGI Symbol;Acc:MGI:1926562]
ENSMUSG00000055567	Unc80	TRUE	5.01376371323175	2.32589	4.55959	5.12527e-06	0.000287554	85.6355	68.9174	20.8831	9.8541	unc-80, NALCN activator [Source:MGI Symbol;Acc:MGI:2652882]
ENSMUSG00000020333	Acsl6	TRUE	3.24958293367726	1.70025	4.55601	5.21353e-06	0.000291025	121.602	93.2412	34.4571	31.7521	acyl-CoA synthetase long-chain family member 6 [Source:MGI Symbol;Acc:MGI:894291]
ENSMUSG00000024247	Pkdcc	TRUE	1.30879707516923	0.388241	4.5555	5.22612e-06	0.000291025	1859.15	2043.2	1551.61	1427.75	protein kinase domain containing, cytoplasmic [Source:MGI Symbol;Acc:MGI:2147077]
ENSMUSG00000055639	Dach1	TRUE	4.29628041589404	2.10309	4.53581	5.73821e-06	0.000318354	83.0664	78.0388	14.6182	22.9929	dachshund 1 (Drosophila) [Source:MGI Symbol;Acc:MGI:1277991]
ENSMUSG00000039714	Cplx3	TRUE	4.32133894213242	2.11148	4.51263	6.40284e-06	0.000353911	107.044	71.9578	27.148	14.2337	complexin 3 [Source:MGI Symbol;Acc:MGI:2384571]
ENSMUSG00000055430	Nap1l5	TRUE	4.18100251801482	2.06385	4.50723	6.56801e-06	0.000361701	95.0554	73.9848	25.0597	15.3286	nucleosome assembly protein 1-like 5 [Source:MGI Symbol;Acc:MGI:1923555]
ENSMUSG00000064367	mt-Nd5	TRUE	1.35964868901027	0.443234	4.50036	6.78371e-06	0.000372206	23857.2	22585.6	16004.8	18154.5	mitochondrially encoded NADH dehydrogenase 5 [Source:MGI Symbol;Acc:MGI:102496]
ENSMUSG00000021730	Hcn1	TRUE	6.37140927085835	2.67161	4.48908	7.15322e-06	0.000391043	85.6355	50.6745	7.30908	14.2337	hyperpolarization-activated, cyclic nucleotide-gated K+ 1 [Source:MGI Symbol;Acc:MGI:1096392]
ENSMUSG00000097758	AL591207.1	FALSE	3.81812218801199	1.93286	4.48056	7.44461e-06	0.000405486	85.6355	86.1467	18.7948	26.2776	NA
ENSMUSG00000048126	Col6a3	TRUE	0.862284721145504	-0.213764	-4.47757	7.54974e-06	0.000409718	9998.8	9961.6	11379.2	11770.2	collagen, type VI, alpha 3 [Source:MGI Symbol;Acc:MGI:88461]
ENSMUSG00000039246	Lyplal1	TRUE	1.73405806861045	0.794152	4.47448	7.65959e-06	0.000414173	433.315	387.153	268.347	204.746	lysophospholipase-like 1 [Source:MGI Symbol;Acc:MGI:2385115]
ENSMUSG00000064341	mt-Nd1	TRUE	1.14772734601186	0.19878	4.44716	8.70119e-06	0.000468796	23861.5	23562.6	20220	21102	mitochondrially encoded NADH dehydrogenase 1 [Source:MGI Symbol;Acc:MGI:101787]
ENSMUSG00000032883	Acsl3	TRUE	1.43135931530812	0.517386	4.44167	8.92629e-06	0.000479194	796.41	762.145	544.004	545.26	acyl-CoA synthetase long-chain family member 3 [Source:MGI Symbol;Acc:MGI:1921455]
ENSMUSG00000029632	Ndufa4	TRUE	0.853004092495386	-0.229375	-4.43559	9.18217e-06	0.000491164	5832.63	5839.73	6856.96	6826.7	NADH dehydrogenase (ubiquinone) 1 alpha subcomplex, 4 [Source:MGI Symbol;Acc:MGI:107686]
ENSMUSG00000064080	Fbln2	TRUE	4.3786130514199	2.13047	4.43409	9.2461e-06	0.000492817	95.9117	78.0388	11.4857	28.4674	fibulin 2 [Source:MGI Symbol;Acc:MGI:95488]
ENSMUSG00000033768	Nrxn2	TRUE	3.58226442140893	1.84087	4.41864	9.93218e-06	0.000527501	84.7791	91.2142	27.148	21.898	neurexin II [Source:MGI Symbol;Acc:MGI:1096362]
ENSMUSG00000035200	Chrnb4	TRUE	3.69177945652168	1.88432	4.41786	9.96816e-06	0.000527535	79.641	90.2007	22.9714	22.9929	cholinergic receptor, nicotinic, beta polypeptide 4 [Source:MGI Symbol;Acc:MGI:87892]
ENSMUSG00000057897	Camk2b	TRUE	5.07389119062132	2.34309	4.40826	1.04202e-05	0.000549509	64.2266	65.8769	13.574	12.0439	calcium/calmodulin-dependent protein kinase II, beta [Source:MGI Symbol;Acc:MGI:88257]
ENSMUSG00000019997	Ctgf	TRUE	1.29623540758034	0.374328	4.38677	1.15048e-05	0.000604567	1649.34	1556.72	1241.5	1232.86	connective tissue growth factor [Source:MGI Symbol;Acc:MGI:95537]
ENSMUSG00000058975	Kcnc1	TRUE	3.52164789213678	1.81625	4.38238	1.1739e-05	0.000614713	86.4918	90.2007	28.1921	21.898	potassium voltage gated channel, Shaw-related subfamily, member 1 [Source:MGI Symbol;Acc:MGI:96667]
ENSMUSG00000024857	Cabp2	TRUE	1.48572913203817	0.571171	4.3734	1.22325e-05	0.000638316	672.238	614.175	445.854	420.442	calcium binding protein 2 [Source:MGI Symbol;Acc:MGI:1352749]
ENSMUSG00000031558	Slit2	TRUE	1.45354482606866	0.539576	4.3674	1.25735e-05	0.000653822	761.299	745.929	481.355	556.209	slit homolog 2 (Drosophila) [Source:MGI Symbol;Acc:MGI:1315205]
ENSMUSG00000022324	Matn2	TRUE	2.00820086275944	1.0059	4.36487	1.27198e-05	0.000659133	297.155	297.966	110.68	186.133	matrilin 2 [Source:MGI Symbol;Acc:MGI:109613]
ENSMUSG00000057914	Cacnb2	TRUE	2.49300970507078	1.31789	4.35771	1.31433e-05	0.000678722	148.149	128.713	55.3401	55.8399	calcium channel, voltage-dependent, beta 2 subunit [Source:MGI Symbol;Acc:MGI:894644]
ENSMUSG00000047712	Ust	TRUE	3.77328571869062	1.91582	4.34788	1.37461e-05	0.000707405	85.6355	80.0658	17.7506	26.2776	uronyl-2-sulfotransferase [Source:MGI Symbol;Acc:MGI:2442406]
ENSMUSG00000027438	Napb	TRUE	2.42167478339177	1.27601	4.34139	1.41586e-05	0.000726126	143.011	141.889	56.3843	61.3144	N-ethylmaleimide sensitive fusion protein attachment protein beta [Source:MGI Symbol;Acc:MGI:104562]
ENSMUSG00000045776	Lrtm1	TRUE	4.07544006387843	2.02696	4.33949	1.42817e-05	0.00072993	90.7736	65.8769	17.7506	20.8031	leucine-rich repeats and transmembrane domains 1 [Source:MGI Symbol;Acc:MGI:2442106]
ENSMUSG00000032532	Cck	TRUE	0.481398940771861	-1.0547	-4.33048	1.48783e-05	0.000757827	87.3482	105.403	209.875	189.418	cholecystokinin [Source:MGI Symbol;Acc:MGI:88297]
ENSMUSG00000070498	Tmem132b	TRUE	1.43708949474443	0.52315	4.31148	1.62168e-05	0.00082288	930.858	806.739	569.064	641.611	transmembrane protein 132B [Source:MGI Symbol;Acc:MGI:3609245]
ENSMUSG00000027339	Rassf2	TRUE	4.56465848653891	2.19051	4.31081	1.62657e-05	0.00082288	65.083	77.0253	11.4857	19.7082	Ras association (RalGDS/AF-6) domain family member 2 [Source:MGI Symbol;Acc:MGI:2442060]
ENSMUSG00000060803	Gstp1	TRUE	0.83295731212374	-0.263686	-4.30424	1.67558e-05	0.000844811	3289.26	3372.9	4071.16	3925.22	glutathione S-transferase, pi 1 [Source:MGI Symbol;Acc:MGI:95865]
ENSMUSG00000059921	Unc5c	TRUE	3.15007574812563	1.65539	4.30048	1.70429e-05	0.000856391	99.3371	103.376	25.0597	39.4164	unc-5 netrin receptor C [Source:MGI Symbol;Acc:MGI:1095412]
ENSMUSG00000033955	Tnks1bp1	TRUE	1.55166010515003	0.633813	4.28892	1.79547e-05	0.000899183	578.039	491.543	356.056	333.945	tankyrase 1 binding protein 1 [Source:MGI Symbol;Acc:MGI:2446193]
ENSMUSG00000035279	Ssc5d	TRUE	2.21981528128377	1.15044	4.28771	1.80528e-05	0.000901072	215.801	156.078	81.444	86.4971	scavenger receptor cysteine rich family, 5 domains [Source:MGI Symbol;Acc:MGI:3606211]
ENSMUSG00000020044	Timp3	TRUE	1.15931328905632	0.21327	4.28292	1.84457e-05	0.000917613	9732.47	9556.2	8164.24	8475.62	tissue inhibitor of metalloproteinase 3 [Source:MGI Symbol;Acc:MGI:98754]
ENSMUSG00000022425	Enpp2	TRUE	1.67050970103042	0.740288	4.28065	1.86352e-05	0.000923958	372.514	402.356	209.875	254.017	ectonucleotide pyrophosphatase/phosphodiesterase 2 [Source:MGI Symbol;Acc:MGI:1321390]
ENSMUSG00000002831	Plin4	TRUE	2.36290744521987	1.24056	4.27323	1.92663e-05	0.000952088	142.155	145.943	59.5168	62.4093	perilipin 4 [Source:MGI Symbol;Acc:MGI:1929709]
ENSMUSG00000031785	Gpr56	TRUE	4.98049263461916	2.31629	4.26143	2.03124e-05	0.00100047	78.7846	53.715	15.6623	10.949	adhesion G protein-coupled receptor G1 [Source:MGI Symbol;Acc:MGI:1340051]
ENSMUSG00000024232	Bambi	TRUE	2.18340643558998	1.12658	4.25961	2.04783e-05	0.00100532	178.122	165.199	72.0466	85.4022	BMP and activin membrane-bound inhibitor [Source:MGI Symbol;Acc:MGI:1915260]
ENSMUSG00000040543	Pitpnm3	TRUE	2.78058835753105	1.47539	4.24668	2.16965e-05	0.00106163	139.586	107.43	35.5012	53.6501	PITPNM family member 3 [Source:MGI Symbol;Acc:MGI:2685726]
ENSMUSG00000021708	Rasgrf2	TRUE	5.21117419557539	2.38161	4.23919	2.24323e-05	0.00109405	83.9228	49.6611	10.4415	15.3286	RAS protein-specific guanine nucleotide-releasing factor 2 [Source:MGI Symbol;Acc:MGI:109137]
ENSMUSG00000026837	Col5a1	TRUE	1.50657230626305	0.59127	4.23477	2.2879e-05	0.0011122	566.907	548.299	348.747	391.974	collagen, type V, alpha 1 [Source:MGI Symbol;Acc:MGI:88457]
ENSMUSG00000052613	Pcdh15	TRUE	4.74439275407663	2.24622	4.22918	2.34544e-05	0.00113647	83.0664	53.715	12.5298	16.4235	protocadherin 15 [Source:MGI Symbol;Acc:MGI:1891428]
ENSMUSG00000020381	3010026O09Rik	TRUE	2.46075950932119	1.2991	4.22723	2.36589e-05	0.00114267	138.729	148.983	46.9869	70.0736	MRN complex interacting protein [Source:MGI Symbol;Acc:MGI:1915317]
ENSMUSG00000022594	Lynx1	TRUE	3.31674230835518	1.72977	4.22275	2.41341e-05	0.00116186	84.7791	100.336	21.9272	33.9419	Ly6/neurotoxin 1 [Source:MGI Symbol;Acc:MGI:1345180]
ENSMUSG00000037260	Hgsnat	TRUE	1.28000226690758	0.356146	4.22009	2.44209e-05	0.00116758	1597.1	1692.53	1275.96	1293.08	heparan-alpha-glucosaminide N-acetyltransferase [Source:MGI Symbol;Acc:MGI:1196297]
ENSMUSG00000029675	Eln	TRUE	3.37580672395317	1.75523	4.22004	2.44259e-05	0.00116758	107.901	76.0118	24.0155	30.6572	elastin [Source:MGI Symbol;Acc:MGI:95317]
ENSMUSG00000042751	Nmnat2	TRUE	2.56052912714303	1.35644	4.219	2.45389e-05	0.00116758	125.884	120.605	44.8986	51.4603	nicotinamide nucleotide adenylyltransferase 2 [Source:MGI Symbol;Acc:MGI:2444155]
ENSMUSG00000024565	Sall3	TRUE	1.39546561198477	0.480747	4.21875	2.45659e-05	0.00116758	886.327	834.103	588.903	644.896	sal-like 3 (Drosophila) [Source:MGI Symbol;Acc:MGI:109295]
ENSMUSG00000021196	Pfkp	TRUE	1.40020613864692	0.485639	4.20425	2.61951e-05	0.00124064	785.277	809.779	586.814	551.83	phosphofructokinase, platelet [Source:MGI Symbol;Acc:MGI:1891833]
ENSMUSG00000024940	Ltbp3	TRUE	1.21865651795497	0.285292	4.20361	2.62692e-05	0.00124064	3176.22	3120.54	2493.44	2674.84	latent transforming growth factor beta binding protein 3 [Source:MGI Symbol;Acc:MGI:1101355]
ENSMUSG00000064345	mt-Nd2	TRUE	1.18703484789732	0.247362	4.20213	2.64421e-05	0.00124241	17552.7	16938.5	13603.2	15456.7	mitochondrially encoded NADH dehydrogenase 2 [Source:MGI Symbol;Acc:MGI:102500]
ENSMUSG00000041642	Kif21b	TRUE	1.9935000170978	0.995304	4.20186	2.64732e-05	0.00124241	273.177	201.685	109.636	129.198	kinesin family member 21B [Source:MGI Symbol;Acc:MGI:109234]
ENSMUSG00000026463	Atp2b4	TRUE	2.24520842813047	1.16685	4.18968	2.79352e-05	0.00130691	145.58	195.604	80.3998	71.1685	ATPase, Ca++ transporting, plasma membrane 4 [Source:MGI Symbol;Acc:MGI:88111]
ENSMUSG00000044349	Snhg11	TRUE	2.25603041060054	1.17379	4.18305	2.87621e-05	0.00134139	171.271	141.889	67.87	71.1685	small nucleolar RNA host gene 11 [Source:MGI Symbol;Acc:MGI:2441845]
ENSMUSG00000024924	Vldlr	TRUE	1.35609633094827	0.43946	4.17092	3.03372e-05	0.00141044	1124.39	1002.34	773.718	795.992	very low density lipoprotein receptor [Source:MGI Symbol;Acc:MGI:98935]
ENSMUSG00000030653	Pde2a	TRUE	3.46007092089227	1.7908	4.16777	3.07588e-05	0.0014256	74.5029	96.2816	20.8831	28.4674	predicted gene 45837 [Source:MGI Symbol;Acc:MGI:5804952]
ENSMUSG00000026303	Mlph	TRUE	7.01647272444209	2.81075	4.15426	3.26348e-05	0.00150787	47.9559	49.6611	6.26492	7.6643	melanophilin [Source:MGI Symbol;Acc:MGI:2176380]
ENSMUSG00000003500	Impdh1	TRUE	1.44431527599833	0.530386	4.15098	3.31058e-05	0.00152172	625.139	673.971	451.074	447.814	inosine 5'-phosphate dehydrogenase 1 [Source:MGI Symbol;Acc:MGI:96567]
ENSMUSG00000026443	Lrrn2	TRUE	3.60031365210338	1.84812	4.15075	3.31385e-05	0.00152172	90.7736	70.9444	18.7948	26.2776	leucine rich repeat protein 2, neuronal [Source:MGI Symbol;Acc:MGI:106037]
ENSMUSG00000032902	Slc16a1	TRUE	1.53049757732339	0.614001	4.14906	3.33839e-05	0.00152829	494.973	526.002	309.069	358.032	solute carrier family 16 (monocarboxylic acid transporters), member 1 [Source:MGI Symbol;Acc:MGI:106013]
ENSMUSG00000036180	Gatad2a	TRUE	1.15004017309563	0.201684	4.14771	3.3581e-05	0.00152851	14431.3	15055.4	12550.7	13087.3	GATA zinc finger domain containing 2A [Source:MGI Symbol;Acc:MGI:2384585]
ENSMUSG00000003161	Sri	TRUE	0.845774821179021	-0.241654	-4.14763	3.35936e-05	0.00152851	4744.2	4938.74	5894.25	5551.14	sorcin [Source:MGI Symbol;Acc:MGI:98419]
ENSMUSG00000052572	Dlg2	TRUE	2.77166146687852	1.47075	4.1432	3.42494e-05	0.00155361	105.332	113.511	45.9428	32.847	discs, large homolog 2 (Drosophila) [Source:MGI Symbol;Acc:MGI:1344351]
ENSMUSG00000050711	Scg2	TRUE	2.43369006514561	1.28315	4.14203	3.4425e-05	0.00155684	127.597	153.037	66.8258	48.1756	secretogranin II [Source:MGI Symbol;Acc:MGI:103033]
ENSMUSG00000063531	Sema3e	TRUE	3.34353197943522	1.74137	4.13705	3.51799e-05	0.00158618	101.906	76.0118	31.3246	21.898	sema domain, immunoglobulin domain (Ig), short basic domain, secreted, (semaphorin) 3E [Source:MGI Symbol;Acc:MGI:1340034]
ENSMUSG00000005338	Cadm3	TRUE	2.4703059147662	1.30469	4.13174	3.60028e-05	0.00161839	121.602	131.754	55.3401	47.0807	cell adhesion molecule 3 [Source:MGI Symbol;Acc:MGI:2137858]
ENSMUSG00000045005	Fzd5	TRUE	1.75541869001015	0.811815	4.12024	3.78483e-05	0.00169624	327.984	269.589	172.285	168.615	frizzled class receptor 5 [Source:MGI Symbol;Acc:MGI:108571]
ENSMUSG00000066113	Adamtsl1	TRUE	2.49007067767294	1.31619	4.11235	3.91655e-05	0.00175002	118.177	126.686	51.1635	47.0807	ADAMTS-like 1 [Source:MGI Symbol;Acc:MGI:1924989]
ENSMUSG00000027524	Edn3	TRUE	3.82338692583898	1.93485	4.09615	4.2008e-05	0.00187142	76.2156	66.8904	16.7065	20.8031	endothelin 3 [Source:MGI Symbol;Acc:MGI:95285]
ENSMUSG00000049176	Frmpd4	TRUE	2.48844514696109	1.31524	4.09355	4.24819e-05	0.0018869	115.608	131.754	53.2518	45.9858	FERM and PDZ domain containing 4 [Source:MGI Symbol;Acc:MGI:3042378]
ENSMUSG00000015749	Anp32e	TRUE	0.839166645680771	-0.252971	-4.08938	4.32532e-05	0.00191546	3115.42	3035.41	3657.67	3673.39	acidic (leucine-rich) nuclear phosphoprotein 32 family, member E [Source:MGI Symbol;Acc:MGI:1913721]
ENSMUSG00000022750	Klhl22	TRUE	1.17068396892953	0.227352	4.08283	4.4491e-05	0.00196445	5466.97	5577.24	4642.31	4791.28	kelch-like 22 [Source:MGI Symbol;Acc:MGI:1337995]
ENSMUSG00000025921	Rdh10	TRUE	1.56634228321946	0.6474	4.07524	4.59675e-05	0.00202366	405.912	428.707	257.906	274.82	retinol dehydrogenase 10 (all-trans) [Source:MGI Symbol;Acc:MGI:1924238]
ENSMUSG00000027737	Slc7a11	TRUE	1.25568835062211	0.328478	4.07426	4.61608e-05	0.00202619	2815.69	2436.43	2099.79	2085.78	solute carrier family 7 (cationic amino acid transporter, y+ system), member 11 [Source:MGI Symbol;Acc:MGI:1347355]
ENSMUSG00000044217	Aqp5	TRUE	0.851209470238933	-0.232414	-4.06943	4.71283e-05	0.00206259	4032.57	4106.66	4743.59	4817.56	aquaporin 5 [Source:MGI Symbol;Acc:MGI:106215]
ENSMUSG00000029311	Hsd17b11	TRUE	3.52967169402007	1.81953	4.06082	4.89008e-05	0.0021339	94.199	70.9444	29.2363	17.5184	hydroxysteroid (17-beta) dehydrogenase 11 [Source:MGI Symbol;Acc:MGI:2149821]
ENSMUSG00000029223	Uchl1	TRUE	0.878174496948366	-0.18742	-4.05938	4.92023e-05	0.0021408	31455.6	33442.2	37443.3	36451.4	ubiquitin carboxy-terminal hydrolase L1 [Source:MGI Symbol;Acc:MGI:103149]
ENSMUSG00000021194	Chga	TRUE	4.61392683715228	2.206	4.04515	5.22906e-05	0.00226856	55.6631	62.8364	12.5298	13.1388	chromogranin A [Source:MGI Symbol;Acc:MGI:88394]
ENSMUSG00000068220	Lgals1	TRUE	0.836484769980597	-0.257589	-4.04159	5.30895e-05	0.00229654	5471.25	6217.77	6955.11	7012.83	lectin, galactose binding, soluble 1 [Source:MGI Symbol;Acc:MGI:96777]
ENSMUSG00000027894	Slc6a17	TRUE	1.26136436715614	0.334985	4.0371	5.41162e-05	0.00233079	1859.15	1997.59	1468.08	1588.7	solute carrier family 6 (neurotransmitter transporter), member 17 [Source:MGI Symbol;Acc:MGI:2442535]
ENSMUSG00000024299	Adamts10	TRUE	1.63724612849107	0.711271	4.03676	5.41934e-05	0.00233079	375.94	370.938	202.566	254.017	a disintegrin-like and metallopeptidase (reprolysin type) with thrombospondin type 1 motif, 10 [Source:MGI Symbol;Acc:MGI:2449112]
ENSMUSG00000026609	Ush2a	TRUE	3.08864156730028	1.62697	4.03399	5.48387e-05	0.00235176	86.4918	85.1332	28.1921	27.3725	Usher syndrome 2A [Source:MGI Symbol;Acc:MGI:1341292]
ENSMUSG00000042406	Atf4	TRUE	1.1695624581195	0.225969	4.02777	5.63074e-05	0.00240783	5693.9	5557.98	4908.57	4712.45	activating transcription factor 4 [Source:MGI Symbol;Acc:MGI:88096]
ENSMUSG00000064368	mt-Nd6	TRUE	1.35462739824989	0.437896	4.00867	6.10623e-05	0.0026037	1079.01	941.533	753.879	739.058	mitochondrially encoded NADH dehydrogenase 6 [Source:MGI Symbol;Acc:MGI:102495]
ENSMUSG00000028599	Tnfrsf1b	TRUE	3.48246761514504	1.80011	3.99654	6.42754e-05	0.0027329	76.2156	76.0118	26.1038	17.5184	tumor necrosis factor receptor superfamily, member 1b [Source:MGI Symbol;Acc:MGI:1314883]
ENSMUSG00000030834	Abcc6	TRUE	1.17160160479861	0.228482	3.98688	6.69467e-05	0.00283839	6061.28	6505.6	5316.83	5406.62	ATP-binding cassette, sub-family C (CFTR/MRP), member 6 [Source:MGI Symbol;Acc:MGI:1351634]
ENSMUSG00000031748	Gnao1	TRUE	1.48700571917372	0.57241	3.97898	6.9211e-05	0.00292608	535.222	496.611	361.277	332.85	guanine nucleotide binding protein, alpha O [Source:MGI Symbol;Acc:MGI:95775]
ENSMUSG00000047139	Cd24a	TRUE	0.898646260493634	-0.154175	-3.97498	7.03847e-05	0.00296729	124922	124269	139468	137829	CD24a antigen [Source:MGI Symbol;Acc:MGI:88323]
ENSMUSG00000021848	Otx2	TRUE	3.79799656066931	1.92524	3.97125	7.14976e-05	0.00300572	85.6355	59.796	22.9714	15.3286	orthodenticle homeobox 2 [Source:MGI Symbol;Acc:MGI:97451]
ENSMUSG00000058571	Gpc6	TRUE	1.53553909216098	0.618745	3.96561	7.32076e-05	0.00306896	438.454	518.907	325.776	296.718	glypican 6 [Source:MGI Symbol;Acc:MGI:1346322]
ENSMUSG00000038539	Atf5	TRUE	1.19635034327485	0.25864	3.96474	7.34769e-05	0.00307162	3399.73	3529.99	2821.3	2970.46	activating transcription factor 5 [Source:MGI Symbol;Acc:MGI:2141857]
ENSMUSG00000048583	Igf2	TRUE	3.66062008421149	1.87209	3.96382	7.37612e-05	0.00307276	64.2266	93.2412	15.6623	27.3725	insulin-like growth factor 2 [Source:MGI Symbol;Acc:MGI:96434]
ENSMUSG00000025203	Scd2	TRUE	0.892029548193726	-0.164837	-3.96332	7.39158e-05	0.00307276	60021	61687.1	67249.8	69187.8	stearoyl-Coenzyme A desaturase 2 [Source:MGI Symbol;Acc:MGI:98240]
ENSMUSG00000034684	Sema3f	TRUE	1.49208791427609	0.577333	3.96181	7.43833e-05	0.0030836	549.78	539.177	399.911	329.565	sema domain, immunoglobulin domain (Ig), short basic domain, secreted, (semaphorin) 3F [Source:MGI Symbol;Acc:MGI:1096347]
ENSMUSG00000020099	Unc5b	TRUE	2.32184486849669	1.21527	3.96042	7.48179e-05	0.00309302	137.017	123.646	52.2077	60.2195	unc-5 netrin receptor B [Source:MGI Symbol;Acc:MGI:894703]
ENSMUSG00000036469	2017-03-01	TRUE	6.37820317267027	2.67315	3.95741	7.57653e-05	0.00312354	50.5249	44.5936	9.39738	5.4745	membrane-associated ring finger (C3HC4) 1 [Source:MGI Symbol;Acc:MGI:1920175]
ENSMUSG00000030683	Sez6l2	TRUE	4.3793192010809	2.13071	3.94988	7.81894e-05	0.0032146	58.2321	58.7825	13.574	13.1388	seizure related 6 homolog like 2 [Source:MGI Symbol;Acc:MGI:2385295]
ENSMUSG00000026822	Lcn2	TRUE	3.82008394429245	1.9336	3.93531	8.30885e-05	0.00340663	67.652	76.0118	12.5298	25.1827	lipocalin 2 [Source:MGI Symbol;Acc:MGI:96757]
ENSMUSG00000003657	Calb2	TRUE	3.26970384989414	1.70916	3.92016	8.84896e-05	0.00361813	100.193	74.9983	18.7948	35.0368	calbindin 2 [Source:MGI Symbol;Acc:MGI:101914]
ENSMUSG00000000568	Hnrnpd	TRUE	0.807239105022089	-0.308932	-3.91829	8.91786e-05	0.00363634	1515.75	1479.7	1878.43	1832.86	heterogeneous nuclear ribonucleoprotein D [Source:MGI Symbol;Acc:MGI:101947]
ENSMUSG00000021390	Ogn	TRUE	0.873207471380894	-0.195604	-3.9175	8.94716e-05	0.00363835	9696.5	9384.92	11163	10690.6	osteoglycin [Source:MGI Symbol;Acc:MGI:109278]
ENSMUSG00000021823	Vcl	TRUE	1.35481607949216	0.438097	3.91299	9.11597e-05	0.00369692	829.808	816.874	601.432	614.239	vinculin [Source:MGI Symbol;Acc:MGI:98927]
ENSMUSG00000055214	Pld5	TRUE	5.95179662339432	2.57333	3.90113	9.57449e-05	0.00387235	41.9614	53.715	7.30908	8.7592	phospholipase D family, member 5 [Source:MGI Symbol;Acc:MGI:2442056]
ENSMUSG00000024899	Papss2	TRUE	3.00116389358419	1.58552	3.89883	9.666e-05	0.00389879	85.6355	81.0793	28.1921	27.3725	3'-phosphoadenosine 5'-phosphosulfate synthase 2 [Source:MGI Symbol;Acc:MGI:1330223]
ENSMUSG00000031442	Mcf2l	TRUE	2.535878433459	1.34249	3.89402	9.85974e-05	0.00396622	130.166	97.2951	41.7661	48.1756	mcf.2 transforming sequence-like [Source:MGI Symbol;Acc:MGI:103263]
ENSMUSG00000013275	Slc41a1	TRUE	1.32660801357079	0.407742	3.893	9.90126e-05	0.00397222	1128.68	1078.35	776.85	887.964	solute carrier family 41, member 1 [Source:MGI Symbol;Acc:MGI:2444823]
ENSMUSG00000024076	Vit	TRUE	0.884769902745289	-0.176626	-3.89134	9.96907e-05	0.0039887	22534.1	22796.4	26281.3	24950.6	vitrin [Source:MGI Symbol;Acc:MGI:1921449]
ENSMUSG00000010492	Gm16119	FALSE	5.51559386149572	2.46352	3.88583	0.000101983	0.00406948	52.2376	47.6341	11.4857	6.5694	uridine-cytidine kinase 1-like 1, opposite strand [Source:MGI Symbol;Acc:MGI:3801877]
ENSMUSG00000022419	Deptor	TRUE	2.4586121155127	1.29784	3.88205	0.000103582	0.00412227	129.31	106.417	54.296	41.6062	DEP domain containing MTOR-interacting protein [Source:MGI Symbol;Acc:MGI:2146322]
ENSMUSG00000021069	Pygl	TRUE	0.878207477226405	-0.187366	-3.87504	0.000106609	0.00423146	11035.8	11576.1	12968.4	12775.3	liver glycogen phosphorylase [Source:MGI Symbol;Acc:MGI:97829]
ENSMUSG00000026163	Sphkap	TRUE	2.16382307779418	1.11358	3.87278	0.000107602	0.00425955	169.558	147.97	59.5168	87.592	SPHK1 interactor, AKAP domain containing [Source:MGI Symbol;Acc:MGI:1924879]
ENSMUSG00000024913	Lrp5	TRUE	2.30701544292921	1.20603	3.86657	0.000110376	0.0043578	179.834	123.646	54.296	77.7379	low density lipoprotein receptor-related protein 5 [Source:MGI Symbol;Acc:MGI:1278315]
ENSMUSG00000023977	Ubr2	TRUE	1.24083967384486	0.311317	3.86216	0.000112387	0.00442551	1877.13	1795.91	1448.24	1513.15	ubiquitin protein ligase E3 component n-recognin 2 [Source:MGI Symbol;Acc:MGI:1861099]
ENSMUSG00000072235	Tuba1a	TRUE	0.890163854681249	-0.167857	-3.85439	0.000116018	0.00455539	24073	24538.6	27756.7	26850.2	tubulin, alpha 1A [Source:MGI Symbol;Acc:MGI:98869]
ENSMUSG00000069601	Ank3	TRUE	1.2018646825093	0.265274	3.85369	0.000116349	0.00455539	3528.18	3796.54	2927.81	3165.36	ankyrin 3, epithelial [Source:MGI Symbol;Acc:MGI:88026]
ENSMUSG00000048960	Prex2	TRUE	3.50689964122767	1.8102	3.85316	0.000116601	0.00455539	89.0609	68.9174	14.6182	30.6572	phosphatidylinositol-3,4,5-trisphosphate-dependent Rac exchange factor 2 [Source:MGI Symbol;Acc:MGI:1923385]
ENSMUSG00000055322	Tns1	TRUE	1.26115291817396	0.334743	3.85221	0.000117054	0.00456114	1724.7	1633.75	1269.69	1394.9	tensin 1 [Source:MGI Symbol;Acc:MGI:104552]
ENSMUSG00000048078	Tenm4	TRUE	1.2689898280284	0.343681	3.84559	0.000120264	0.004674	1528.59	1603.34	1171.54	1296.36	teneurin transmembrane protein 4 [Source:MGI Symbol;Acc:MGI:2447063]
ENSMUSG00000069171	Nr2f1	TRUE	3.09209976022	1.62859	3.82647	0.000129995	0.00503908	106.188	76.0118	20.8831	38.3215	nuclear receptor subfamily 2, group F, member 1 [Source:MGI Symbol;Acc:MGI:1352451]
ENSMUSG00000027313	Chac1	TRUE	5.74004242631086	2.52106	3.82024	0.000133322	0.00515467	44.5304	47.6341	7.30908	8.7592	ChaC, cation transport regulator 1 [Source:MGI Symbol;Acc:MGI:1916315]
ENSMUSG00000023186	Vwa5a	TRUE	0.865593693924383	-0.208238	-3.81739	0.000134869	0.00520101	4931.75	5006.64	5808.63	5671.58	von Willebrand factor A domain containing 5A [Source:MGI Symbol;Acc:MGI:1915026]
ENSMUSG00000015143	Actn1	TRUE	1.28600168806788	0.362893	3.81574	0.000135776	0.00522247	1249.42	1342.88	1042.07	972.271	actinin, alpha 1 [Source:MGI Symbol;Acc:MGI:2137706]
ENSMUSG00000019935	Slc17a8	TRUE	6.46810282625641	2.69334	3.81154	0.000138104	0.00529837	43.6741	46.6206	4.17661	9.8541	solute carrier family 17 (sodium-dependent inorganic phosphate cotransporter), member 8 [Source:MGI Symbol;Acc:MGI:3039629]
ENSMUSG00000039533	Mmd2	TRUE	16.6091193933212	4.0539	3.80763	0.000140303	0.00536893	46.2432	24.3238	3.13246	1.0949	monocyte to macrophage differentiation-associated 2 [Source:MGI Symbol;Acc:MGI:1922354]
ENSMUSG00000048218	Amigo2	TRUE	2.84683061504243	1.50936	3.78604	0.00015307	0.0058425	80.4973	90.2007	28.1921	31.7521	adhesion molecule with Ig like domain 2 [Source:MGI Symbol;Acc:MGI:2145995]
ENSMUSG00000026797	Stxbp1	TRUE	1.35275158450537	0.435897	3.78284	0.000155048	0.00589287	771.576	792.55	563.843	592.341	syntaxin binding protein 1 [Source:MGI Symbol;Acc:MGI:107363]
ENSMUSG00000037386	Rims2	TRUE	2.95258741089624	1.56198	3.78263	0.000155179	0.00589287	78.7846	85.1332	31.3246	24.0878	regulating synaptic membrane exocytosis 2 [Source:MGI Symbol;Acc:MGI:2152972]
ENSMUSG00000030257	Srgap3	TRUE	1.78339006339039	0.834622	3.77791	0.00015815	0.00598956	226.078	227.022	137.828	116.059	SLIT-ROBO Rho GTPase activating protein 3 [Source:MGI Symbol;Acc:MGI:2152938]
ENSMUSG00000044393	Dsg2	TRUE	3.22367118765848	1.6887	3.77731	0.000158528	0.00598956	71.9338	86.1467	31.3246	17.5184	desmoglein 2 [Source:MGI Symbol;Acc:MGI:1196466]
ENSMUSG00000021567	Nkd2	TRUE	6.80243293877003	2.76605	3.7746	0.000160268	0.00603999	57.3758	37.4992	3.13246	10.949	naked cuticle 2 homolog (Drosophila) [Source:MGI Symbol;Acc:MGI:1919543]
ENSMUSG00000003410	Elavl3	TRUE	7.04900811709551	2.81742	3.77307	0.000161254	0.00606184	44.5304	38.5127	4.17661	7.6643	ELAV (embryonic lethal, abnormal vision, Drosophila)-like 3 (Hu antigen C) [Source:MGI Symbol;Acc:MGI:109157]
ENSMUSG00000040687	Madd	TRUE	1.53478037854814	0.618032	3.77237	0.000161701	0.00606339	449.586	406.41	304.893	252.922	MAP-kinase activating death domain [Source:MGI Symbol;Acc:MGI:2444672]
ENSMUSG00000028584	Lrrc38	TRUE	6.36935887277564	2.67115	3.77096	0.000162618	0.0060825	36.8233	51.688	8.35323	5.4745	leucine rich repeat containing 38 [Source:MGI Symbol;Acc:MGI:2442845]
ENSMUSG00000031409	Tceal6	TRUE	3.91422019228607	1.96872	3.77026	0.000163078	0.00608446	62.5139	67.9039	10.4415	22.9929	transcription elongation factor A (SII)-like 6 [Source:MGI Symbol;Acc:MGI:1923939]
ENSMUSG00000020483	Dynll2	TRUE	0.894030075153616	-0.161605	-3.76686	0.000165313	0.00615244	35457.4	34454.6	39702.9	38497.8	dynein light chain LC8-type 2 [Source:MGI Symbol;Acc:MGI:1915347]
ENSMUSG00000030310	Slc6a1	TRUE	10.6841654975868	3.4174	3.76383	0.000167332	0.0061979	165.276	185.469	25.0597	7.6643	solute carrier family 6 (neurotransmitter transporter, GABA), member 1 [Source:MGI Symbol;Acc:MGI:95627]
ENSMUSG00000030302	Atp2b2	TRUE	3.37394880933243	1.75444	3.76378	0.000167365	0.0061979	71.9338	64.8634	21.9272	18.6133	ATPase, Ca++ transporting, plasma membrane 2 [Source:MGI Symbol;Acc:MGI:105368]
ENSMUSG00000058498	Rnf207	TRUE	3.65410583950503	1.86952	3.76225	0.000168393	0.00622054	53.094	92.2277	16.7065	22.9929	ring finger protein 207 [Source:MGI Symbol;Acc:MGI:2684989]
ENSMUSG00000020340	Cyfip2	TRUE	0.852815653756312	-0.229694	-3.75725	0.00017179	0.00633036	3803.07	4023.56	4485.68	4689.46	cytoplasmic FMR1 interacting protein 2 [Source:MGI Symbol;Acc:MGI:1924134]
ENSMUSG00000054226	Tprkb	TRUE	1.34806061017123	0.430885	3.75648	0.000172317	0.00633412	918.869	824.982	672.435	621.903	Tp53rk binding protein [Source:MGI Symbol;Acc:MGI:1917036]
ENSMUSG00000004267	Eno2	TRUE	1.5038140839155	0.588626	3.75521	0.000173197	0.00635085	447.874	406.41	288.186	280.294	enolase 2, gamma neuronal [Source:MGI Symbol;Acc:MGI:95394]
ENSMUSG00000032609	Klhdc8b	TRUE	0.861405355810894	-0.215236	-3.74399	0.000181123	0.00661068	3921.25	3897.89	4559.82	4517.56	kelch domain containing 8B [Source:MGI Symbol;Acc:MGI:1925517]
ENSMUSG00000020886	Dlg4	TRUE	1.36396152451179	0.447803	3.74378	0.000181272	0.00661068	792.128	743.902	592.035	534.311	discs, large homolog 4 (Drosophila) [Source:MGI Symbol;Acc:MGI:1277959]
ENSMUSG00000039375	Wdr17	TRUE	3.38919260583085	1.76094	3.74331	0.000181612	0.00661068	65.083	68.9174	20.8831	18.6133	WD repeat domain 17 [Source:MGI Symbol;Acc:MGI:1924662]
ENSMUSG00000024842	Cabp4	TRUE	6.7570551041868	2.75639	3.74093	0.000183339	0.0066573	43.6741	42.5666	9.39738	3.2847	calcium binding protein 4 [Source:MGI Symbol;Acc:MGI:1920910]
ENSMUSG00000028766	Alpl	TRUE	1.98601450302858	0.989876	3.73315	0.000189096	0.00684969	165.276	190.536	75.1791	104.016	alkaline phosphatase, liver/bone/kidney [Source:MGI Symbol;Acc:MGI:87983]
ENSMUSG00000029309	Sparcl1	TRUE	2.05318572762344	1.03786	3.72568	0.000194791	0.0070389	145.58	169.253	66.8258	86.4971	SPARC-like 1 [Source:MGI Symbol;Acc:MGI:108110]
ENSMUSG00000045659	Plekha7	TRUE	1.45376487457653	0.539794	3.72405	0.00019605	0.00706727	482.128	486.476	324.732	341.609	pleckstrin homology domain containing, family A member 7 [Source:MGI Symbol;Acc:MGI:2445094]
ENSMUSG00000037411	Serpine1	TRUE	1.66566209593751	0.736096	3.71864	0.000200296	0.00720293	313.426	315.196	218.228	158.761	serine (or cysteine) peptidase inhibitor, clade E, member 1 [Source:MGI Symbol;Acc:MGI:97608]
ENSMUSG00000048485	Zbtb8b	TRUE	0.847496930111523	-0.23872	-3.70465	0.000211684	0.00759417	2748.04	2696.9	3178.4	3247.47	zinc finger and BTB domain containing 8b [Source:MGI Symbol;Acc:MGI:2387181]
ENSMUSG00000022055	Nefl	TRUE	2.7079135347435	1.43718	3.70349	0.000212655	0.00761069	107.901	99.3221	51.1635	25.1827	neurofilament, light polypeptide [Source:MGI Symbol;Acc:MGI:97313]
ENSMUSG00000025927	Tfap2b	TRUE	6.99994317721947	2.80734	3.70042	0.000215245	0.00767751	48.8122	41.5531	2.08831	10.949	transcription factor AP-2 beta [Source:MGI Symbol;Acc:MGI:104672]
ENSMUSG00000047606	Ankrd34c	TRUE	0.649959055485597	-0.621579	-3.69992	0.000215665	0.00767751	238.067	263.508	410.352	360.222	ankyrin repeat domain 34C [Source:MGI Symbol;Acc:MGI:2685617]
ENSMUSG00000050840	Cdh20	TRUE	3.92085960141224	1.97117	3.69945	0.000216065	0.00767751	57.3758	55.742	14.6182	14.2337	cadherin 20 [Source:MGI Symbol;Acc:MGI:1346069]
ENSMUSG00000079436	Kcnj13	TRUE	3.1190863627579	1.64112	3.69691	0.000218241	0.00773639	71.0774	76.0118	19.8389	27.3725	potassium inwardly-rectifying channel, subfamily J, member 13 [Source:MGI Symbol;Acc:MGI:3781032]
ENSMUSG00000032356	Rasgrf1	TRUE	4.78887561071115	2.25969	3.68839	0.000225676	0.00798102	48.8122	48.6476	8.35323	12.0439	RAS protein-specific guanine nucleotide-releasing factor 1 [Source:MGI Symbol;Acc:MGI:99694]
ENSMUSG00000002602	Axl	TRUE	2.40881086558029	1.26832	3.68591	0.000227885	0.0080401	101.05	112.497	49.0752	39.4164	AXL receptor tyrosine kinase [Source:MGI Symbol;Acc:MGI:1347244]
ENSMUSG00000023473	Celsr3	TRUE	3.51831060287393	1.81488	3.68403	0.000229578	0.0080807	71.9338	55.742	17.7506	18.6133	cadherin, EGF LAG seven-pass G-type receptor 3 [Source:MGI Symbol;Acc:MGI:1858236]
ENSMUSG00000030246	Ldhb	TRUE	2.1295027471533	1.09052	3.67852	0.000234595	0.00823789	161.851	129.727	58.4726	78.8328	lactate dehydrogenase B [Source:MGI Symbol;Acc:MGI:96763]
ENSMUSG00000059434	Gckr	TRUE	8.45180216456379	3.07926	3.67377	0.000239001	0.00837288	35.9669	36.4857	3.13246	5.4745	glucokinase regulatory protein [Source:MGI Symbol;Acc:MGI:1096345]
ENSMUSG00000001270	Ckb	TRUE	1.27700006594629	0.352759	3.66456	0.000247767	0.00865965	1454.95	1720.91	1232.1	1252.57	creatine kinase, brain [Source:MGI Symbol;Acc:MGI:88407]
ENSMUSG00000021573	Tppp	TRUE	7.89941525814765	2.98175	3.65993	0.000252286	0.00879701	43.6741	32.4317	3.13246	6.5694	tubulin polymerization promoting protein [Source:MGI Symbol;Acc:MGI:1920198]
ENSMUSG00000004651	Tyr	TRUE	6.05523745996936	2.59818	3.65784	0.000254352	0.0088388	35.1105	62.8364	4.17661	12.0439	tyrosinase [Source:MGI Symbol;Acc:MGI:98880]
ENSMUSG00000037605	Lphn3	TRUE	4.33653330221276	2.11654	3.65752	0.000254669	0.0088388	71.9338	58.7825	6.26492	24.0878	adhesion G protein-coupled receptor L3 [Source:MGI Symbol;Acc:MGI:2441950]
ENSMUSG00000030268	Bcat1	TRUE	3.0398752390111	1.60401	3.65621	0.000255967	0.00886323	100.193	61.8229	26.1038	27.3725	branched chain aminotransferase 1, cytosolic [Source:MGI Symbol;Acc:MGI:104861]
ENSMUSG00000030970	Ctbp2	TRUE	1.21559973793372	0.281668	3.64794	0.000264346	0.00913219	2005.58	1933.74	1606.95	1634.69	C-terminal binding protein 2 [Source:MGI Symbol;Acc:MGI:1201686]
ENSMUSG00000070880	Gad1	TRUE	3.00489052470773	1.58731	3.6387	0.000274017	0.00944441	89.9172	63.8499	26.1038	25.1827	glutamate decarboxylase 1 [Source:MGI Symbol;Acc:MGI:95632]
ENSMUSG00000054708	Ankrd24	TRUE	0.858709831391438	-0.219757	-3.63219	0.000281031	0.00966382	4525.83	4223.22	4994.19	5198.59	ankyrin repeat domain 24 [Source:MGI Symbol;Acc:MGI:1890394]
ENSMUSG00000025911	Adhfe1	TRUE	5.18077773400927	2.37317	3.62995	0.000283477	0.00970534	47.0995	46.6206	12.5298	5.4745	alcohol dehydrogenase, iron containing, 1 [Source:MGI Symbol;Acc:MGI:1923437]
ENSMUSG00000022619	Mapk8ip2	TRUE	3.11880502309371	1.64099	3.62989	0.000283539	0.00970534	64.2266	76.0118	21.9272	22.9929	mitogen-activated protein kinase 8 interacting protein 2 [Source:MGI Symbol;Acc:MGI:1926555]
ENSMUSG00000036545	Adamts2	TRUE	4.11127359997525	2.03959	3.6254	0.000288518	0.00985319	65.083	44.5936	12.5298	14.2337	a disintegrin-like and metallopeptidase (reprolysin type) with thrombospondin type 1 motif, 2 [Source:MGI Symbol;Acc:MGI:1347356]
ENSMUSG00000039239	Tgfb2	TRUE	0.859335009263735	-0.218707	-3.61129	0.000304681	0.0103814	3557.3	3637.42	4094.13	4277.77	transforming growth factor, beta 2 [Source:MGI Symbol;Acc:MGI:98726]
ENSMUSG00000023236	Scg5	TRUE	1.95773172869457	0.969183	3.59399	0.000325648	0.0110706	149.862	158.105	75.1791	82.1175	secretogranin V [Source:MGI Symbol;Acc:MGI:98289]
ENSMUSG00000039318	Rab3gap2	TRUE	1.26917467726345	0.343891	3.59187	0.000328309	0.0111356	1252.85	1169.57	968.975	940.519	RAB3 GTPase activating protein subunit 2 [Source:MGI Symbol;Acc:MGI:1916043]
ENSMUSG00000050335	Lgals3	TRUE	0.854965485218426	-0.226062	-3.587	0.000334509	0.0113147	2986.11	3110.4	3588.76	3539.81	lectin, galactose binding, soluble 3 [Source:MGI Symbol;Acc:MGI:96778]
ENSMUSG00000039109	F13a1	TRUE	6.78881124258221	2.76316	3.58653	0.000335103	0.0113147	35.9669	50.6745	10.4415	2.1898	coagulation factor XIII, A1 subunit [Source:MGI Symbol;Acc:MGI:1921395]
ENSMUSG00000026385	Dbi	TRUE	0.884995479935688	-0.176258	-3.58459	0.000337613	0.0113737	23506.1	24688.6	28121.1	26331.3	diazepam binding inhibitor [Source:MGI Symbol;Acc:MGI:94865]
ENSMUSG00000056596	Trnp1	TRUE	1.80843255190426	0.85474	3.58212	0.000340811	0.0114507	192.68	191.55	113.813	98.541	TMF1-regulated nuclear protein 1 [Source:MGI Symbol;Acc:MGI:1916789]
ENSMUSG00000025190	Got1	TRUE	1.60515337926145	0.682711	3.58165	0.000341434	0.0114507	306.575	292.899	170.197	203.651	glutamic-oxaloacetic transaminase 1, soluble [Source:MGI Symbol;Acc:MGI:95791]
ENSMUSG00000040010	Slc7a5	TRUE	1.13668673710161	0.184835	3.57933	0.000344479	0.0115269	9235.79	9502.49	8027.45	8457.01	solute carrier family 7 (cationic amino acid transporter, y+ system), member 5 [Source:MGI Symbol;Acc:MGI:1298205]
ENSMUSG00000064363	mt-Nd4	TRUE	1.29104761714054	0.368542	3.57445	0.000350961	0.0117175	15337.3	15683.8	11159.9	12868.4	mitochondrially encoded NADH dehydrogenase 4 [Source:MGI Symbol;Acc:MGI:102498]
ENSMUSG00000050505	Pcdh20	TRUE	11.8906239122083	3.57175	3.57109	0.000355503	0.0118427	33.3978	30.4047	1.04415	4.3796	protocadherin 20 [Source:MGI Symbol;Acc:MGI:2443376]
ENSMUSG00000032440	Tgfbr2	TRUE	7.41870918547195	2.89117	3.56891	0.000358471	0.011915	36.8233	34.4587	5.22077	4.3796	transforming growth factor, beta receptor II [Source:MGI Symbol;Acc:MGI:98729]
ENSMUSG00000030329	Pianp	TRUE	18.7147675320564	4.22611	3.56534	0.000363387	0.0120515	34.2542	25.3373	3.13246	0	PILR alpha associated neural protein [Source:MGI Symbol;Acc:MGI:2441908]
ENSMUSG00000026617	Bpnt1	TRUE	0.829091186420849	-0.270397	-3.55569	0.000376985	0.0124748	1706.71	1661.11	2059.07	2003.67	bisphosphate 3'-nucleotidase 1 [Source:MGI Symbol;Acc:MGI:1338800]
ENSMUSG00000004347	Pde1c	TRUE	1.51144742273741	0.595931	3.53659	0.000405324	0.0133829	356.244	354.722	232.846	237.593	phosphodiesterase 1C [Source:MGI Symbol;Acc:MGI:108413]
ENSMUSG00000034908	Sidt2	TRUE	1.43055427835112	0.516574	3.53447	0.000408597	0.0134612	478.702	473.3	344.571	320.806	SID1 transmembrane family, member 2 [Source:MGI Symbol;Acc:MGI:2446134]
ENSMUSG00000033615	Cplx1	TRUE	5.84922057850925	2.54824	3.53222	0.000412088	0.0135463	44.5304	43.5801	3.13246	12.0439	complexin 1 [Source:MGI Symbol;Acc:MGI:104727]
ENSMUSG00000025934	Gsta3	TRUE	9.02652026716178	3.17417	3.52962	0.000416153	0.0136498	41.105	26.3508	3.13246	4.3796	glutathione S-transferase, alpha 3 [Source:MGI Symbol;Acc:MGI:95856]
ENSMUSG00000036904	Fzd8	TRUE	2.0743335219812	1.05265	3.52868	0.00041763	0.0136682	144.724	123.646	58.4726	71.1685	frizzled class receptor 8 [Source:MGI Symbol;Acc:MGI:108460]
ENSMUSG00000043418	Lrit2	TRUE	3.4011352882033	1.76602	3.528	0.000418709	0.0136736	65.083	54.7285	17.7506	17.5184	leucine-rich repeat, immunoglobulin-like and transmembrane domains 2 [Source:MGI Symbol;Acc:MGI:2444885]
ENSMUSG00000028729	Ebna1bp2	TRUE	0.862991460080167	-0.212582	-3.51642	0.00043741	0.0142531	3494.78	3632.35	4174.53	4081.79	EBNA1 binding protein 2 [Source:MGI Symbol;Acc:MGI:1916322]
ENSMUSG00000053646	Plxnb1	TRUE	1.1943122740878	0.25618	3.51545	0.000439002	0.0142738	2264.2	2216.5	1866.95	1885.42	plexin B1 [Source:MGI Symbol;Acc:MGI:2154238]
ENSMUSG00000018474	Chd3	TRUE	1.27219866309441	0.347324	3.51442	0.000440712	0.0142982	1064.45	1058.08	837.411	831.029	chromodomain helicase DNA binding protein 3 [Source:MGI Symbol;Acc:MGI:1344395]
ENSMUSG00000063273	Naa15	TRUE	0.840858666417508	-0.250065	-3.50974	0.000448548	0.0145209	2366.96	2260.08	2843.23	2660.61	N(alpha)-acetyltransferase 15, NatA auxiliary subunit [Source:MGI Symbol;Acc:MGI:1922088]
ENSMUSG00000037217	Syn1	TRUE	3.41413090276735	1.77152	3.50819	0.000451165	0.014574	57.3758	62.8364	20.8831	14.2337	synapsin I [Source:MGI Symbol;Acc:MGI:98460]
ENSMUSG00000045246	Kcng4	TRUE	5.3491666044198	2.41931	3.49404	0.000475764	0.0153354	45.3868	52.7015	3.13246	15.3286	potassium voltage-gated channel, subfamily G, member 4 [Source:MGI Symbol;Acc:MGI:1913983]
ENSMUSG00000048546	Tob2	TRUE	1.23051377082046	0.299261	3.49289	0.000477822	0.0153686	1476.36	1483.75	1191.38	1214.24	transducer of ERBB2, 2 [Source:MGI Symbol;Acc:MGI:1888525]
ENSMUSG00000031565	Fgfr1	TRUE	1.16744382622163	0.223353	3.4919	0.000479591	0.0153923	3751.69	3839.1	3141.86	3360.25	fibroblast growth factor receptor 1 [Source:MGI Symbol;Acc:MGI:95522]
ENSMUSG00000029064	Gnb1	TRUE	1.14234289915968	0.191996	3.49102	0.000481177	0.0154101	5899.43	5874.19	5044.31	5263.18	guanine nucleotide binding protein (G protein), beta 1 [Source:MGI Symbol;Acc:MGI:95781]
ENSMUSG00000047034	Ankrd33	TRUE	4.27392254909742	2.09556	3.4903	0.00048247	0.0154184	61.6575	62.8364	5.22077	24.0878	ankyrin repeat domain 33 [Source:MGI Symbol;Acc:MGI:2443398]
ENSMUSG00000029661	Col1a2	TRUE	1.26466432718526	0.338755	3.48469	0.000492715	0.0157121	1102.98	1134.1	869.78	898.913	collagen, type I, alpha 2 [Source:MGI Symbol;Acc:MGI:88468]
ENSMUSG00000005089	Slc1a2	TRUE	1.88530484567051	0.914798	3.47955	0.000502264	0.0159825	163.564	157.091	79.3557	90.8767	solute carrier family 1 (glial high affinity glutamate transporter), member 2 [Source:MGI Symbol;Acc:MGI:101931]
ENSMUSG00000052305	Hbb-b1	TRUE	2.06548893662083	1.04648	3.47798	0.000505211	0.0160421	157.569	174.32	104.415	55.8399	hemoglobin, beta adult s chain [Source:MGI Symbol;Acc:MGI:5474852]
ENSMUSG00000068615	Gjd2	TRUE	8.74967824281978	3.12923	3.47617	0.000508639	0.0161166	30.8288	34.4587	5.22077	2.1898	gap junction protein, delta 2 [Source:MGI Symbol;Acc:MGI:1334209]
ENSMUSG00000035964	Tmem59l	TRUE	7.13426951393567	2.83477	3.46739	0.000525538	0.0166168	35.1105	33.4452	5.22077	4.3796	transmembrane protein 59-like [Source:MGI Symbol;Acc:MGI:1915187]
ENSMUSG00000026678	Rgs5	TRUE	1.7803487291541	0.83216	3.4634	0.000533392	0.0168295	211.52	176.347	105.46	112.775	regulator of G-protein signaling 5 [Source:MGI Symbol;Acc:MGI:1098434]
ENSMUSG00000066150	Slc31a1	TRUE	1.16950169861581	0.225894	3.46068	0.000538823	0.016965	3350.06	3272.56	2903.79	2759.15	solute carrier family 31, member 1 [Source:MGI Symbol;Acc:MGI:1333843]
ENSMUSG00000014773	Dll1	TRUE	1.97948338130142	0.985124	3.45725	0.000545728	0.0171462	156.713	198.644	67.87	111.68	delta-like 1 (Drosophila) [Source:MGI Symbol;Acc:MGI:104659]
ENSMUSG00000020926	Adam11	TRUE	1.83616318790659	0.876694	3.45416	0.000552	0.0172946	181.547	174.32	84.5764	109.49	a disintegrin and metallopeptidase domain 11 [Source:MGI Symbol;Acc:MGI:1098667]
ENSMUSG00000026610	Esrrg	TRUE	2.03074398612484	1.02201	3.45379	0.000552768	0.0172946	147.293	128.713	58.4726	77.7379	estrogen-related receptor gamma [Source:MGI Symbol;Acc:MGI:1347056]
ENSMUSG00000031491	Chrna6	TRUE	24.5055314486695	4.61504	3.45079	0.00055894	0.0174185	24.8343	27.3643	2.08831	0	cholinergic receptor, nicotinic, alpha polypeptide 6 [Source:MGI Symbol;Acc:MGI:106213]
ENSMUSG00000058019	Ces5a	TRUE	0.856617181549616	-0.223277	-3.45073	0.000559064	0.0174185	2835.39	2948.24	3436.31	3313.17	carboxylesterase 5A [Source:MGI Symbol;Acc:MGI:1915185]
ENSMUSG00000016559	H3f3b	TRUE	0.847027928167618	-0.239519	-3.44824	0.000564255	0.0175436	2706.08	2518.52	3161.7	3008.79	H3 histone, family 3B [Source:MGI Symbol;Acc:MGI:1101768]
ENSMUSG00000059248	2017-09-09	TRUE	1.61979832139191	0.695814	3.44553	0.000569937	0.0176834	253.481	302.02	158.711	183.943	septin 9 [Source:MGI Symbol;Acc:MGI:1858222]
ENSMUSG00000021091	Serpina3n	TRUE	2.20364899522945	1.13989	3.43814	0.000585735	0.0181359	125.028	98.3086	51.1635	50.3654	serine (or cysteine) peptidase inhibitor, clade A, member 3N [Source:MGI Symbol;Acc:MGI:105045]
ENSMUSG00000052957	Gas1	TRUE	1.27185452552134	0.346934	3.43602	0.000590317	0.0182399	1031.05	1081.39	853.074	806.941	growth arrest specific 1 [Source:MGI Symbol;Acc:MGI:95655]
ENSMUSG00000038453	Srcin1	TRUE	2.88489356486294	1.52852	3.43475	0.000593111	0.0182884	79.641	61.8229	26.1038	22.9929	SRC kinase signaling inhibitor 1 [Source:MGI Symbol;Acc:MGI:1933179]
ENSMUSG00000028893	Sesn2	TRUE	1.7557444399146	0.812083	3.43402	0.000594696	0.0182995	195.249	197.631	101.283	122.629	sestrin 2 [Source:MGI Symbol;Acc:MGI:2651874]
ENSMUSG00000007892	Rplp1	TRUE	0.904670380647749	-0.144536	-3.42945	0.000604799	0.0185721	24788.9	24987.6	27248.2	27773.2	ribosomal protein, large, P1 [Source:MGI Symbol;Acc:MGI:1927099]
ENSMUSG00000027508	Pag1	TRUE	2.01470348450849	1.01057	3.42857	0.000606774	0.0185932	161.851	127.7	82.4881	61.3144	phosphoprotein associated with glycosphingolipid microdomains 1 [Source:MGI Symbol;Acc:MGI:2443160]
ENSMUSG00000024268	Celf4	TRUE	2.51886109822679	1.33277	3.42803	0.00060798	0.0185932	93.3427	79.0523	30.2805	38.3215	CUGBP, Elav-like family member 4 [Source:MGI Symbol;Acc:MGI:1932407]
ENSMUSG00000096740	Gm21743	TRUE	3.77901738492851	1.91801	3.42532	0.000614076	0.018737	51.3813	49.6611	12.5298	14.2337	LBH domain containing 1 [Source:MGI Symbol;Acc:MGI:5516029]
ENSMUSG00000096210	H1f0	TRUE	0.868394492445539	-0.203578	-3.42483	0.000615192	0.018737	4221.83	3982.01	4754.03	4696.03	H1 histone family, member 0 [Source:MGI Symbol;Acc:MGI:95893]
ENSMUSG00000042115	Klhdc8a	TRUE	2.43273804393838	1.28258	3.42182	0.00062203	0.0189067	84.7791	92.2277	35.5012	37.2266	kelch domain containing 8A [Source:MGI Symbol;Acc:MGI:2442630]
ENSMUSG00000020810	Cygb	TRUE	2.85534164274964	1.51366	3.41771	0.000631497	0.0191554	77.0719	65.8769	29.2363	20.8031	cytoglobin [Source:MGI Symbol;Acc:MGI:2149481]
ENSMUSG00000032192	Gnb5	TRUE	1.48623889487651	0.571666	3.41097	0.000647323	0.0195956	387.072	367.897	272.524	235.404	guanine nucleotide binding protein (G protein), beta 5 [Source:MGI Symbol;Acc:MGI:101848]
ENSMUSG00000024987	Cyp26a1	TRUE	0.707092464242687	-0.500029	-3.40978	0.000650161	0.0196417	346.824	391.207	485.531	557.304	cytochrome P450, family 26, subfamily a, polypeptide 1 [Source:MGI Symbol;Acc:MGI:1096359]
ENSMUSG00000032589	Bsn	TRUE	2.78552488735527	1.47795	3.40824	0.000653835	0.0197128	76.2156	69.9309	21.9272	30.6572	bassoon [Source:MGI Symbol;Acc:MGI:1277955]
ENSMUSG00000005045	Chd5	TRUE	1.6922549735804	0.758947	3.40329	0.000665784	0.0200326	208.951	212.833	120.078	129.198	chromodomain helicase DNA binding protein 5 [Source:MGI Symbol;Acc:MGI:3036258]
ENSMUSG00000074896	Ifit3	TRUE	3.92038395301678	1.97099	3.40202	0.00066889	0.0200855	48.8122	47.6341	11.4857	13.1388	interferon-induced protein with tetratricopeptide repeats 3 [Source:MGI Symbol;Acc:MGI:1101055]
ENSMUSG00000031239	Itm2a	TRUE	2.68190365195075	1.42326	3.39491	0.000686513	0.0205733	83.0664	74.9983	22.9714	36.1317	integral membrane protein 2A [Source:MGI Symbol;Acc:MGI:107706]
ENSMUSG00000037904	Ankrd9	TRUE	2.20106918093303	1.1382	3.38681	0.000707108	0.0211481	98.4808	118.578	44.8986	53.6501	ankyrin repeat domain 9 [Source:MGI Symbol;Acc:MGI:1921501]
ENSMUSG00000028917	Plekhm2	TRUE	0.826407167819203	-0.275075	-3.38557	0.000710309	0.0212013	1640.78	1845.57	2097.7	2117.54	pleckstrin homology domain containing, family M (with RUN domain) member 2 [Source:MGI Symbol;Acc:MGI:1916832]
ENSMUSG00000032011	Thy1	TRUE	3.26220865028779	1.70585	3.38255	0.00071816	0.0213929	53.9503	67.9039	22.9714	14.2337	thymus cell antigen 1, theta [Source:MGI Symbol;Acc:MGI:98747]
ENSMUSG00000005583	Mef2c	TRUE	9.38021050085855	3.22962	3.38101	0.000722204	0.0214499	24.8343	35.4722	3.13246	3.2847	myocyte enhancer factor 2C [Source:MGI Symbol;Acc:MGI:99458]
ENSMUSG00000020072	Pbld1	TRUE	1.20359546945031	0.267351	3.38072	0.00072295	0.0214499	1950.78	2116.17	1705.1	1671.91	phenazine biosynthesis-like protein domain containing 2 [Source:MGI Symbol;Acc:MGI:1914557]
ENSMUSG00000048385	Scrt1	TRUE	7.54800517223019	2.9161	3.37937	0.000726511	0.0215128	34.2542	30.4047	3.13246	5.4745	scratch family zinc finger 1 [Source:MGI Symbol;Acc:MGI:2176606]
ENSMUSG00000044033	Ccdc141	TRUE	4.00447355508497	2.00161	3.37033	0.000750784	0.0221875	45.3868	48.6476	13.574	9.8541	coiled-coil domain containing 141 [Source:MGI Symbol;Acc:MGI:1919735]
ENSMUSG00000004221	Ikbkg	TRUE	0.819252674465588	-0.28762	-3.36883	0.00075487	0.0222642	1640.78	1468.55	1834.58	1964.25	inhibitor of kappaB kinase gamma [Source:MGI Symbol;Acc:MGI:1338074]
ENSMUSG00000027015	Cybrd1	TRUE	0.820297671329837	-0.285781	-3.35999	0.000779453	0.0229439	1448.95	1465.51	1680.04	1873.37	cytochrome b reductase 1 [Source:MGI Symbol;Acc:MGI:2654575]
ENSMUSG00000035456	Prdm8	TRUE	7.11949241001285	2.83177	3.35746	0.000786613	0.0231091	40.2487	36.4857	1.04415	9.8541	PR domain containing 8 [Source:MGI Symbol;Acc:MGI:1924880]
ENSMUSG00000030208	Emp1	TRUE	2.57805862178859	1.36629	3.35508	0.000793414	0.0232631	84.7791	71.9578	32.3688	28.4674	epithelial membrane protein 1 [Source:MGI Symbol;Acc:MGI:107941]
ENSMUSG00000026824	Kcnj3	TRUE	5.75080365187826	2.52376	3.35172	0.00080311	0.0235012	38.536	35.4722	4.17661	8.7592	potassium inwardly-rectifying channel, subfamily J, member 3 [Source:MGI Symbol;Acc:MGI:104742]
ENSMUSG00000037266	D4Wsu53e	TRUE	1.209889010612	0.274875	3.34779	0.000814588	0.0237904	1717.85	1650.98	1374.11	1411.33	arginine/serine rich protein 1 [Source:MGI Symbol;Acc:MGI:106498]
ENSMUSG00000020067	Mypn	TRUE	0.865330215306335	-0.208677	-3.34472	0.000823647	0.024008	4540.39	4827.26	5192.58	5631.07	myopalladin [Source:MGI Symbol;Acc:MGI:1916052]
ENSMUSG00000071379	Hpcal1	TRUE	1.9526218692008	0.965413	3.34318	0.000828239	0.0240948	141.299	141.889	83.5323	61.3144	hippocalcin-like 1 [Source:MGI Symbol;Acc:MGI:1855689]
ENSMUSG00000021638	Ocln	TRUE	5.74042566108722	2.52116	3.34227	0.000830947	0.0241266	39.3923	34.4587	4.17661	8.7592	occludin [Source:MGI Symbol;Acc:MGI:106183]
ENSMUSG00000026409	Pfkfb2	TRUE	1.47598919429151	0.561682	3.33818	0.00084328	0.0244371	407.625	350.668	250.597	263.871	6-phosphofructo-2-kinase/fructose-2,6-biphosphatase 2 [Source:MGI Symbol;Acc:MGI:107815]
ENSMUSG00000025969	Nrp2	TRUE	2.82595309899679	1.49874	3.3345	0.000854527	0.024715	83.9228	57.769	24.0155	26.2776	neuropilin 2 [Source:MGI Symbol;Acc:MGI:1100492]
ENSMUSG00000027750	Postn	TRUE	5.81818904943806	2.54057	3.33109	0.000865063	0.0249714	29.9724	44.5936	8.35323	4.3796	periostin, osteoblast specific factor [Source:MGI Symbol;Acc:MGI:1926321]
ENSMUSG00000063457	Rps15	TRUE	0.896885501159963	-0.157004	-3.32587	0.00088144	0.025395	13154.5	13809.8	15028.5	15031.9	ribosomal protein S15 [Source:MGI Symbol;Acc:MGI:98117]
ENSMUSG00000038963	Slco4a1	TRUE	3.27990355171203	1.71365	3.3244	0.000886086	0.0254797	79.641	57.769	11.4857	30.6572	solute carrier organic anion transporter family, member 4a1 [Source:MGI Symbol;Acc:MGI:1351866]
ENSMUSG00000029330	Cds1	TRUE	1.88311340109008	0.91312	3.32266	0.000891636	0.02559	142.155	147.97	74.1349	79.9277	CDP-diacylglycerol synthase 1 [Source:MGI Symbol;Acc:MGI:1921846]
ENSMUSG00000053930	Shisa6	TRUE	8.35677943761461	3.06295	3.32188	0.000894146	0.0255957	36.8233	25.3373	5.22077	2.1898	shisa family member 6 [Source:MGI Symbol;Acc:MGI:2685725]
ENSMUSG00000041703	Zic5	TRUE	7.92622571342793	2.98663	3.32153	0.000895265	0.0255957	36.8233	30.4047	7.30908	1.0949	zinc finger protein of the cerebellum 5 [Source:MGI Symbol;Acc:MGI:1929518]
ENSMUSG00000000308	Ckmt1	TRUE	5.57693695420449	2.47947	3.31509	0.000916125	0.026142	38.536	38.5127	10.4415	3.2847	creatine kinase, mitochondrial 1, ubiquitous [Source:MGI Symbol;Acc:MGI:99441]
ENSMUSG00000024806	Mlana	TRUE	15.6527323542565	3.96834	3.30929	0.000935324	0.0266389	23.9779	26.3508	1.04415	2.1898	melan-A [Source:MGI Symbol;Acc:MGI:108454]
ENSMUSG00000093930	Hmgcs1	TRUE	0.859354058832846	-0.218675	-3.30872	0.000937241	0.0266426	2697.52	2576.29	3066.68	3072.29	3-hydroxy-3-methylglutaryl-Coenzyme A synthase 1 [Source:MGI Symbol;Acc:MGI:107592]
ENSMUSG00000006575	Rundc3a	TRUE	2.91385331069605	1.54293	3.30801	0.000939612	0.0266592	63.3702	67.9039	17.7506	27.3725	RUN domain containing 3A [Source:MGI Symbol;Acc:MGI:1858752]
ENSMUSG00000014846	Tppp3	TRUE	0.880451283309073	-0.183685	-3.30744	0.000941518	0.0266626	4908.63	5003.6	5522.53	5735.09	tubulin polymerization-promoting protein family member 3 [Source:MGI Symbol;Acc:MGI:1915221]
ENSMUSG00000028373	Astn2	TRUE	1.983426474061	0.987995	3.29891	0.000970608	0.0274344	130.166	153.037	57.4284	85.4022	astrotactin 2 [Source:MGI Symbol;Acc:MGI:1889277]
ENSMUSG00000038026	Kcnj9	TRUE	6.13508922420842	2.61708	3.29749	0.000975541	0.0275217	41.9614	30.4047	3.13246	8.7592	potassium inwardly-rectifying channel, subfamily J, member 9 [Source:MGI Symbol;Acc:MGI:108007]
ENSMUSG00000021700	Rab3c	TRUE	4.53958301040368	2.18256	3.29628	0.000979734	0.0275878	35.1105	47.6341	8.35323	9.8541	RAB3C, member RAS oncogene family [Source:MGI Symbol;Acc:MGI:1914545]
ENSMUSG00000031636	Pdlim3	TRUE	5.79624027436296	2.53512	3.29509	0.000983892	0.027627	40.2487	34.4587	3.13246	9.8541	PDZ and LIM domain 3 [Source:MGI Symbol;Acc:MGI:1859274]
ENSMUSG00000022415	Syngr1	TRUE	1.44443063157783	0.530501	3.29483	0.000984829	0.027627	465.857	408.437	277.745	328.47	synaptogyrin 1 [Source:MGI Symbol;Acc:MGI:1328323]
ENSMUSG00000020176	Grb10	TRUE	1.89797142938779	0.924458	3.29166	0.000995964	0.027887	137.017	140.875	75.1791	71.1685	growth factor receptor bound protein 10 [Source:MGI Symbol;Acc:MGI:103232]
ENSMUSG00000074743	Thbd	TRUE	3.25396267035497	1.7022	3.29048	0.00100015	0.0279518	47.9559	70.9444	14.6182	21.898	thrombomodulin [Source:MGI Symbol;Acc:MGI:98736]
ENSMUSG00000034189	Hsdl1	TRUE	1.3994326211956	0.484842	3.28863	0.00100676	0.0280839	465.857	462.152	318.467	344.894	hydroxysteroid dehydrogenase like 1 [Source:MGI Symbol;Acc:MGI:1919802]
ENSMUSG00000022663	Atg3	TRUE	0.882996809361161	-0.17952	-3.28597	0.00101632	0.0282978	4922.33	4837.39	5494.34	5559.9	autophagy related 3 [Source:MGI Symbol;Acc:MGI:1915091]
ENSMUSG00000087550	Gm14343	FALSE	0.740041774898503	-0.434321	-3.28371	0.00102452	0.0284728	417.901	455.057	573.24	605.48	predicted gene 14343 [Source:MGI Symbol;Acc:MGI:3701948]
ENSMUSG00000008999	Bmp7	TRUE	1.23393087452335	0.303262	3.28147	0.00103267	0.028646	1386.44	1395.58	1066.08	1189.06	bone morphogenetic protein 7 [Source:MGI Symbol;Acc:MGI:103302]
ENSMUSG00000035778	Ggta1	TRUE	0.795228359671188	-0.330559	-3.27887	0.00104223	0.0288577	802.404	827.009	1044.15	1004.02	glycoprotein galactosyltransferase alpha 1, 3 [Source:MGI Symbol;Acc:MGI:95704]
ENSMUSG00000001663	Gstt1	TRUE	2.11807267194209	1.08275	3.27818	0.00104477	0.0288745	96.7681	143.916	56.3843	56.9348	glutathione S-transferase, theta 1 [Source:MGI Symbol;Acc:MGI:107379]
ENSMUSG00000070683	Lactbl1	TRUE	4.30125162969201	2.10476	3.27452	0.00105843	0.0291979	40.2487	42.5666	9.39738	9.8541	lactamase, beta-like 1 [Source:MGI Symbol;Acc:MGI:2448566]
ENSMUSG00000072720	Myo18b	TRUE	0.867643821467741	-0.204825	-3.2703	0.00107433	0.0295816	3526.47	3735.73	4086.82	4281.06	myosin XVIIIb [Source:MGI Symbol;Acc:MGI:1921626]
ENSMUSG00000070337	Gpr179	TRUE	1.60870153285068	0.685897	3.26861	0.00108078	0.0297044	252.625	238.17	167.065	137.957	G protein-coupled receptor 179 [Source:MGI Symbol;Acc:MGI:2443409]
ENSMUSG00000022032	Scara5	TRUE	5.16972304843027	2.37009	3.26653	0.00108873	0.029868	29.1161	48.6476	6.26492	8.7592	scavenger receptor class A, member 5 [Source:MGI Symbol;Acc:MGI:1918395]
ENSMUSG00000037709	Fam13a	TRUE	2.3009852337527	1.20225	3.26231	0.0011051	0.0302614	88.2045	94.2546	34.4571	44.8909	family with sequence similarity 13, member A [Source:MGI Symbol;Acc:MGI:1889842]
ENSMUSG00000040618	Pck2	TRUE	1.7384600530703	0.79781	3.25712	0.00112549	0.0307635	234.641	176.347	130.519	106.205	phosphoenolpyruvate carboxykinase 2 (mitochondrial) [Source:MGI Symbol;Acc:MGI:1860456]
ENSMUSG00000031548	Sfrp1	TRUE	0.914590761368189	-0.128802	-3.24917	0.00115741	0.031578	54861.5	54576.5	60040.9	59617.3	secreted frizzled-related protein 1 [Source:MGI Symbol;Acc:MGI:892014]
ENSMUSG00000037242	Clic4	TRUE	1.27836954773939	0.354305	3.24859	0.00115977	0.0315848	965.968	1064.17	745.526	841.978	chloride intracellular channel 4 (mitochondrial) [Source:MGI Symbol;Acc:MGI:1352754]
ENSMUSG00000037788	Vopp1	TRUE	1.6510092404754	0.723348	3.24709	0.00116591	0.0316942	285.166	207.766	151.402	147.812	vesicular, overexpressed in cancer, prosurvival protein 1 [Source:MGI Symbol;Acc:MGI:2141658]
ENSMUSG00000060600	Eno3	TRUE	0.864938849339211	-0.20933	-3.24291	0.00118315	0.0321042	5440.42	6196.48	6651.26	6797.14	enolase 3, beta muscle [Source:MGI Symbol;Acc:MGI:95395]
ENSMUSG00000084826	AI847159	FALSE	6.25862066694286	2.64584	3.24191	0.00118732	0.032159	40.2487	26.3508	6.26492	4.3796	expressed sequence AI847159 [Source:MGI Symbol;Acc:MGI:3528181]
ENSMUSG00000075463	4930594M22Rik	FALSE	2.09070345525183	1.06399	3.23959	0.001197	0.0323625	126.74	98.3086	57.4284	50.3654	RIKEN cDNA 4930594M22 gene [Source:MGI Symbol;Acc:MGI:1925478]
ENSMUSG00000030629	Zfand6	TRUE	0.852700878604955	-0.229888	-3.23381	0.00122149	0.0329274	2076.66	2140.49	2426.61	2518.27	zinc finger, AN1-type domain 6 [Source:MGI Symbol;Acc:MGI:1929510]
ENSMUSG00000050671	Ism2	TRUE	6.28843379430751	2.6527	3.23362	0.00122231	0.0329274	165.276	194.59	14.6182	42.7011	isthmin 2 [Source:MGI Symbol;Acc:MGI:2685110]
ENSMUSG00000040549	Ckap5	TRUE	0.874409061149297	-0.19362	-3.23229	0.00122804	0.033022	3977.77	4187.74	4754.03	4581.06	cytoskeleton associated protein 5 [Source:MGI Symbol;Acc:MGI:1923036]
ENSMUSG00000057132	Rpgrip1	TRUE	1.28514532078473	0.361932	3.22777	0.0012476	0.0334877	1001.93	870.589	744.482	713.875	retinitis pigmentosa GTPase regulator interacting protein 1 [Source:MGI Symbol;Acc:MGI:1932134]
ENSMUSG00000028488	Sh3gl2	TRUE	2.20817520002309	1.14285	3.22477	0.00126072	0.0337792	88.2045	105.403	46.9869	40.5113	SH3-domain GRB2-like 2 [Source:MGI Symbol;Acc:MGI:700009]
ENSMUSG00000026701	Prdx6	TRUE	1.16861870510686	0.224804	3.22249	0.00127083	0.0339891	3184.78	3420.53	2723.15	2927.76	peroxiredoxin 6 [Source:MGI Symbol;Acc:MGI:894320]
ENSMUSG00000032936	Camkv	TRUE	3.88245683322742	1.95697	3.21649	0.00129768	0.0346451	44.5304	42.5666	11.4857	10.949	CaM kinase-like vesicle-associated [Source:MGI Symbol;Acc:MGI:2384296]
ENSMUSG00000030878	Cdr2	TRUE	1.74721801996525	0.80506	3.21145	0.00132068	0.0351961	173.84	168.239	90.8414	105.11	cerebellar degeneration-related 2 [Source:MGI Symbol;Acc:MGI:1100885]
ENSMUSG00000043003	Rasef	TRUE	5.02046587732525	2.32782	3.21026	0.00132613	0.0352783	55.6631	29.3912	12.5298	4.3796	RAS and EF hand domain containing [Source:MGI Symbol;Acc:MGI:2448565]
ENSMUSG00000054793	Cadm4	TRUE	2.14329036919577	1.09983	3.20794	0.0013369	0.0354441	111.326	94.2546	53.2518	42.7011	cell adhesion molecule 4 [Source:MGI Symbol;Acc:MGI:2449088]
ENSMUSG00000079620	Muc4	TRUE	3.57346428784453	1.83732	3.20789	0.00133711	0.0354441	42.8177	52.7015	14.6182	12.0439	mucin 4 [Source:MGI Symbol;Acc:MGI:2153525]
ENSMUSG00000026525	Opn3	TRUE	0.792900146460168	-0.334789	-3.20563	0.00134769	0.0356613	871.769	793.563	1008.65	1093.81	opsin 3 [Source:MGI Symbol;Acc:MGI:1338022]
ENSMUSG00000024030	Abcg1	TRUE	2.31952505301664	1.21383	3.20411	0.00135482	0.0357865	97.6244	81.0793	32.3688	44.8909	ATP-binding cassette, sub-family G (WHITE), member 1 [Source:MGI Symbol;Acc:MGI:107704]
ENSMUSG00000026904	Slc4a10	TRUE	5.68410085287947	2.50693	3.20259	0.00136195	0.0359113	29.1161	43.5801	9.39738	3.2847	solute carrier family 4, sodium bicarbonate cotransporter-like, member 10 [Source:MGI Symbol;Acc:MGI:2150150]
ENSMUSG00000034903	Cobll1	TRUE	2.23271969845831	1.1588	3.19905	0.0013788	0.0362913	84.7791	99.3221	39.6778	42.7011	Cobl-like 1 [Source:MGI Symbol;Acc:MGI:2442894]
ENSMUSG00000066392	Nrxn3	TRUE	2.21199575960777	1.14535	3.19795	0.00138407	0.0363661	107.901	92.2277	54.296	36.1317	neurexin III [Source:MGI Symbol;Acc:MGI:1096389]
ENSMUSG00000028223	Decr1	TRUE	0.81249109668907	-0.299576	-3.19647	0.00139119	0.0364887	968.537	1032.75	1232.1	1229.57	2,4-dienoyl CoA reductase 1, mitochondrial [Source:MGI Symbol;Acc:MGI:1914710]
ENSMUSG00000045763	Basp1	TRUE	0.907881662559464	-0.139424	-3.19476	0.00139949	0.036642	23661.9	24569	26445.3	26676.1	brain abundant, membrane attached signal protein 1 [Source:MGI Symbol;Acc:MGI:1917600]
ENSMUSG00000024462	Gabbr1	TRUE	1.4883746468803	0.573738	3.19398	0.00140325	0.0366761	316.851	320.263	200.477	227.739	gamma-aminobutyric acid (GABA) B receptor, 1 [Source:MGI Symbol;Acc:MGI:1860139]
ENSMUSG00000032745	Gpbp1	TRUE	0.863136743256333	-0.212339	-3.19055	0.00142002	0.0370495	3176.22	3060.74	3757.91	3468.64	GC-rich promoter binding protein 1 [Source:MGI Symbol;Acc:MGI:1920524]
ENSMUSG00000025389	Mip	TRUE	0.919225728244533	-0.121509	-3.18833	0.00143098	0.0372704	651160	650078	711929	703652	major intrinsic protein of lens fiber [Source:MGI Symbol;Acc:MGI:96990]
ENSMUSG00000027366	Sppl2a	TRUE	0.874541512221562	-0.193401	-3.18523	0.00144641	0.0375596	3427.13	3436.75	3994.93	3852.95	signal peptide peptidase like 2A [Source:MGI Symbol;Acc:MGI:1913802]
ENSMUSG00000032855	Pkd1	TRUE	1.20027843904599	0.263369	3.18508	0.00144712	0.0375596	2049.26	1843.54	1646.63	1598.55	polycystic kidney disease 1 homolog [Source:MGI Symbol;Acc:MGI:97603]
ENSMUSG00000021363	Mak	TRUE	3.56169182261966	1.83256	3.18314	0.00145685	0.0377466	82.2101	38.5127	22.9714	10.949	male germ cell-associated kinase [Source:MGI Symbol;Acc:MGI:96913]
ENSMUSG00000040035	Disp2	TRUE	2.9696515851212	1.57029	3.18095	0.00146791	0.0379673	57.3758	56.7555	20.8831	17.5184	dispatched RND tramsporter family member 2 [Source:MGI Symbol;Acc:MGI:2388733]
ENSMUSG00000026880	Stom	TRUE	1.44048630410082	0.526556	3.17777	0.0014841	0.038272	355.387	386.14	249.553	264.966	stomatin [Source:MGI Symbol;Acc:MGI:95403]
ENSMUSG00000018865	Sult4a1	TRUE	5.42684922115831	2.44011	3.17763	0.00148482	0.038272	29.9724	39.5261	8.35323	4.3796	sulfotransferase family 4A, member 1 [Source:MGI Symbol;Acc:MGI:1888971]
ENSMUSG00000052920	Prkg1	TRUE	0.859523477837558	-0.218391	-3.17544	0.00149611	0.0384964	2265.91	2210.42	2603.08	2605.86	protein kinase, cGMP-dependent, type I [Source:MGI Symbol;Acc:MGI:108174]
ENSMUSG00000026608	Kctd3	TRUE	0.851232242292054	-0.232375	-3.17251	0.0015113	0.0388203	1973.04	2114.14	2410.95	2387.98	potassium channel tetramerisation domain containing 3 [Source:MGI Symbol;Acc:MGI:2444629]
ENSMUSG00000057738	Sptan1	TRUE	0.902907897357438	-0.147349	-3.17121	0.00151808	0.038926	55239.2	59105.8	62274.4	64361.5	spectrin alpha, non-erythrocytic 1 [Source:MGI Symbol;Acc:MGI:98386]
ENSMUSG00000002910	Arrdc2	TRUE	2.13526151260834	1.09441	3.17072	0.00152063	0.038926	93.3427	125.673	59.5168	42.7011	arrestin domain containing 2 [Source:MGI Symbol;Acc:MGI:1918057]
ENSMUSG00000024621	Csf1r	TRUE	2.39099962493297	1.25761	3.16925	0.00152833	0.0390561	93.3427	69.9309	33.4129	35.0368	colony stimulating factor 1 receptor [Source:MGI Symbol;Acc:MGI:1339758]
ENSMUSG00000044724	Gpr152	TRUE	5.75683991355881	2.52528	3.16336	0.00155958	0.0397866	26.547	41.5531	4.17661	7.6643	G protein-coupled receptor 152 [Source:MGI Symbol;Acc:MGI:2685519]
ENSMUSG00000097141	AC158975.1	FALSE	1.61809033792115	0.694292	3.15913	0.00158242	0.0403004	253.481	236.143	175.418	127.008	predicted gene 10524 [Source:MGI Symbol;Acc:MGI:3642791]
ENSMUSG00000020029	Nudt4	TRUE	1.12684136652476	0.172284	3.15666	0.0015959	0.0405745	7194.24	6791.4	6264.92	6148.96	nudix (nucleoside diphosphate linked moiety X)-type motif 4 [Source:MGI Symbol;Acc:MGI:1918457]
ENSMUSG00000033007	Asic4	TRUE	4.45851428227368	2.15656	3.15091	0.00162764	0.0412737	38.536	37.4992	10.4415	6.5694	acid-sensing (proton-gated) ion channel family member 4 [Source:MGI Symbol;Acc:MGI:2652846]
ENSMUSG00000024747	Aldh1a7	TRUE	0.866742134763926	-0.206325	-3.15068	0.00162893	0.0412737	2560.5	2582.37	2949.73	2983.6	aldehyde dehydrogenase family 1, subfamily A7 [Source:MGI Symbol;Acc:MGI:1347050]
ENSMUSG00000033526	Ppip5k1	TRUE	1.37098381592673	0.455212	3.1493	0.0016366	0.0413976	550.636	479.381	387.381	364.602	diphosphoinositol pentakisphosphate kinase 1 [Source:MGI Symbol;Acc:MGI:2443281]
ENSMUSG00000017754	Pltp	TRUE	2.31266417881936	1.20956	3.14691	0.00165008	0.041668	74.5029	96.2816	38.6337	35.0368	phospholipid transfer protein [Source:MGI Symbol;Acc:MGI:103151]
ENSMUSG00000021719	Rgs7bp	TRUE	5.0092046049005	2.32458	3.144	0.00166655	0.0420127	35.9669	33.4452	8.35323	5.4745	regulator of G-protein signalling 7 binding protein [Source:MGI Symbol;Acc:MGI:106334]
ENSMUSG00000057098	Ebf1	TRUE	0.699032643434412	-0.516568	-3.14038	0.00168729	0.0424638	286.022	248.305	376.939	388.69	early B cell factor 1 [Source:MGI Symbol;Acc:MGI:95275]
ENSMUSG00000020143	Dock2	TRUE	0.624835586415052	-0.678451	-3.13523	0.00171717	0.0431432	135.304	133.781	217.184	213.506	dedicator of cyto-kinesis 2 [Source:MGI Symbol;Acc:MGI:2149010]
ENSMUSG00000027016	Zfp385b	TRUE	3.92052788864117	1.97105	3.13361	0.00172668	0.0433092	47.0995	36.4857	11.4857	9.8541	zinc finger protein 385B [Source:MGI Symbol;Acc:MGI:2444734]
ENSMUSG00000078234	Klhdc7a	TRUE	1.69442204215772	0.760793	3.13257	0.00173283	0.0433905	179.834	175.334	100.239	109.49	kelch domain containing 7A [Source:MGI Symbol;Acc:MGI:2444612]
ENSMUSG00000058793	Cds2	TRUE	1.19321905062401	0.254859	3.12691	0.00176653	0.0441603	1871.99	1746.24	1540.13	1493.44	CDP-diacylglycerol synthase (phosphatidate cytidylyltransferase) 2 [Source:MGI Symbol;Acc:MGI:1332236]
ENSMUSG00000032890	Rims3	TRUE	3.00918231779323	1.58937	3.12561	0.00177434	0.0442815	49.6686	59.796	18.7948	17.5184	regulating synaptic membrane exocytosis 3 [Source:MGI Symbol;Acc:MGI:2443331]
ENSMUSG00000021745	Ptprg	TRUE	1.32024384753346	0.400804	3.12209	0.00179573	0.0447403	602.874	594.919	458.383	448.909	protein tyrosine phosphatase, receptor type, G [Source:MGI Symbol;Acc:MGI:97814]
ENSMUSG00000031490	Eif4ebp1	TRUE	1.33013111344961	0.411568	3.12036	0.00180628	0.0449282	567.763	571.609	418.706	437.96	eukaryotic translation initiation factor 4E binding protein 1 [Source:MGI Symbol;Acc:MGI:103267]
ENSMUSG00000046442	Ppm1e	TRUE	1.2506170178716	0.32264	3.11789	0.0018215	0.0451612	1142.38	1025.65	894.84	839.788	protein phosphatase 1E (PP2C domain containing) [Source:MGI Symbol;Acc:MGI:2444096]
ENSMUSG00000021373	Cap2	TRUE	0.890344322079337	-0.167565	-3.11786	0.0018217	0.0451612	5615.12	5829.6	6370.38	6481.81	CAP, adenylate cyclase-associated protein, 2 (yeast) [Source:MGI Symbol;Acc:MGI:1914502]
ENSMUSG00000018924	Alox15	TRUE	0.80734094100825	-0.30875	-3.11638	0.00183085	0.0453129	903.454	1006.4	1153.79	1209.86	arachidonate 15-lipoxygenase [Source:MGI Symbol;Acc:MGI:87997]
ENSMUSG00000021109	Hif1a	TRUE	0.902157582481627	-0.148549	-3.10692	0.00189048	0.0466654	8948.91	8996.76	9873.52	10018.3	hypoxia inducible factor 1, alpha subunit [Source:MGI Symbol;Acc:MGI:106918]
ENSMUSG00000051855	Mest	TRUE	1.20220747284272	0.265686	3.10672	0.00189176	0.0466654	1626.22	1532.4	1285.35	1343.44	mesoderm specific transcript [Source:MGI Symbol;Acc:MGI:96968]
ENSMUSG00000087141	Plcxd2	TRUE	2.35506127248294	1.23576	3.1024	0.00191961	0.0472742	78.7846	77.0253	36.5454	29.5623	phosphatidylinositol-specific phospholipase C, X domain containing 2 [Source:MGI Symbol;Acc:MGI:3647874]
ENSMUSG00000048612	Myof	TRUE	1.59505167120473	0.673603	3.10128	0.00192686	0.0473747	233.785	234.116	164.976	128.103	myoferlin [Source:MGI Symbol;Acc:MGI:1919192]
ENSMUSG00000021253	Tgfb3	TRUE	0.846358167237382	-0.24066	-3.10065	0.00193098	0.0473979	2331.85	2635.08	2816.08	3049.3	transforming growth factor, beta 3 [Source:MGI Symbol;Acc:MGI:98727]
ENSMUSG00000056492	Gpr116	TRUE	3.45045373535255	1.78679	3.09837	0.00194587	0.0476491	42.8177	49.6611	11.4857	15.3286	adhesion G protein-coupled receptor F5 [Source:MGI Symbol;Acc:MGI:2182928]
ENSMUSG00000066687	Zbtb16	TRUE	1.79779871345516	0.846232	3.09811	0.0019476	0.0476491	160.995	148.983	73.0908	99.6359	zinc finger and BTB domain containing 16 [Source:MGI Symbol;Acc:MGI:103222]
ENSMUSG00000052911	Lamb2	TRUE	1.26609096057337	0.340381	3.08875	0.00201001	0.0490956	1102.13	1001.33	767.453	895.628	laminin, beta 2 [Source:MGI Symbol;Acc:MGI:99916]
ENSMUSG00000051985	Igfn1	TRUE	2.42781114484767	1.27966	3.08712	0.00202107	0.049285	76.2156	71.9578	26.1038	35.0368	immunoglobulin-like and fibronectin type III domain containing 1 [Source:MGI Symbol;Acc:MGI:3045352]
ENSMUSG00000015476	Prrt1	TRUE	3.40164015167365	1.76623	3.08427	0.00204051	0.0496778	46.2432	48.6476	10.4415	17.5184	proline-rich transmembrane protein 1 [Source:MGI Symbol;Acc:MGI:1932118]
ENSMUSG00000001240	Ramp2	TRUE	5.55894259765951	2.47481	3.08013	0.00206913	0.0502927	34.2542	31.4182	3.13246	8.7592	receptor (calcitonin) activity modifying protein 2 [Source:MGI Symbol;Acc:MGI:1859650]
ENSMUSG00000097768	AC154449.1	FALSE	0.839283765579904	-0.252769	-3.0771	0.00209024	0.0507231	1438.68	1377.33	1704.06	1652.2	RIKEN cDNA 2310043M15 gene [Source:MGI Symbol;Acc:MGI:1919180]
ENSMUSG00000025007	Aldh18a1	TRUE	1.16532024402169	0.220726	3.0717	0.00212845	0.0515665	3539.31	3912.07	3056.24	3336.16	aldehyde dehydrogenase 18 family, member A1 [Source:MGI Symbol;Acc:MGI:1888908]
ENSMUSG00000025790	Slco3a1	TRUE	1.37145804351411	0.45571	3.06906	0.00214737	0.0519405	459.862	497.624	326.82	371.171	solute carrier organic anion transporter family, member 3a1 [Source:MGI Symbol;Acc:MGI:1351867]
ENSMUSG00000022311	Csmd3	TRUE	3.62305154170758	1.85721	3.06845	0.00215176	0.0519625	44.5304	40.5396	12.5298	10.949	CUB and Sushi multiple domains 3 [Source:MGI Symbol;Acc:MGI:2386403]
ENSMUSG00000030551	Nr2f2	TRUE	2.40287795472153	1.26476	3.06539	0.00217385	0.0524112	69.3647	77.0253	32.3688	28.4674	nuclear receptor subfamily 2, group F, member 2 [Source:MGI Symbol;Acc:MGI:1352452]
ENSMUSG00000020363	Gfpt2	TRUE	3.63896304507922	1.86353	3.06278	0.00219289	0.052785	54.8067	34.4587	11.4857	13.1388	glutamine fructose-6-phosphate transaminase 2 [Source:MGI Symbol;Acc:MGI:1338883]
ENSMUSG00000008932	Slc1a7	TRUE	3.03835529238028	1.60329	3.06063	0.00220868	0.0530795	42.8177	67.9039	18.7948	17.5184	solute carrier family 1 (glutamate transporter), member 7 [Source:MGI Symbol;Acc:MGI:2444087]
ENSMUSG00000024659	Anxa1	TRUE	0.912428577073298	-0.132216	-3.05827	0.00222621	0.0533998	18002.3	17788.8	19687.5	19539.6	annexin A1 [Source:MGI Symbol;Acc:MGI:96819]
ENSMUSG00000030806	Stx1b	TRUE	1.68856998023528	0.755802	3.05744	0.00223239	0.0533998	206.381	167.226	100.239	121.534	syntaxin 1B [Source:MGI Symbol;Acc:MGI:1930705]
ENSMUSG00000033849	B3galt2	TRUE	19.9932939430639	4.32144	3.05739	0.00223274	0.0533998	19.6962	23.3103	0	2.1898	UDP-Gal:betaGlcNAc beta 1,3-galactosyltransferase, polypeptide 2 [Source:MGI Symbol;Acc:MGI:1349461]
ENSMUSG00000028280	Gabrr1	TRUE	5.78393061325378	2.53205	3.05585	0.00224427	0.0535896	31.6851	30.4047	3.13246	7.6643	gamma-aminobutyric acid (GABA) C receptor, subunit rho 1 [Source:MGI Symbol;Acc:MGI:95625]
ENSMUSG00000044337	Cxcr7	TRUE	2.03447386362553	1.02466	3.04991	0.00228912	0.0545351	95.9117	106.417	51.1635	48.1756	atypical chemokine receptor 3 [Source:MGI Symbol;Acc:MGI:109562]
ENSMUSG00000027765	P2ry1	TRUE	3.69332847705507	1.88492	3.04964	0.00229117	0.0545351	40.2487	42.5666	12.5298	9.8541	purinergic receptor P2Y, G-protein coupled 1 [Source:MGI Symbol;Acc:MGI:105049]
ENSMUSG00000025026	Add3	TRUE	1.2679179669772	0.342461	3.04887	0.00229705	0.0545878	977.101	849.305	721.51	720.444	adducin 3 (gamma) [Source:MGI Symbol;Acc:MGI:1351615]
ENSMUSG00000018583	G3bp1	TRUE	0.851000287815566	-0.232768	-3.04586	0.00232018	0.0550499	2066.38	2217.52	2404.69	2627.76	GTPase activating protein (SH3 domain) binding protein 1 [Source:MGI Symbol;Acc:MGI:1351465]
ENSMUSG00000025350	Rdh5	TRUE	2.10393770139423	1.07309	3.03996	0.00236609	0.0560501	99.3371	87.1602	43.8545	44.8909	retinol dehydrogenase 5 [Source:MGI Symbol;Acc:MGI:1201412]
ENSMUSG00000049775	Tmsb4x	TRUE	0.878495457386915	-0.186893	-3.03932	0.00237112	0.0560801	8928.35	10016.3	11157.8	10400.5	thymosin, beta 4, X chromosome [Source:MGI Symbol;Acc:MGI:99510]
ENSMUSG00000003134	Tbc1d8	TRUE	2.56122340936255	1.35683	3.03513	0.00240435	0.0567762	56.5194	78.0388	25.0597	27.3725	TBC1 domain family, member 8 [Source:MGI Symbol;Acc:MGI:1927225]
ENSMUSG00000090828	Sox2ot	FALSE	0.899633456998977	-0.152591	-3.03251	0.00242529	0.0571802	7086.34	7120.79	7807.14	7985.11	NA
ENSMUSG00000037855	Zfp365	TRUE	0.866308012905571	-0.207048	-3.03001	0.00244546	0.0575648	2413.21	2324.95	2705.4	2765.72	zinc finger protein 365 [Source:MGI Symbol;Acc:MGI:2143676]
ENSMUSG00000031586	Rbpms	TRUE	3.83910566650243	1.94077	3.02845	0.00245813	0.057772	35.1105	51.688	7.30908	15.3286	RNA binding protein gene with multiple splicing [Source:MGI Symbol;Acc:MGI:1334446]
ENSMUSG00000054580	Pla2r1	TRUE	3.44398953476982	1.78408	3.02362	0.00249766	0.0586086	70.2211	32.4317	14.6182	15.3286	phospholipase A2 receptor 1 [Source:MGI Symbol;Acc:MGI:102468]
ENSMUSG00000016257	Slmo2	TRUE	0.863101553606633	-0.212398	-3.02235	0.00250818	0.058763	2544.23	2364.47	2893.35	2796.37	PRELI domain containing 3B [Source:MGI Symbol;Acc:MGI:1913640]
ENSMUSG00000026787	Gad2	TRUE	36.6297822921485	5.19495	3.01954	0.00253159	0.0592186	23.9779	15.2024	0	1.0949	glutamic acid decarboxylase 2 [Source:MGI Symbol;Acc:MGI:95634]
ENSMUSG00000028073	Pear1	TRUE	1.84290321708209	0.88198	3.01425	0.00257617	0.0601222	127.597	141.889	83.5323	62.4093	platelet endothelial aggregation receptor 1 [Source:MGI Symbol;Acc:MGI:1920432]
ENSMUSG00000050217	Lgsn	TRUE	0.923508157630526	-0.114803	-3.014	0.00257828	0.0601222	627115	622163	673751	679003	lengsin, lens protein with glutamine synthetase domain [Source:MGI Symbol;Acc:MGI:2672844]
ENSMUSG00000018830	Myh11	TRUE	4.57477611479863	2.1937	3.01311	0.00258589	0.0602055	29.9724	38.5127	8.35323	6.5694	myosin, heavy polypeptide 11, smooth muscle [Source:MGI Symbol;Acc:MGI:102643]
ENSMUSG00000030905	Crym	TRUE	9.90565410468411	3.30825	3.00879	0.0026229	0.0609722	29.1161	23.3103	5.22077	0	crystallin, mu [Source:MGI Symbol;Acc:MGI:102675]
ENSMUSG00000027221	Chst1	TRUE	3.54089228542164	1.82411	2.99649	0.00273106	0.0633877	42.8177	40.5396	10.4415	13.1388	carbohydrate (keratan sulfate Gal-6) sulfotransferase 1 [Source:MGI Symbol;Acc:MGI:1924219]
ENSMUSG00000038642	Ctss	TRUE	3.44488599817284	1.78446	2.99509	0.00274363	0.0635805	50.5249	37.4992	14.6182	10.949	cathepsin S [Source:MGI Symbol;Acc:MGI:107341]
ENSMUSG00000021929	Kpna3	TRUE	0.886567966093049	-0.173697	-2.9929	0.00276344	0.0639391	3856.17	3827.95	4313.4	4354.42	karyopherin (importin) alpha 3 [Source:MGI Symbol;Acc:MGI:1100863]
ENSMUSG00000034958	Atcay	TRUE	2.97310800449187	1.57197	2.99243	0.00276767	0.0639391	54.8067	53.715	12.5298	24.0878	ataxia, cerebellar, Cayman type [Source:MGI Symbol;Acc:MGI:2448730]
ENSMUSG00000022686	B3gnt5	TRUE	0.892510185067265	-0.164059	-2.99124	0.00277851	0.0640905	13530.4	12485.2	15054.6	14097.9	UDP-GlcNAc:betaGal beta-1,3-N-acetylglucosaminyltransferase 5 [Source:MGI Symbol;Acc:MGI:2137302]
ENSMUSG00000033981	Gria2	TRUE	7.09741090341827	2.82729	2.98984	0.00279125	0.0642848	26.547	26.3508	5.22077	2.1898	glutamate receptor, ionotropic, AMPA2 (alpha 2) [Source:MGI Symbol;Acc:MGI:95809]
ENSMUSG00000031216	Stard8	TRUE	2.8476479649753	1.50977	2.98385	0.00284648	0.0654558	56.5194	52.7015	22.9714	15.3286	START domain containing 8 [Source:MGI Symbol;Acc:MGI:2448556]
ENSMUSG00000024610	Cd74	TRUE	3.24592667820488	1.69863	2.98315	0.002853	0.065505	52.2376	41.5531	11.4857	17.5184	CD74 antigen (invariant polypeptide of major histocompatibility complex, class II antigen-associated) [Source:MGI Symbol;Acc:MGI:96534]
ENSMUSG00000036972	Zic4	TRUE	2.50542405998245	1.32505	2.98249	0.00285913	0.0655448	60.8012	67.9039	25.0597	26.2776	zinc finger protein of the cerebellum 4 [Source:MGI Symbol;Acc:MGI:107201]
ENSMUSG00000041301	Cftr	TRUE	10.7073483420343	3.42053	2.97903	0.00289166	0.0661889	19.6962	26.3508	1.04415	3.2847	cystic fibrosis transmembrane conductance regulator [Source:MGI Symbol;Acc:MGI:88388]
ENSMUSG00000051375	Pcdh1	TRUE	1.87489977881891	0.906813	2.97783	0.00290298	0.0663462	111.326	131.754	60.5609	68.9787	protocadherin 1 [Source:MGI Symbol;Acc:MGI:104692]
ENSMUSG00000036572	Upf3b	TRUE	1.3041313498806	0.383089	2.96845	0.00299304	0.0683	620.857	635.459	510.591	452.194	UPF3 regulator of nonsense transcripts homolog B (yeast) [Source:MGI Symbol;Acc:MGI:1915384]
ENSMUSG00000001211	Agpat3	TRUE	1.14686686813678	0.197698	2.96315	0.00304511	0.069382	3647.21	3641.47	3030.13	3326.31	1-acylglycerol-3-phosphate O-acyltransferase 3 [Source:MGI Symbol;Acc:MGI:1336186]
ENSMUSG00000009927	Rps25	TRUE	0.846840950304943	-0.239837	-2.95762	0.00310028	0.0705314	2384.09	2043.2	2587.41	2645.28	ribosomal protein S25 [Source:MGI Symbol;Acc:MGI:1922867]
ENSMUSG00000023439	Gnb3	TRUE	1.88149678122592	0.911881	2.95663	0.00311023	0.0705923	119.033	114.524	56.3843	67.8838	guanine nucleotide binding protein (G protein), beta 3 [Source:MGI Symbol;Acc:MGI:95785]
ENSMUSG00000032966	Fkbp1a	TRUE	0.880576338469382	-0.18348	-2.956	0.0031166	0.0705923	3855.31	4167.47	4608.89	4497.85	FK506 binding protein 1a [Source:MGI Symbol;Acc:MGI:95541]
ENSMUSG00000036766	Dner	TRUE	0.851926648840954	-0.231199	-2.95594	0.00311715	0.0705923	2169.15	2494.2	2764.92	2704.4	delta/notch-like EGF repeat containing [Source:MGI Symbol;Acc:MGI:2152889]
ENSMUSG00000023951	Vegfa	TRUE	1.21819264835273	0.284742	2.95079	0.00316967	0.0716729	1147.52	1096.6	920.944	921.906	vascular endothelial growth factor A [Source:MGI Symbol;Acc:MGI:103178]
ENSMUSG00000029629	Phf14	TRUE	0.783826030601984	-0.351395	-2.94836	0.00319467	0.072129	612.294	605.054	830.102	722.634	PHD finger protein 14 [Source:MGI Symbol;Acc:MGI:1923539]
ENSMUSG00000027603	Ggt7	TRUE	4.23812925649005	2.08343	2.94622	0.00321683	0.0725196	33.3978	39.5261	5.22077	12.0439	gamma-glutamyltransferase 7 [Source:MGI Symbol;Acc:MGI:1913385]
ENSMUSG00000055026	Gabrg3	TRUE	0.838115808459516	-0.254778	-2.94561	0.00322316	0.0725526	1250.28	1210.11	1436.76	1500.01	gamma-aminobutyric acid (GABA) A receptor, subunit gamma 3 [Source:MGI Symbol;Acc:MGI:95624]
ENSMUSG00000041278	Ttc1	TRUE	1.18070066694425	0.239643	2.94479	0.00323171	0.0726355	1734.97	1661.11	1446.15	1431.03	tetratricopeptide repeat domain 1 [Source:MGI Symbol;Acc:MGI:1914077]
ENSMUSG00000025892	Gria4	TRUE	4.44100605832509	2.15089	2.94222	0.00325869	0.0730272	29.9724	36.4857	8.35323	6.5694	glutamate receptor, ionotropic, AMPA4 (alpha 4) [Source:MGI Symbol;Acc:MGI:95811]
ENSMUSG00000053399	Adamts18	TRUE	0.900129182246628	-0.151796	-2.94202	0.00326084	0.0730272	9559.49	8954.19	10243.1	10329.3	a disintegrin-like and metallopeptidase (reprolysin type) with thrombospondin type 1 motif, 18 [Source:MGI Symbol;Acc:MGI:2442600]
ENSMUSG00000027848	Olfml3	TRUE	0.881767818532027	-0.181529	-2.94173	0.00326381	0.0730272	5259.73	5855.95	6365.16	6235.46	olfactomedin-like 3 [Source:MGI Symbol;Acc:MGI:1914877]
ENSMUSG00000024331	Dsc2	TRUE	0.79811428004815	-0.325333	-2.9407	0.00327476	0.0731625	728.758	671.944	846.809	909.862	desmocollin 2 [Source:MGI Symbol;Acc:MGI:103221]
ENSMUSG00000021219	Rgs6	TRUE	2.85728053296909	1.51464	2.93253	0.00336216	0.0750028	47.0995	56.7555	19.8389	16.4235	regulator of G-protein signaling 6 [Source:MGI Symbol;Acc:MGI:1354730]
ENSMUSG00000046593	Tmem215	TRUE	8.65027478659341	3.11275	2.92903	0.00340022	0.0757387	24.8343	21.2833	3.13246	2.1898	transmembrane protein 215 [Source:MGI Symbol;Acc:MGI:2444167]
ENSMUSG00000022186	Oxct1	TRUE	1.29891814496554	0.377311	2.92771	0.00341467	0.0759471	657.68	640.526	463.604	536.501	3-oxoacid CoA transferase 1 [Source:MGI Symbol;Acc:MGI:1914291]
ENSMUSG00000033569	Bai3	TRUE	8.87668079733222	3.15002	2.92341	0.00346215	0.0768886	21.4089	26.3508	1.04415	4.3796	adhesion G protein-coupled receptor B3 [Source:MGI Symbol;Acc:MGI:2441837]
ENSMUSG00000047747	Rnf150	TRUE	2.02131587816451	1.01529	2.91536	0.00355274	0.0787831	88.2045	102.363	43.8545	50.3654	ring finger protein 150 [Source:MGI Symbol;Acc:MGI:2443860]
ENSMUSG00000076441	Ass1	TRUE	0.884837353164165	-0.176516	-2.91414	0.00356667	0.0789746	3921.25	4178.62	4631.87	4518.65	argininosuccinate synthetase 1 [Source:MGI Symbol;Acc:MGI:88090]
ENSMUSG00000040111	Gramd1b	TRUE	1.16432848456542	0.219498	2.91298	0.00357994	0.0790562	2288.18	2138.47	1920.2	1883.23	GRAM domain containing 1B [Source:MGI Symbol;Acc:MGI:1925037]
ENSMUSG00000033763	Mtss1l	TRUE	1.11831063047864	0.161321	2.9129	0.00358094	0.0790562	5699.04	5616.77	4958.69	5161.36	metastasis suppressor 1-like [Source:MGI Symbol;Acc:MGI:3039591]
ENSMUSG00000018459	Slc13a3	TRUE	2.15262429235961	1.1061	2.90803	0.00363714	0.0801782	75.3592	88.1737	38.6337	37.2266	solute carrier family 13 (sodium-dependent dicarboxylate transporter), member 3 [Source:MGI Symbol;Acc:MGI:2149635]
ENSMUSG00000041112	Elmo1	TRUE	3.60145123639013	1.84858	2.9065	0.00365494	0.0804519	39.3923	37.4992	11.4857	9.8541	engulfment and cell motility 1 [Source:MGI Symbol;Acc:MGI:2153044]
ENSMUSG00000053475	Tnfaip6	TRUE	0.793348123677581	-0.333974	-2.90372	0.00368755	0.08105	593.454	588.838	737.172	753.291	tumor necrosis factor alpha induced protein 6 [Source:MGI Symbol;Acc:MGI:1195266]
ENSMUSG00000029410	Ppef2	TRUE	3.01328099543377	1.59134	2.90132	0.0037159	0.081553	69.3647	36.4857	17.7506	17.5184	protein phosphatase, EF hand calcium-binding domain 2 [Source:MGI Symbol;Acc:MGI:1342304]
ENSMUSG00000031750	Il34	TRUE	3.20621904649617	1.68087	2.89322	0.00381313	0.0834749	45.3868	47.6341	9.39738	19.7082	interleukin 34 [Source:MGI Symbol;Acc:MGI:1923777]
ENSMUSG00000025738	Fbxl16	TRUE	1.76110771986329	0.816483	2.8931	0.00381465	0.0834749	153.287	124.659	82.4881	75.5481	F-box and leucine-rich repeat protein 16 [Source:MGI Symbol;Acc:MGI:2448488]
ENSMUSG00000030554	Synm	TRUE	0.91479407035053	-0.128481	-2.89012	0.00385093	0.0841453	20631.3	21473.8	22877.4	23146.2	synemin, intermediate filament protein [Source:MGI Symbol;Acc:MGI:2661187]
ENSMUSG00000053279	Aldh1a1	TRUE	0.899947368599875	-0.152087	-2.88837	0.00387243	0.0844914	15994.1	17598.3	18793.7	18526.8	aldehyde dehydrogenase family 1, subfamily A1 [Source:MGI Symbol;Acc:MGI:1353450]
ENSMUSG00000067860	Zic3	TRUE	5.2977853998502	2.40539	2.88705	0.00388874	0.0847235	27.4034	29.3912	4.17661	6.5694	zinc finger protein of the cerebellum 3 [Source:MGI Symbol;Acc:MGI:106676]
ENSMUSG00000031673	Cdh11	TRUE	2.46807647009186	1.30339	2.88464	0.00391865	0.0852506	68.5084	63.8499	19.8389	33.9419	cadherin 11 [Source:MGI Symbol;Acc:MGI:99217]
ENSMUSG00000060890	Arr3	TRUE	3.10317798312014	1.63375	2.88145	0.00395851	0.0859925	65.083	46.6206	27.148	8.7592	arrestin 3, retinal [Source:MGI Symbol;Acc:MGI:2159617]
ENSMUSG00000001025	S100a6	TRUE	0.901942235358807	-0.148893	-2.8789	0.00399067	0.086565	20719.5	22182.3	24583.6	22976.5	S100 calcium binding protein A6 (calcyclin) [Source:MGI Symbol;Acc:MGI:1339467]
ENSMUSG00000028811	Yars	TRUE	1.16789613087243	0.223912	2.87724	0.00401176	0.0868962	1944.78	1936.78	1709.28	1613.88	tyrosyl-tRNA synthetase [Source:MGI Symbol;Acc:MGI:2147627]
ENSMUSG00000019232	Agxt2l1	TRUE	2.90399137367796	1.53804	2.87634	0.00402317	0.087017	44.5304	54.7285	19.8389	14.2337	ethanolamine phosphate phospholyase [Source:MGI Symbol;Acc:MGI:1919010]
ENSMUSG00000053747	Sox14	TRUE	0.100784287369626	-3.31066	-2.87405	0.00405241	0.0875226	3.42542	1.01349	13.574	31.7521	SRY (sex determining region Y)-box 14 [Source:MGI Symbol;Acc:MGI:98362]
ENSMUSG00000024304	Cdh2	TRUE	0.896650086616661	-0.157383	-2.86956	0.00411039	0.0886466	6520.28	6965.72	7421.84	7615.03	cadherin 2 [Source:MGI Symbol;Acc:MGI:88355]
ENSMUSG00000025132	Arhgdia	TRUE	0.887016455742422	-0.172967	-2.86754	0.00413677	0.0890867	5396.75	5969.46	6405.88	6402.98	Rho GDP dissociation inhibitor (GDI) alpha [Source:MGI Symbol;Acc:MGI:2178103]
ENSMUSG00000028923	Necap2	TRUE	0.891449369650898	-0.165775	-2.86639	0.00415186	0.089283	4381.97	4594.15	4970.17	5096.76	NECAP endocytosis associated 2 [Source:MGI Symbol;Acc:MGI:1913397]
ENSMUSG00000031099	Smarca1	TRUE	0.789804078616316	-0.340433	-2.86183	0.00421197	0.090373	649.117	566.541	776.85	764.24	SWI/SNF related, matrix associated, actin dependent regulator of chromatin, subfamily a, member 1 [Source:MGI Symbol;Acc:MGI:1935127]
ENSMUSG00000036887	C1qa	TRUE	3.07174133860406	1.61906	2.86163	0.00421466	0.090373	62.5139	35.4722	17.7506	14.2337	complement component 1, q subcomponent, alpha polypeptide [Source:MGI Symbol;Acc:MGI:88223]
ENSMUSG00000030055	Rab43	TRUE	1.24291860548916	0.313732	2.86054	0.00422918	0.0905541	1144.95	971.938	879.177	825.555	RAB43, member RAS oncogene family [Source:MGI Symbol;Acc:MGI:1917084]
ENSMUSG00000029610	Aimp2	TRUE	0.79797193913289	-0.32559	-2.85819	0.00426069	0.0910981	599.448	628.364	775.806	762.05	aminoacyl tRNA synthetase complex-interacting multifunctional protein 2 [Source:MGI Symbol;Acc:MGI:2385237]
ENSMUSG00000039158	Akna	TRUE	3.49787639790192	1.80648	2.85393	0.00431815	0.0921947	40.2487	38.5127	8.35323	14.2337	AT-hook transcription factor [Source:MGI Symbol;Acc:MGI:2140340]
ENSMUSG00000025488	Cox8b	TRUE	5.19127220894573	2.37609	2.85121	0.00435538	0.0928567	29.1161	26.3508	5.22077	5.4745	cytochrome c oxidase subunit VIIIb [Source:MGI Symbol;Acc:MGI:105958]
ENSMUSG00000035305	Ror1	TRUE	0.839513377257945	-0.252375	-2.84953	0.00437836	0.0932131	1392.43	1317.54	1528.64	1701.47	receptor tyrosine kinase-like orphan receptor 1 [Source:MGI Symbol;Acc:MGI:1347520]
ENSMUSG00000027580	Helz2	TRUE	2.12307671628231	1.08616	2.84859	0.00439136	0.0932131	82.2101	103.376	55.3401	31.7521	helicase with zinc finger 2, transcriptional coactivator [Source:MGI Symbol;Acc:MGI:2385169]
ENSMUSG00000039457	Ppl	TRUE	0.892591097370153	-0.163929	-2.84848	0.00439283	0.0932131	6265.95	6755.93	7112.77	7472.69	periplakin [Source:MGI Symbol;Acc:MGI:1194898]
ENSMUSG00000027487	Cdk5rap1	TRUE	0.598636383347256	-0.740248	-2.84817	0.00439708	0.0932131	91.63	96.2816	143.049	170.804	CDK5 regulatory subunit associated protein 1 [Source:MGI Symbol;Acc:MGI:1914221]
ENSMUSG00000023032	Slc4a8	TRUE	2.7579480982646	1.4636	2.84698	0.00441362	0.093431	66.7957	54.7285	12.5298	31.7521	solute carrier family 4 (anion exchanger), member 8 [Source:MGI Symbol;Acc:MGI:1928745]
ENSMUSG00000058799	Nap1l1	TRUE	0.903521990046438	-0.146368	-2.84605	0.00442651	0.0935311	8852.99	9398.1	10205.6	9989.87	nucleosome assembly protein 1-like 1 [Source:MGI Symbol;Acc:MGI:1855693]
ENSMUSG00000086727	4931428L18Rik	TRUE	0.709022411850198	-0.496097	-2.84574	0.00443088	0.0935311	304.862	357.762	541.916	390.879	RIKEN cDNA 4931428L18 gene [Source:MGI Symbol;Acc:MGI:1918238]
ENSMUSG00000078452	Raet1d	TRUE	0.556550314255313	-0.845416	-2.84522	0.00443805	0.0935501	67.652	107.43	131.563	181.753	retinoic acid early transcript delta [Source:MGI Symbol;Acc:MGI:1861032]
ENSMUSG00000018678	Sp2	TRUE	1.25388327392604	0.326403	2.84235	0.00447828	0.094259	801.548	897.953	650.508	704.021	Sp2 transcription factor [Source:MGI Symbol;Acc:MGI:1926162]
ENSMUSG00000015932	Dstn	TRUE	0.905937076683646	-0.142517	-2.84192	0.00448432	0.094259	9550.92	10109.6	10857.1	10840.6	destrin [Source:MGI Symbol;Acc:MGI:1929270]
ENSMUSG00000039904	Gpr37	TRUE	1.64773370767842	0.720483	2.84077	0.00450046	0.0944654	156.713	162.159	97.1063	96.3512	G protein-coupled receptor 37 [Source:MGI Symbol;Acc:MGI:1313297]
ENSMUSG00000022658	Tagln3	TRUE	3.19735127185203	1.67688	2.83967	0.00451604	0.0946592	47.9559	37.4992	11.4857	15.3286	transgelin 3 [Source:MGI Symbol;Acc:MGI:1926784]
ENSMUSG00000028426	Rad23b	TRUE	0.900009977354505	-0.151987	-2.83798	0.00453994	0.0950266	5509.79	5591.43	6081.15	6252.97	RAD23 homolog B, nucleotide excision repair protein [Source:MGI Symbol;Acc:MGI:105128]
ENSMUSG00000058831	Opn1sw	TRUE	2.40719491255328	1.26735	2.83036	0.00464952	0.0971201	75.3592	57.769	33.4129	21.898	opsin 1 (cone pigments), short-wave-sensitive (color blindness, tritan) [Source:MGI Symbol;Acc:MGI:99438]
ENSMUSG00000024991	Eif3a	TRUE	0.90355180837526	-0.146321	-2.82995	0.0046555	0.0971201	6550.26	6479.25	7104.42	7317.22	eukaryotic translation initiation factor 3, subunit A [Source:MGI Symbol;Acc:MGI:95301]
ENSMUSG00000078350	Smim1	TRUE	1.43257084558156	0.518606	2.82968	0.00465948	0.0971201	308.288	285.804	200.477	214.6	small integral membrane protein 1 [Source:MGI Symbol;Acc:MGI:1916109]
ENSMUSG00000032181	Scg3	TRUE	3.18231662287311	1.67008	2.82756	0.00469043	0.097609	35.9669	65.8769	21.9272	9.8541	secretogranin III [Source:MGI Symbol;Acc:MGI:103032]
ENSMUSG00000022884	Eif4a2	TRUE	0.883550995051286	-0.178615	-2.82718	0.00469601	0.097609	4871.8	4440.1	5406.63	5136.18	eukaryotic translation initiation factor 4A2 [Source:MGI Symbol;Acc:MGI:106906]
ENSMUSG00000029121	Crmp1	TRUE	3.11209803498871	1.63789	2.82382	0.00474547	0.0985	47.9559	38.5127	12.5298	15.3286	collapsin response mediator protein 1 [Source:MGI Symbol;Acc:MGI:107793]
ENSMUSG00000039629	Strip2	TRUE	5.18386761856903	2.37403	2.82213	0.00477055	0.0988829	23.1216	32.4317	5.22077	5.4745	striatin interacting protein 2 [Source:MGI Symbol;Acc:MGI:2444363]
ENSMUSG00000030536	Iqgap1	TRUE	0.83605739954912	-0.258326	-2.82116	0.00478506	0.099046	1079.86	1179.7	1337.56	1363.15	IQ motif containing GTPase activating protein 1 [Source:MGI Symbol;Acc:MGI:1352757]
ENSMUSG00000021286	Zfyve21	TRUE	0.835048504614763	-0.260068	-2.81824	0.00482874	0.0996188	1003.65	1026.67	1212.26	1218.62	zinc finger, FYVE domain containing 21 [Source:MGI Symbol;Acc:MGI:1915770]
ENSMUSG00000022564	Grina	TRUE	1.15324717234344	0.205702	2.81796	0.00483299	0.0996188	2592.19	2818.52	2288.78	2401.12	glutamate receptor, ionotropic, N-methyl D-aspartate-associated protein 1 (glutamate binding) [Source:MGI Symbol;Acc:MGI:1913418]
ENSMUSG00000004665	Cnn2	TRUE	2.04466907526818	1.03187	2.81715	0.00484525	0.0996188	80.4973	90.2007	40.722	42.7011	calponin 2 [Source:MGI Symbol;Acc:MGI:105093]
ENSMUSG00000037341	Slc9a7	TRUE	4.93348632088959	2.30261	2.81693	0.0048485	0.0996188	33.3978	24.3238	7.30908	4.3796	solute carrier family 9 (sodium/hydrogen exchanger), member 7 [Source:MGI Symbol;Acc:MGI:2444530]
ENSMUSG00000027684	Mecom	TRUE	1.67475370894136	0.743949	2.81691	0.00484878	0.0996188	142.155	157.091	88.7531	89.7818	MDS1 and EVI1 complex locus [Source:MGI Symbol;Acc:MGI:95457]
ENSMUSG00000061576	Dpp6	TRUE	2.65813211216368	1.41041	2.81638	0.00485681	0.0996188	59.9448	47.6341	22.9714	17.5184	dipeptidylpeptidase 6 [Source:MGI Symbol;Acc:MGI:94921]
ENSMUSG00000047875	Gpr157	TRUE	2.16921624379839	1.11717	2.81611	0.00486097	0.0996188	84.7791	67.9039	36.5454	33.9419	G protein-coupled receptor 157 [Source:MGI Symbol;Acc:MGI:2442046]
ENSMUSG00000029478	Ncor2	TRUE	1.14649739599054	0.197233	2.81518	0.00487494	0.0996188	3141.97	2933.04	2569.66	2731.78	nuclear receptor co-repressor 2 [Source:MGI Symbol;Acc:MGI:1337080]
ENSMUSG00000034488	Edil3	TRUE	5.9110331425538	2.56341	2.81492	0.00487886	0.0996188	22.2652	28.3777	4.17661	4.3796	EGF-like repeats and discoidin I-like domains 3 [Source:MGI Symbol;Acc:MGI:1329025]
ENSMUSG00000015134	Aldh1a3	TRUE	1.25584122626124	0.328654	2.81471	0.00488211	0.0996188	734.752	815.86	612.918	620.808	aldehyde dehydrogenase family 1, subfamily A3 [Source:MGI Symbol;Acc:MGI:1861722]
ENSMUSG00000047787	Flrt1	TRUE	1.53712143504709	0.620231	2.81444	0.00488616	0.0996188	216.658	200.671	130.519	141.242	fibronectin leucine rich transmembrane protein 1 [Source:MGI Symbol;Acc:MGI:3026647]
ENSMUSG00000064330	Pde6h	TRUE	3.52877979974247	1.81917	2.81179	0.00492672	0.100295	41.105	34.4587	8.35323	13.1388	phosphodiesterase 6H, cGMP-specific, cone, gamma [Source:MGI Symbol;Acc:MGI:1925850]
ENSMUSG00000040280	Ndufa4l2	TRUE	1.27246438899661	0.347625	2.81117	0.00493619	0.100295	650.83	720.592	525.209	551.83	NADH dehydrogenase (ubiquinone) 1 alpha subcomplex, 4-like 2 [Source:MGI Symbol;Acc:MGI:3039567]
ENSMUSG00000030852	Tacc2	TRUE	0.91979869134311	-0.12061	-2.81096	0.00493946	0.100295	19199.5	18975.6	20810	20694.7	transforming, acidic coiled-coil containing protein 2 [Source:MGI Symbol;Acc:MGI:1928899]
ENSMUSG00000032715	Trib3	TRUE	10.636086677588	3.4109	2.80943	0.00496293	0.100561	70.2211	87.1602	12.5298	2.1898	tribbles pseudokinase 3 [Source:MGI Symbol;Acc:MGI:1345675]
ENSMUSG00000037843	Vstm2l	TRUE	4.20862807162096	2.07335	2.80923	0.00496608	0.100561	31.6851	35.4722	11.4857	4.3796	V-set and transmembrane domain containing 2-like [Source:MGI Symbol;Acc:MGI:2685537]
ENSMUSG00000041741	Pde3a	TRUE	8.13819282346248	3.02471	2.80802	0.00498467	0.100801	23.1216	20.2698	3.13246	2.1898	phosphodiesterase 3A, cGMP inhibited [Source:MGI Symbol;Acc:MGI:1860764]
ENSMUSG00000063450	Syne2	TRUE	1.40940445175461	0.495086	2.80725	0.00499658	0.100901	506.106	366.884	292.363	328.47	spectrin repeat containing, nuclear envelope 2 [Source:MGI Symbol;Acc:MGI:2449316]
ENSMUSG00000026833	Olfm1	TRUE	1.17345470153734	0.230762	2.80683	0.00500315	0.100901	2038.98	2326.97	1856.51	1861.33	olfactomedin 1 [Source:MGI Symbol;Acc:MGI:1860437]
ENSMUSG00000056121	Fez2	TRUE	0.901706884350107	-0.14927	-2.80621	0.00501275	0.100959	5535.48	5674.54	6244.04	6186.19	fasciculation and elongation protein zeta 2 (zygin II) [Source:MGI Symbol;Acc:MGI:2675856]
ENSMUSG00000019943	Atp2b1	TRUE	1.40863554125952	0.494298	2.80323	0.00505928	0.101758	335.691	307.088	221.361	235.404	ATPase, Ca++ transporting, plasma membrane 1 [Source:MGI Symbol;Acc:MGI:104653]
ENSMUSG00000000617	Grm6	TRUE	3.18700584824384	1.6722	2.79931	0.00512115	0.102746	41.9614	43.5801	9.39738	17.5184	glutamate receptor, metabotropic 6 [Source:MGI Symbol;Acc:MGI:1351343]
ENSMUSG00000075334	Rprm	TRUE	0.636480345843587	-0.651812	-2.79925	0.00512213	0.102746	114.752	137.835	213.007	182.848	reprimo, TP53 dependent G2 arrest mediator candidate [Source:MGI Symbol;Acc:MGI:1915124]
ENSMUSG00000015568	Lpl	TRUE	0.794311952633393	-0.332222	-2.79792	0.00514334	0.103033	553.205	546.272	689.141	695.262	lipoprotein lipase [Source:MGI Symbol;Acc:MGI:96820]
ENSMUSG00000073616	Myeov2	TRUE	0.88331978401947	-0.178992	-2.796	0.00517389	0.103505	2822.55	2795.21	3149.17	3211.34	COP9 signalosome subunit 9 [Source:MGI Symbol;Acc:MGI:1914165]
ENSMUSG00000022199	Slc22a17	TRUE	1.15895662181468	0.212827	2.79402	0.00520577	0.104004	2005.58	2084.75	1796.99	1731.04	solute carrier family 22 (organic cation transporter), member 17 [Source:MGI Symbol;Acc:MGI:1926225]
ENSMUSG00000074657	Kif5a	TRUE	0.631861338292042	-0.66232	-2.79306	0.00522126	0.104174	141.299	173.307	196.301	301.098	kinesin family member 5A [Source:MGI Symbol;Acc:MGI:109564]
ENSMUSG00000030306	Tmtc1	TRUE	1.74905803305766	0.806578	2.78999	0.00527099	0.105026	181.547	141.889	114.857	70.0736	transmembrane and tetratricopeptide repeat containing 1 [Source:MGI Symbol;Acc:MGI:3039590]
ENSMUSG00000001419	Mef2d	TRUE	1.24355523163841	0.314471	2.78754	0.00531106	0.105683	836.659	824.982	632.757	704.021	myocyte enhancer factor 2D [Source:MGI Symbol;Acc:MGI:99533]
ENSMUSG00000062961	Ccdc177	TRUE	12.7197534125645	3.669	2.78499	0.00535286	0.106326	16.2707	24.3238	3.13246	0	coiled-coil domain containing 177 [Source:MGI Symbol;Acc:MGI:2686414]
ENSMUSG00000024901	Peli3	TRUE	1.87001726089865	0.903052	2.78471	0.00535763	0.106326	101.906	131.754	73.0908	51.4603	pellino 3 [Source:MGI Symbol;Acc:MGI:1924963]
ENSMUSG00000018920	Cxcl16	TRUE	8.12552746522306	3.02246	2.77512	0.00551821	0.109367	17.1271	26.3508	3.13246	2.1898	chemokine (C-X-C motif) ligand 16 [Source:MGI Symbol;Acc:MGI:1932682]
ENSMUSG00000055865	Fam19a3	TRUE	5.15534909127335	2.36607	2.77397	0.00553771	0.109608	29.9724	25.3373	3.13246	7.6643	family with sequence similarity 19, member A3 [Source:MGI Symbol;Acc:MGI:3046463]
ENSMUSG00000031596	Slc7a2	TRUE	0.911007508818972	-0.134465	-2.77191	0.00557289	0.110088	13940.6	13183.5	14723.6	15054.9	solute carrier family 7 (cationic amino acid transporter, y+ system), member 2 [Source:MGI Symbol;Acc:MGI:99828]
ENSMUSG00000016252	Atp5e	TRUE	0.908016700683289	-0.139209	-2.77169	0.00557668	0.110088	10370.5	10637.6	11891.9	11241.3	ATP synthase, H+ transporting, mitochondrial F1 complex, epsilon subunit [Source:MGI Symbol;Acc:MGI:1855697]
ENSMUSG00000020218	Wif1	TRUE	4.78127245966662	2.25739	2.76836	0.00563396	0.111072	23.9779	32.4317	5.22077	6.5694	Wnt inhibitory factor 1 [Source:MGI Symbol;Acc:MGI:1344332]
ENSMUSG00000007080	Pole	TRUE	0.515087536846171	-0.95711	-2.76581	0.0056781	0.111794	49.6686	45.6071	85.6206	99.6359	polymerase (DNA directed), epsilon [Source:MGI Symbol;Acc:MGI:1196391]
ENSMUSG00000057455	Rit2	TRUE	5.35975664180927	2.42217	2.76331	0.00572181	0.112387	28.2597	23.3103	4.17661	5.4745	Ras-like without CAAX 2 [Source:MGI Symbol;Acc:MGI:108054]
ENSMUSG00000057716	Tmem178b	TRUE	3.73332566526443	1.90046	2.76323	0.00572326	0.112387	34.2542	33.4452	10.4415	7.6643	transmembrane protein 178B [Source:MGI Symbol;Acc:MGI:3647581]
ENSMUSG00000026989	Dapl1	TRUE	0.899509580278036	-0.152789	-2.76126	0.00575788	0.112918	18560.6	20654.9	21293.4	22297.6	death associated protein-like 1 [Source:MGI Symbol;Acc:MGI:1923997]
ENSMUSG00000031344	Gabrq	TRUE	4.4110901768086	2.14114	2.75796	0.0058164	0.113916	29.1161	37.4992	3.13246	12.0439	gamma-aminobutyric acid (GABA) A receptor, subunit theta [Source:MGI Symbol;Acc:MGI:1888498]
ENSMUSG00000027797	Dclk1	TRUE	1.37261141848552	0.456923	2.75616	0.00584837	0.114392	358.813	346.614	258.95	255.112	doublecortin-like kinase 1 [Source:MGI Symbol;Acc:MGI:1330861]
ENSMUSG00000001467	Cyp51	TRUE	0.869934819170095	-0.201021	-2.75455	0.00587729	0.114807	1907.1	1918.54	2230.31	2166.81	cytochrome P450, family 51 [Source:MGI Symbol;Acc:MGI:106040]
ENSMUSG00000027634	Ndrg3	TRUE	1.26417795189091	0.3382	2.75163	0.00592989	0.115548	679.946	785.455	572.196	585.772	N-myc downstream regulated gene 3 [Source:MGI Symbol;Acc:MGI:1352499]
ENSMUSG00000020585	Laptm4a	TRUE	0.903737888117758	-0.146024	-2.75159	0.00593069	0.115548	6074.98	5922.84	6733.75	6543.12	lysosomal-associated protein transmembrane 4A [Source:MGI Symbol;Acc:MGI:108017]
ENSMUSG00000026185	Igfbp5	TRUE	0.891295658663212	-0.166024	-2.74792	0.00599743	0.116696	5848.05	6366.75	6631.42	7069.77	insulin-like growth factor binding protein 5 [Source:MGI Symbol;Acc:MGI:96440]
ENSMUSG00000031297	Slc7a3	TRUE	3.96069395286681	1.98575	2.73951	0.00615312	0.119569	29.9724	33.4452	9.39738	6.5694	solute carrier family 7 (cationic amino acid transporter, y+ system), member 3 [Source:MGI Symbol;Acc:MGI:1100521]
ENSMUSG00000032006	Pdgfd	TRUE	3.39966216867392	1.76539	2.73833	0.00617525	0.119843	31.6851	44.5936	13.574	8.7592	platelet-derived growth factor, D polypeptide [Source:MGI Symbol;Acc:MGI:1919035]
ENSMUSG00000021607	Mrpl36	TRUE	0.771970865387993	-0.373382	-2.73446	0.00624836	0.121105	436.741	395.261	530.43	548.545	mitochondrial ribosomal protein L36 [Source:MGI Symbol;Acc:MGI:2137228]
ENSMUSG00000046805	Mpeg1	TRUE	3.25663413148325	1.70338	2.73327	0.00627081	0.121382	53.9503	29.3912	11.4857	14.2337	macrophage expressed gene 1 [Source:MGI Symbol;Acc:MGI:1333743]
ENSMUSG00000029291	Rufy3	TRUE	1.17695508081415	0.235059	2.73186	0.00629771	0.121745	1429.26	1432.06	1206	1225.19	RUN and FYVE domain containing 3 [Source:MGI Symbol;Acc:MGI:106484]
ENSMUSG00000027030	Stk39	TRUE	0.9008831225275	-0.150588	-2.73126	0.00630923	0.12181	5091.03	4949.89	5637.39	5509.54	serine/threonine kinase 39 [Source:MGI Symbol;Acc:MGI:1858416]
ENSMUSG00000046982	Tshz1	TRUE	1.20081698266146	0.264016	2.7302	0.00632962	0.122046	1104.7	1098.62	899.016	936.14	teashirt zinc finger family member 1 [Source:MGI Symbol;Acc:MGI:1346031]
ENSMUSG00000031492	Chrnb3	TRUE	6.1290240620005	2.61566	2.72977	0.00633787	0.122047	36.8233	15.2024	5.22077	3.2847	cholinergic receptor, nicotinic, beta polypeptide 3 [Source:MGI Symbol;Acc:MGI:106212]
ENSMUSG00000025380	Fscn2	TRUE	3.34455642688948	1.74181	2.72859	0.00636061	0.122327	32.5415	46.6206	8.35323	15.3286	fascin actin-bundling protein 2 [Source:MGI Symbol;Acc:MGI:2443337]
ENSMUSG00000027796	Smad9	TRUE	1.80412278439078	0.851298	2.72606	0.00640948	0.123108	131.879	105.403	57.4284	74.4532	SMAD family member 9 [Source:MGI Symbol;Acc:MGI:1859993]
ENSMUSG00000028691	Prdx1	TRUE	0.910192730661113	-0.135756	-2.72235	0.00648186	0.124338	7226.78	7347.81	8005.53	8005.91	peroxiredoxin 1 [Source:MGI Symbol;Acc:MGI:99523]
ENSMUSG00000063146	Clip2	TRUE	0.859032522137126	-0.219215	-2.72128	0.00650298	0.124439	1608.23	1519.22	1780.28	1862.42	CAP-GLY domain containing linker protein 2 [Source:MGI Symbol;Acc:MGI:1313136]
ENSMUSG00000038811	Gngt2	TRUE	7.7885102894848	2.96135	2.72124	0.00650377	0.124439	22.2652	19.2563	3.13246	2.1898	guanine nucleotide binding protein (G protein), gamma transducing activity polypeptide 2 [Source:MGI Symbol;Acc:MGI:893584]
ENSMUSG00000075410	Gm11744	TRUE	2.31625907182788	1.2118	2.71864	0.00655515	0.12518	67.652	58.7825	22.9714	31.7521	photoreceptor disc component [Source:MGI Symbol;Acc:MGI:3649529]
ENSMUSG00000038437	Mllt6	TRUE	1.17953450473136	0.238218	2.71843	0.0065593	0.12518	1466.08	1434.09	1270.73	1187.97	myeloid/lymphoid or mixed-lineage leukemia; translocated to, 6 [Source:MGI Symbol;Acc:MGI:1935145]
ENSMUSG00000034612	Chst11	TRUE	1.43959350609266	0.525661	2.70501	0.00683018	0.130183	262.901	257.427	174.374	187.228	carbohydrate sulfotransferase 11 [Source:MGI Symbol;Acc:MGI:1927166]
ENSMUSG00000030259	Rassf8	TRUE	1.45038087084357	0.536432	2.70369	0.00685751	0.130538	245.774	256.413	179.594	166.425	Ras association (RalGDS/AF-6) domain family (N-terminal) member 8 [Source:MGI Symbol;Acc:MGI:1918573]
ENSMUSG00000024900	Cpt1a	TRUE	1.12042585114631	0.164047	2.69995	0.00693496	0.131844	5277.71	5751.56	4846.96	4993.84	carnitine palmitoyltransferase 1a, liver [Source:MGI Symbol;Acc:MGI:1098296]
ENSMUSG00000010175	Prox1	TRUE	0.9221309173939	-0.116957	-2.699	0.00695484	0.132022	18999.9	18797.2	20306.7	20683.8	prospero homeobox 1 [Source:MGI Symbol;Acc:MGI:97772]
ENSMUSG00000003279	Dlgap1	TRUE	2.96372462047235	1.56741	2.69866	0.00696203	0.132022	43.6741	41.5531	17.7506	10.949	discs, large (Drosophila) homolog-associated protein 1 [Source:MGI Symbol;Acc:MGI:1346065]
ENSMUSG00000029757	Dync1i1	TRUE	0.890957104025407	-0.166572	-2.6982	0.0069716	0.132036	3768.82	3901.94	4437.65	4169.38	dynein cytoplasmic 1 intermediate chain 1 [Source:MGI Symbol;Acc:MGI:107743]
ENSMUSG00000034156	Bzrap1	TRUE	1.37376325874724	0.458133	2.69729	0.00699071	0.13223	355.387	369.924	240.155	287.959	TSPO associated protein 1 [Source:MGI Symbol;Acc:MGI:2450877]
ENSMUSG00000036834	Plch1	TRUE	1.25733448153366	0.330368	2.6963	0.00701146	0.132454	684.227	647.621	516.856	543.07	phospholipase C, eta 1 [Source:MGI Symbol;Acc:MGI:2683547]
ENSMUSG00000073418	C4b	TRUE	1.70011804005875	0.765635	2.69533	0.00703195	0.132674	149.862	139.862	68.9141	101.826	complement component 4B (Chido blood group) [Source:MGI Symbol;Acc:MGI:88228]
ENSMUSG00000028600	Podn	TRUE	1.12802974070225	0.173805	2.6948	0.0070431	0.132716	5305.12	5796.15	4722.71	5116.47	podocan [Source:MGI Symbol;Acc:MGI:2674939]
ENSMUSG00000039218	Srrm2	TRUE	1.12106855466515	0.164875	2.69418	0.00705617	0.132795	5868.6	5490.08	4885.59	5250.05	serine/arginine repetitive matrix 2 [Source:MGI Symbol;Acc:MGI:1923206]
ENSMUSG00000049001	Ndnf	TRUE	3.27113739115063	1.70979	2.68958	0.0071541	0.134468	36.8233	36.4857	12.5298	9.8541	neuron-derived neurotrophic factor [Source:MGI Symbol;Acc:MGI:1915419]
ENSMUSG00000078307	AI593442	TRUE	15.5995782343111	3.96344	2.6872	0.00720534	0.135261	17.1271	16.2159	1.04415	1.0949	expressed sequence AI593442 [Source:MGI Symbol;Acc:MGI:2143099]
ENSMUSG00000079641	Rpl39	TRUE	0.870597254398907	-0.199923	-2.6838	0.00727916	0.136475	2044.97	2075.63	2463.16	2268.63	ribosomal protein L39 [Source:MGI Symbol;Acc:MGI:1914498]
ENSMUSG00000017723	Wfdc2	TRUE	4.02205394526331	2.00793	2.68332	0.00728956	0.136499	22.2652	42.5666	7.30908	8.7592	WAP four-disulfide core domain 2 [Source:MGI Symbol;Acc:MGI:1914951]
ENSMUSG00000010064	Slc38a3	TRUE	1.17082272060189	0.227523	2.68151	0.00732911	0.137067	1532.02	1624.63	1372.02	1322.64	solute carrier family 38, member 3 [Source:MGI Symbol;Acc:MGI:1923507]
ENSMUSG00000027111	Itga6	TRUE	0.915427904998144	-0.127482	-2.67821	0.00740176	0.138253	11333	11369.3	12146.6	12653.8	integrin alpha 6 [Source:MGI Symbol;Acc:MGI:96605]
ENSMUSG00000038167	Plekhg6	TRUE	2.77393349265617	1.47193	2.67626	0.00744481	0.138806	53.094	38.5127	17.7506	15.3286	pleckstrin homology domain containing, family G (with RhoGef domain) member 6 [Source:MGI Symbol;Acc:MGI:2682298]
ENSMUSG00000044647	Csrnp3	TRUE	4.04013075968456	2.0144	2.67603	0.00744999	0.138806	35.1105	25.3373	6.26492	8.7592	cysteine-serine-rich nuclear protein 3 [Source:MGI Symbol;Acc:MGI:1925021]
ENSMUSG00000047126	Cltc	TRUE	0.917691418488801	-0.123919	-2.67491	0.00747482	0.139095	11487.1	11371.4	12323.1	12587	clathrin, heavy polypeptide (Hc) [Source:MGI Symbol;Acc:MGI:2388633]
ENSMUSG00000013833	Med16	TRUE	1.16841913528732	0.224558	2.67395	0.00749627	0.13932	1579.97	1694.56	1386.64	1414.61	mediator complex subunit 16 [Source:MGI Symbol;Acc:MGI:2158394]
ENSMUSG00000095562	Gm21887	TRUE	0.118037180338335	-3.08269	-2.67245	0.00752995	0.139772	3.42542	1.01349	15.6623	22.9929	predicted gene, 21887 [Source:MGI Symbol;Acc:MGI:5434051]
ENSMUSG00000019927	Ube2d1	TRUE	1.69870269173007	0.764433	2.66983	0.00758889	0.140691	138.729	126.686	68.9141	87.592	ubiquitin-conjugating enzyme E2D 1 [Source:MGI Symbol;Acc:MGI:2384911]
ENSMUSG00000023033	Scn8a	TRUE	2.5458997218795	1.34818	2.66648	0.00766504	0.141927	53.9503	46.6206	19.8389	19.7082	sodium channel, voltage-gated, type VIII, alpha [Source:MGI Symbol;Acc:MGI:103169]
ENSMUSG00000050587	Lrrc4c	TRUE	2.79123315117397	1.4809	2.66352	0.0077328	0.142838	51.3813	47.6341	10.4415	25.1827	leucine rich repeat containing 4C [Source:MGI Symbol;Acc:MGI:2442636]
ENSMUSG00000057751	Megf6	TRUE	1.26352859689911	0.337458	2.66349	0.00773338	0.142838	671.382	627.351	540.872	487.231	multiple EGF-like-domains 6 [Source:MGI Symbol;Acc:MGI:1919351]
ENSMUSG00000001794	Capns1	TRUE	0.893872616642923	-0.161859	-2.6618	0.00777241	0.143381	6106.67	6827.89	7182.73	7282.18	calpain, small subunit 1 [Source:MGI Symbol;Acc:MGI:88266]
ENSMUSG00000029832	Nfe2l3	TRUE	2.66369427292959	1.41343	2.66105	0.00778974	0.143523	44.5304	49.6611	15.6623	19.7082	nuclear factor, erythroid derived 2, like 3 [Source:MGI Symbol;Acc:MGI:1339958]
ENSMUSG00000026181	Ppm1f	TRUE	0.902854982776615	-0.147434	-2.65604	0.00790638	0.145459	5798.38	5469.81	6214.8	6269.4	protein phosphatase 1F (PP2C domain containing) [Source:MGI Symbol;Acc:MGI:1918464]
ENSMUSG00000027206	Cops2	TRUE	0.88302411526497	-0.179475	-2.65571	0.00791428	0.145459	2663.26	2537.78	2997.77	2893.82	COP9 signalosome subunit 2 [Source:MGI Symbol;Acc:MGI:1330276]
ENSMUSG00000002459	Rgs20	TRUE	7.53804594694243	2.91419	2.65512	0.00792793	0.145531	17.9834	22.2968	3.13246	2.1898	regulator of G-protein signaling 20 [Source:MGI Symbol;Acc:MGI:1929866]
ENSMUSG00000059361	Nrsn2	TRUE	28.6224235990054	4.83907	2.65347	0.00796699	0.146068	16.2707	14.1889	1.04415	0	neurensin 2 [Source:MGI Symbol;Acc:MGI:2684969]
ENSMUSG00000031523	Dlc1	TRUE	2.05584908563222	1.03973	2.65262	0.00798698	0.146255	73.6465	76.0118	33.4129	39.4164	deleted in liver cancer 1 [Source:MGI Symbol;Acc:MGI:1354949]
ENSMUSG00000034435	Tmem30b	TRUE	7.78067909017923	2.9599	2.64836	0.00808835	0.147929	17.1271	24.3238	4.17661	1.0949	transmembrane protein 30B [Source:MGI Symbol;Acc:MGI:2442082]
ENSMUSG00000056310	Tyw1	TRUE	0.8062536527091	-0.310694	-2.64565	0.00815338	0.148936	786.99	969.911	1015.96	1160.59	tRNA-yW synthesizing protein 1 homolog (S. cerevisiae) [Source:MGI Symbol;Acc:MGI:2141161]
ENSMUSG00000054555	Adam12	TRUE	0.733245252037824	-0.447632	-2.64513	0.00816583	0.148982	241.492	249.319	335.173	333.945	a disintegrin and metallopeptidase domain 12 (meltrin alpha) [Source:MGI Symbol;Acc:MGI:105378]
ENSMUSG00000034936	Arl4d	TRUE	1.63572517231992	0.70993	2.64309	0.00821543	0.149667	135.304	192.563	99.1946	100.731	ADP-ribosylation factor-like 4D [Source:MGI Symbol;Acc:MGI:1933155]
ENSMUSG00000049764	Zfp280b	TRUE	0.734180293525704	-0.445794	-2.64276	0.00822344	0.149667	256.05	241.211	337.262	340.514	zinc finger protein 280B [Source:MGI Symbol;Acc:MGI:1927865]
ENSMUSG00000046093	Hpcal4	TRUE	4.77850924487992	2.25656	2.63974	0.00829697	0.150821	27.4034	28.3777	9.39738	2.1898	hippocalcin-like 4 [Source:MGI Symbol;Acc:MGI:2157521]
ENSMUSG00000033501	Crygs	TRUE	0.926023059904008	-0.11088	-2.63773	0.0083464	0.151535	2.93135e+06	3.04842e+06	3.28887e+06	3.1686e+06	crystallin, gamma S [Source:MGI Symbol;Acc:MGI:1298216]
ENSMUSG00000037771	Slc32a1	TRUE	3.56826558100451	1.83522	2.63658	0.0083746	0.151862	34.2542	30.4047	10.4415	7.6643	solute carrier family 32 (GABA vesicular transporter), member 1 [Source:MGI Symbol;Acc:MGI:1194488]
ENSMUSG00000029186	Pi4k2b	TRUE	0.867934532821879	-0.204342	-2.63296	0.00846451	0.153306	1752.96	1656.04	1989.11	1940.16	phosphatidylinositol 4-kinase type 2 beta [Source:MGI Symbol;Acc:MGI:1914323]
ENSMUSG00000019132	BC005537	TRUE	0.911388824702887	-0.133861	-2.63232	0.00848034	0.153407	8453.08	8056.24	9119.64	8997.89	cDNA sequence BC005537 [Source:MGI Symbol;Acc:MGI:2441726]
ENSMUSG00000020263	Appl2	TRUE	1.18433807741416	0.244081	2.63172	0.00849545	0.153494	1192.05	1233.42	1012.83	1034.68	adaptor protein, phosphotyrosine interaction, PH domain and leucine zipper containing 2 [Source:MGI Symbol;Acc:MGI:2384914]
ENSMUSG00000051243	Islr2	TRUE	5.62317751760567	2.49139	2.62994	0.00854004	0.154113	31.6851	16.2159	4.17661	4.3796	immunoglobulin superfamily containing leucine-rich repeat 2 [Source:MGI Symbol;Acc:MGI:2444277]
ENSMUSG00000035873	Pawr	TRUE	1.89946778558395	0.925595	2.628	0.0085888	0.154806	88.2045	94.2546	54.296	41.6062	PRKC, apoptosis, WT1, regulator [Source:MGI Symbol;Acc:MGI:2149961]
ENSMUSG00000027581	Stmn3	TRUE	2.80118999816661	1.48604	2.62445	0.0086788	0.156148	49.6686	43.5801	10.4415	22.9929	stathmin-like 3 [Source:MGI Symbol;Acc:MGI:1277137]
ENSMUSG00000022656	Pvrl3	TRUE	1.11584934653266	0.158142	2.62424	0.0086842	0.156148	5008.82	4659.02	4328.02	4339.09	nectin cell adhesion molecule 3 [Source:MGI Symbol;Acc:MGI:1930171]
ENSMUSG00000020431	Adcy1	TRUE	1.15294036754593	0.205318	2.62352	0.00870276	0.156294	2174.28	1991.51	1803.25	1812.06	adenylate cyclase 1 [Source:MGI Symbol;Acc:MGI:99677]
ENSMUSG00000029672	Fam3c	TRUE	1.47173842258592	0.557521	2.62046	0.00878109	0.157511	236.354	218.914	168.109	141.242	family with sequence similarity 3, member C [Source:MGI Symbol;Acc:MGI:107892]
ENSMUSG00000052727	Map1b	TRUE	1.13612550335632	0.184122	2.61924	0.00881258	0.157886	2527.96	2608.73	2209.43	2311.33	microtubule-associated protein 1B [Source:MGI Symbol;Acc:MGI:1306778]
ENSMUSG00000039304	Tnfsf10	TRUE	27.8516978033361	4.79969	2.61811	0.0088419	0.158221	13.7017	16.2159	0	1.0949	tumor necrosis factor (ligand) superfamily, member 10 [Source:MGI Symbol;Acc:MGI:107414]
ENSMUSG00000019818	Cd164	TRUE	0.899671449819674	-0.15253	-2.61384	0.00895312	0.16002	4614.9	4351.93	4983.75	4986.17	CD164 antigen [Source:MGI Symbol;Acc:MGI:1859568]
ENSMUSG00000061928	Dsg1b	TRUE	28.9276207492083	4.85438	2.6108	0.00903305	0.160837	20.5525	10.1349	1.04415	0	desmoglein 1 beta [Source:MGI Symbol;Acc:MGI:2664357]
ENSMUSG00000025492	Ifitm3	TRUE	1.65015959683941	0.722606	2.61058	0.00903892	0.160837	125.884	171.28	87.7089	91.9716	interferon induced transmembrane protein 3 [Source:MGI Symbol;Acc:MGI:1913391]
ENSMUSG00000020961	Ston2	TRUE	1.20953279616782	0.27445	2.61053	0.00904024	0.160837	908.592	896.939	757.011	735.773	stonin 2 [Source:MGI Symbol;Acc:MGI:1918272]
ENSMUSG00000048154	Mll2	TRUE	1.15988781594439	0.213985	2.61046	0.00904196	0.160837	2521.11	2258.06	1957.79	2165.71	lysine (K)-specific methyltransferase 2D [Source:MGI Symbol;Acc:MGI:2682319]
ENSMUSG00000029406	Pitpnm2	TRUE	1.65434598350535	0.726261	2.60673	0.00914113	0.162407	128.453	166.212	79.3557	98.541	phosphatidylinositol transfer protein, membrane-associated 2 [Source:MGI Symbol;Acc:MGI:1336192]
ENSMUSG00000035569	Ankrd11	TRUE	1.15726877475757	0.210724	2.60614	0.00915685	0.162493	2664.12	2426.3	2069.51	2332.14	ankyrin repeat domain 11 [Source:MGI Symbol;Acc:MGI:1924337]
ENSMUSG00000028788	Ptp4a2	TRUE	0.870464219604492	-0.200143	-2.60426	0.0092074	0.16313	1871.99	1757.39	2044.45	2127.39	protein tyrosine phosphatase 4a2 [Source:MGI Symbol;Acc:MGI:1277117]
ENSMUSG00000027184	Caprin1	TRUE	0.914326158971765	-0.129219	-2.60399	0.00921457	0.16313	8322.05	8499.13	9056.99	9339.5	cell cycle associated protein 1 [Source:MGI Symbol;Acc:MGI:1858234]
ENSMUSG00000036273	Lrrk2	TRUE	0.75546007762901	-0.404573	-2.60113	0.00929181	0.164138	313.426	290.872	401.999	398.544	leucine-rich repeat kinase 2 [Source:MGI Symbol;Acc:MGI:1913975]
ENSMUSG00000044894	Uqcrq	TRUE	0.907246871991553	-0.140433	-2.60106	0.00929355	0.164138	5355.64	5247.86	5789.83	5899.32	ubiquinol-cytochrome c reductase, complex III subunit VII [Source:MGI Symbol;Acc:MGI:107807]
ENSMUSG00000025153	Fasn	TRUE	0.903989022208962	-0.145623	-2.59641	0.00942048	0.166183	4619.18	4702.6	5078.76	5232.53	fatty acid synthase [Source:MGI Symbol;Acc:MGI:95485]
ENSMUSG00000051295	9630028B13Rik	FALSE	0.468618649309056	-1.09351	-2.59353	0.00949964	0.167027	37.6796	27.3643	58.4726	81.0226	RIKEN cDNA 9630028B13 gene [Source:MGI Symbol;Acc:MGI:2442281]
ENSMUSG00000040152	Thbs1	TRUE	1.35532582135378	0.43864	2.59336	0.00950434	0.167027	444.448	350.668	299.672	287.959	thrombospondin 1 [Source:MGI Symbol;Acc:MGI:98737]
ENSMUSG00000021546	Hnrnpk	TRUE	0.898074314138167	-0.155093	-2.59327	0.00950679	0.167027	4146.47	4012.41	4656.93	4428.87	heterogeneous nuclear ribonucleoprotein K [Source:MGI Symbol;Acc:MGI:99894]
ENSMUSG00000038840	Birc7	TRUE	0.926066632635478	-0.110812	-2.59304	0.00951304	0.167027	32277.7	33469.5	35727.8	35264.5	baculoviral IAP repeat-containing 7 (livin) [Source:MGI Symbol;Acc:MGI:2676458]
ENSMUSG00000021756	Il6st	TRUE	1.12426470470373	0.168982	2.59222	0.00953589	0.167231	3134.26	3033.38	2763.87	2723.02	interleukin 6 signal transducer [Source:MGI Symbol;Acc:MGI:96560]
ENSMUSG00000028964	Park7	TRUE	0.926491312611265	-0.110151	-2.59087	0.00957347	0.167524	22381.7	22675.8	24495.8	24134.9	Parkinson disease (autosomal recessive, early onset) 7 [Source:MGI Symbol;Acc:MGI:2135637]
ENSMUSG00000028003	Lrat	TRUE	2.45626853459987	1.29647	2.59081	0.00957505	0.167524	53.9503	50.6745	26.1038	16.4235	lecithin-retinol acyltransferase (phosphatidylcholine-retinol-O-acyltransferase) [Source:MGI Symbol;Acc:MGI:1891259]
ENSMUSG00000052248	Gm13476	FALSE	0.689324679726602	-0.536744	-2.58612	0.00970623	0.16962	202.956	152.024	252.685	263.871	zinc finger E-box binding homeobox 2, opposite strand [Source:MGI Symbol;Acc:MGI:3652108]
ENSMUSG00000024186	Rgs11	TRUE	1.51159137501204	0.596068	2.58538	0.0097273	0.169788	182.404	212.833	121.122	140.147	regulator of G-protein signaling 11 [Source:MGI Symbol;Acc:MGI:1354739]
ENSMUSG00000041035	Dpcd	TRUE	0.870335601517934	-0.200356	-2.58498	0.00973855	0.169788	1752.96	1679.35	1927.51	2017.9	predicted gene 17018 [Source:MGI Symbol;Acc:MGI:4820566]
ENSMUSG00000049550	Clip1	TRUE	1.47875917015491	0.564387	2.58288	0.00979791	0.170623	206.381	204.725	135.74	142.337	CAP-GLY domain containing linker protein 1 [Source:MGI Symbol;Acc:MGI:1928401]
ENSMUSG00000044502	Bod1	TRUE	0.906910911406219	-0.140967	-2.58183	0.0098277	0.170942	5070.48	5179.95	5713.61	5587.27	biorientation of chromosomes in cell division 1 [Source:MGI Symbol;Acc:MGI:1916806]
ENSMUSG00000053626	Tll1	TRUE	4.07077782242461	2.0253	2.58059	0.00986318	0.17136	23.1216	33.4452	8.35323	5.4745	tolloid-like [Source:MGI Symbol;Acc:MGI:106923]
ENSMUSG00000020723	Cacng4	TRUE	1.53250785194276	0.615894	2.58003	0.0098793	0.17144	166.989	198.644	123.21	114.965	calcium channel, voltage-dependent, gamma subunit 4 [Source:MGI Symbol;Acc:MGI:1859167]
ENSMUSG00000028517	Ppap2b	TRUE	1.40626532037632	0.491869	2.57934	0.00989879	0.171579	365.663	304.047	205.698	271.535	phospholipid phosphatase 3 [Source:MGI Symbol;Acc:MGI:1915166]
ENSMUSG00000018334	Ksr1	TRUE	0.850857258494395	-0.233011	-2.57709	0.00996374	0.172387	1161.22	1254.7	1374.11	1463.88	kinase suppressor of ras 1 [Source:MGI Symbol;Acc:MGI:105051]
ENSMUSG00000022913	Psmg1	TRUE	0.844735112321762	-0.243429	-2.57687	0.00996984	0.172387	1007.07	959.776	1159.01	1170.45	proteasome (prosome, macropain) assembly chaperone 1 [Source:MGI Symbol;Acc:MGI:1860263]
ENSMUSG00000029304	Spp1	TRUE	330.690197207348	8.36934	2.57635	0.00998488	0.172387	12.8453	13.1754	0	0	secreted phosphoprotein 1 [Source:MGI Symbol;Acc:MGI:98389]
ENSMUSG00000032702	Kank1	TRUE	1.64621204373125	0.71915	2.57612	0.00999159	0.172387	137.017	126.686	81.444	78.8328	KN motif and ankyrin repeat domains 1 [Source:MGI Symbol;Acc:MGI:2147707]
ENSMUSG00000029167	Ppargc1a	TRUE	1.87310052310535	0.905428	2.57444	0.0100401	0.173024	108.757	79.0523	49.0752	51.4603	peroxisome proliferative activated receptor, gamma, coactivator 1 alpha [Source:MGI Symbol;Acc:MGI:1342774]
ENSMUSG00000046598	Bdh1	TRUE	1.69477947269668	0.761098	2.57177	0.010118	0.17395	136.16	132.767	96.0621	62.4093	3-hydroxybutyrate dehydrogenase, type 1 [Source:MGI Symbol;Acc:MGI:1919161]
ENSMUSG00000031604	Sc4mol	TRUE	0.801684835046459	-0.318893	-2.57175	0.0101186	0.17395	505.249	499.651	632.757	620.808	methylsterol monoxygenase 1 [Source:MGI Symbol;Acc:MGI:1913484]
ENSMUSG00000040860	Crocc	TRUE	1.19277079346735	0.254317	2.5714	0.0101288	0.17395	1426.69	1258.76	1184.07	1068.62	ciliary rootlet coiled-coil, rootletin [Source:MGI Symbol;Acc:MGI:3529431]
ENSMUSG00000034424	Gcsh	TRUE	0.870394915270511	-0.200258	-2.56754	0.0102423	0.175663	1785.5	1953	2183.33	2108.78	glycine cleavage system protein H (aminomethyl carrier) [Source:MGI Symbol;Acc:MGI:1915383]
ENSMUSG00000001773	Folh1	TRUE	2.22549660583237	1.15413	2.56721	0.0102521	0.175663	57.3758	61.8229	24.0155	29.5623	folate hydrolase 1 [Source:MGI Symbol;Acc:MGI:1858193]
ENSMUSG00000019923	Zwint	TRUE	0.905437374434311	-0.143313	-2.56467	0.0103275	0.176752	4495.86	4470.51	4988.97	4913.91	ZW10 interactor [Source:MGI Symbol;Acc:MGI:1289227]
ENSMUSG00000079733	Tmem181b-ps	TRUE	0.352842292734539	-1.5029	-2.56318	0.0103718	0.177307	16.2707	12.1619	48.0311	32.847	NA
ENSMUSG00000041889	Shisa4	TRUE	0.888759023181766	-0.170136	-2.55947	0.0104832	0.179006	2574.2	2569.2	2945.56	2841.27	shisa family member 4 [Source:MGI Symbol;Acc:MGI:1924802]
ENSMUSG00000027430	Dtd1	TRUE	0.820642844266411	-0.285174	-2.55615	0.0105839	0.180519	690.222	653.702	794.601	844.168	D-tyrosyl-tRNA deacylase 1 [Source:MGI Symbol;Acc:MGI:1913294]
ENSMUSG00000000489	Pdgfb	TRUE	8.37687130118074	3.06641	2.55194	0.0107125	0.182504	20.5525	15.2024	2.08831	2.1898	platelet derived growth factor, B polypeptide [Source:MGI Symbol;Acc:MGI:97528]
ENSMUSG00000043336	Filip1l	TRUE	1.87172623314938	0.904369	2.55067	0.0107515	0.182959	93.3427	88.1737	56.3843	40.5113	filamin A interacting protein 1-like [Source:MGI Symbol;Acc:MGI:1925999]
ENSMUSG00000044229	Nxpe4	TRUE	0.762251223138636	-0.391662	-2.54751	0.0108494	0.184362	306.575	306.074	404.087	399.639	neurexophilin and PC-esterase domain family, member 4 [Source:MGI Symbol;Acc:MGI:1924792]
ENSMUSG00000023909	Paqr4	TRUE	1.84742070197189	0.885512	2.54722	0.0108586	0.184362	89.9172	100.336	42.8103	60.2195	progestin and adipoQ receptor family member IV [Source:MGI Symbol;Acc:MGI:1923748]
ENSMUSG00000021290	2010107E04Rik	TRUE	0.884193070824455	-0.177567	-2.54656	0.0108792	0.184501	2334.42	2445.55	2761.79	2641.99	RIKEN cDNA 2010107E04 gene [Source:MGI Symbol;Acc:MGI:1917507]
ENSMUSG00000048373	Fgfbp1	TRUE	26.7477199491653	4.74134	2.54536	0.0109165	0.184747	16.2707	12.1619	1.04415	0	fibroblast growth factor binding protein 1 [Source:MGI Symbol;Acc:MGI:1096350]
ENSMUSG00000034336	Ina	TRUE	3.26736416106872	1.70813	2.5453	0.0109184	0.184747	40.2487	51.688	4.17661	24.0878	internexin neuronal intermediate filament protein, alpha [Source:MGI Symbol;Acc:MGI:96568]
ENSMUSG00000024597	Slc12a2	TRUE	0.879929971134918	-0.184539	-2.54345	0.0109765	0.185519	2307.02	2146.57	2576.97	2486.52	solute carrier family 12, member 2 [Source:MGI Symbol;Acc:MGI:101924]
ENSMUSG00000090015	Gm15446	TRUE	3.31059089986811	1.72709	2.54216	0.0110171	0.185994	45.3868	25.3373	8.35323	13.1388	predicted gene 15446 [Source:MGI Symbol;Acc:MGI:3709333]
ENSMUSG00000026895	Ndufa8	TRUE	0.86913488052422	-0.202348	-2.53924	0.0111095	0.187244	1488.34	1515.17	1743.74	1711.33	NADH dehydrogenase (ubiquinone) 1 alpha subcomplex, 8 [Source:MGI Symbol;Acc:MGI:1915625]
ENSMUSG00000027840	Wnt2b	TRUE	3.29804547871005	1.72161	2.53903	0.0111162	0.187244	39.3923	31.4182	6.26492	15.3286	wingless-type MMTV integration site family, member 2B [Source:MGI Symbol;Acc:MGI:1261834]
ENSMUSG00000023224	Serping1	TRUE	1.26140750206427	0.335034	2.53344	0.011295	0.189911	567.763	651.675	470.913	494.895	serine (or cysteine) peptidase inhibitor, clade G, member 1 [Source:MGI Symbol;Acc:MGI:894696]
ENSMUSG00000048148	Nwd1	TRUE	1.78749626537231	0.83794	2.53304	0.0113078	0.189911	103.619	95.2681	50.1194	61.3144	NACHT and WD repeat domain containing 1 [Source:MGI Symbol;Acc:MGI:2442268]
ENSMUSG00000024921	Smarca2	TRUE	1.19896156968877	0.261785	2.53289	0.0113127	0.189911	1083.29	1202	899.016	1006.21	SWI/SNF related, matrix associated, actin dependent regulator of chromatin, subfamily a, member 2 [Source:MGI Symbol;Acc:MGI:99603]
ENSMUSG00000028830	AU040320	TRUE	1.23791869863134	0.307917	2.53158	0.0113549	0.190405	655.111	664.85	521.033	545.26	expressed sequence AU040320 [Source:MGI Symbol;Acc:MGI:2140475]
ENSMUSG00000025422	Agap2	TRUE	3.99242977396335	1.99727	2.53104	0.0113726	0.190488	38.536	30.4047	2.08831	15.3286	ArfGAP with GTPase domain, ankyrin repeat and PH domain 2 [Source:MGI Symbol;Acc:MGI:3580016]
ENSMUSG00000066438	Plekhd1	TRUE	5.83816527422882	2.54552	2.52799	0.0114717	0.191828	16.2707	27.3643	5.22077	2.1898	pleckstrin homology domain containing, family D (with coiled-coil domains) member 1 [Source:MGI Symbol;Acc:MGI:3036228]
ENSMUSG00000042744	Gm15800	TRUE	1.1567702861105	0.210102	2.52779	0.0114783	0.191828	2103.21	1863.81	1698.84	1733.23	predicted gene 15800 [Source:MGI Symbol;Acc:MGI:3647820]
ENSMUSG00000074781	Ube2n	TRUE	0.800901925456112	-0.320303	-2.52666	0.0115152	0.192229	500.967	494.584	649.464	593.436	ubiquitin-conjugating enzyme E2N [Source:MGI Symbol;Acc:MGI:1934835]
ENSMUSG00000051860	Samd7	TRUE	3.19844604139544	1.67737	2.52594	0.0115389	0.192409	46.2432	25.3373	10.4415	12.0439	sterile alpha motif domain containing 7 [Source:MGI Symbol;Acc:MGI:1923203]
ENSMUSG00000035963	Odf3l2	TRUE	0.755207662142813	-0.405055	-2.52356	0.0116173	0.1935	277.459	279.723	364.41	373.361	outer dense fiber of sperm tails 3-like 2 [Source:MGI Symbol;Acc:MGI:2686003]
ENSMUSG00000002580	Mien1	TRUE	0.833356304366879	-0.262995	-2.52274	0.0116444	0.193688	768.15	757.078	902.149	928.475	migration and invasion enhancer 1 [Source:MGI Symbol;Acc:MGI:1913678]
ENSMUSG00000045896	Paip2b	TRUE	0.89142323822275	-0.165818	-2.52244	0.0116545	0.193688	2617.02	2613.79	2971.66	2896.01	poly(A) binding protein interacting protein 2B [Source:MGI Symbol;Acc:MGI:2386865]
ENSMUSG00000071647	Eml3	TRUE	1.35245267102402	0.435578	2.52052	0.011718	0.194526	315.139	340.533	234.935	249.637	echinoderm microtubule associated protein like 3 [Source:MGI Symbol;Acc:MGI:2387612]
ENSMUSG00000024172	St6gal2	TRUE	326.624064137286	8.35149	2.51718	0.0118299	0.196167	8.56355	17.2293	0	0	beta galactoside alpha 2,6 sialyltransferase 2 [Source:MGI Symbol;Acc:MGI:2445190]
ENSMUSG00000028059	Arhgef2	TRUE	1.14185119597207	0.191375	2.51652	0.0118521	0.196247	1974.75	2069.55	1759.4	1781.4	rho/rac guanine nucleotide exchange factor (GEF) 2 [Source:MGI Symbol;Acc:MGI:103264]
ENSMUSG00000038807	Rap1gap2	TRUE	1.87082549140371	0.903675	2.51625	0.0118611	0.196247	106.188	77.0253	54.296	43.796	RAP1 GTPase activating protein 2 [Source:MGI Symbol;Acc:MGI:3028623]
ENSMUSG00000039067	Psmd7	TRUE	0.8771994802349	-0.189023	-2.51543	0.0118887	0.196486	2090.36	1977.32	2242.84	2396.74	proteasome (prosome, macropain) 26S subunit, non-ATPase, 7 [Source:MGI Symbol;Acc:MGI:1351511]
ENSMUSG00000025128	Bhlhe22	TRUE	14.9725411512508	3.90425	2.51215	0.0119998	0.198102	20.5525	11.1484	2.08831	0	basic helix-loop-helix family, member e22 [Source:MGI Symbol;Acc:MGI:1930001]
ENSMUSG00000017412	Cacnb4	TRUE	3.02817503153407	1.59845	2.51171	0.0120147	0.19813	38.536	32.4317	13.574	9.8541	calcium channel, voltage-dependent, beta 4 subunit [Source:MGI Symbol;Acc:MGI:103301]
ENSMUSG00000050953	Gja1	TRUE	1.11174748338568	0.152829	2.51095	0.0120407	0.198339	4965.14	4671.18	4227.78	4443.1	gap junction protein, alpha 1 [Source:MGI Symbol;Acc:MGI:95713]
ENSMUSG00000084790	Gm15879	FALSE	0.298808752458519	-1.74271	-2.50858	0.0121216	0.199452	11.989	7.09444	25.0597	39.4164	predicted gene 15879 [Source:MGI Symbol;Acc:MGI:3802012]
ENSMUSG00000028838	Extl1	TRUE	5.29424348269809	2.40442	2.508	0.0121415	0.19956	25.6906	19.2563	6.26492	2.1898	exostoses (multiple)-like 1 [Source:MGI Symbol;Acc:MGI:1888742]
ENSMUSG00000029608	Rph3a	TRUE	1.60331624602165	0.681059	2.5057	0.0122211	0.200646	160.138	134.794	81.444	102.921	rabphilin 3A [Source:MGI Symbol;Acc:MGI:102788]
ENSMUSG00000023191	Leprel2	TRUE	1.55063305886227	0.632857	2.50263	0.0123275	0.202171	185.829	154.051	98.1504	121.534	prolyl 3-hydroxylase 3 [Source:MGI Symbol;Acc:MGI:1315208]
ENSMUSG00000009108	Gnat2	TRUE	2.62965983793451	1.39488	2.50159	0.0123637	0.202534	36.8233	50.6745	14.6182	18.6133	guanine nucleotide binding protein, alpha transducing 2 [Source:MGI Symbol;Acc:MGI:95779]
ENSMUSG00000056014	A430033K04Rik	TRUE	0.64376183184704	-0.635401	-2.50122	0.0123768	0.202534	119.033	93.2412	155.579	175.184	RIKEN cDNA A430033K04 gene [Source:MGI Symbol;Acc:MGI:3583896]
ENSMUSG00000048142	Nat8l	TRUE	1.30863098512061	0.388058	2.50015	0.0124142	0.202924	478.702	440.869	387.381	315.331	N-acetyltransferase 8-like [Source:MGI Symbol;Acc:MGI:2447776]
ENSMUSG00000025104	Hdgfrp3	TRUE	0.857149930348466	-0.222381	-2.49746	0.0125085	0.204241	1412.13	1275.98	1619.48	1518.63	hepatoma-derived growth factor, related protein 3 [Source:MGI Symbol;Acc:MGI:1352760]
ENSMUSG00000034265	Zdhhc14	TRUE	0.79626404504579	-0.328681	-2.49497	0.0125968	0.204779	440.166	442.895	541.916	567.158	zinc finger, DHHC domain containing 14 [Source:MGI Symbol;Acc:MGI:2653229]
ENSMUSG00000035183	Slc24a5	TRUE	5.61420712851655	2.48908	2.49477	0.0126038	0.204779	20.5525	21.2833	5.22077	2.1898	solute carrier family 24, member 5 [Source:MGI Symbol;Acc:MGI:2677271]
ENSMUSG00000070780	Rbm47	TRUE	7.08399657884658	2.82456	2.49476	0.0126041	0.204779	18.8398	19.2563	1.04415	4.3796	RNA binding motif protein 47 [Source:MGI Symbol;Acc:MGI:2384294]
ENSMUSG00000030747	Dgat2	TRUE	1.17262319596455	0.22974	2.49473	0.0126052	0.204779	1250.28	1321.59	1068.17	1124.46	diacylglycerol O-acyltransferase 2 [Source:MGI Symbol;Acc:MGI:1915050]
ENSMUSG00000027419	Pcsk2	TRUE	3.78079335807772	1.91869	2.4946	0.01261	0.204779	39.3923	21.2833	5.22077	10.949	proprotein convertase subtilisin/kexin type 2 [Source:MGI Symbol;Acc:MGI:97512]
ENSMUSG00000021061	Sptb	TRUE	0.920879699689993	-0.118915	-2.49385	0.0126366	0.204852	41498.1	44924	46617.3	47224.1	spectrin beta, erythrocytic [Source:MGI Symbol;Acc:MGI:98387]
ENSMUSG00000050272	Dscam	TRUE	4.60077695124274	2.20188	2.4937	0.012642	0.204852	19.6962	29.3912	7.30908	3.2847	Down syndrome cell adhesion molecule [Source:MGI Symbol;Acc:MGI:1196281]
ENSMUSG00000070565	Rasal2	TRUE	1.23720500004799	0.307085	2.4898	0.0127813	0.206583	691.078	640.526	522.077	555.114	RAS protein activator like 2 [Source:MGI Symbol;Acc:MGI:2443881]
ENSMUSG00000059316	Slc27a4	TRUE	1.24623585366109	0.317577	2.48922	0.0128025	0.206583	593.454	617.216	469.869	501.464	solute carrier family 27 (fatty acid transporter), member 4 [Source:MGI Symbol;Acc:MGI:1347347]
ENSMUSG00000035834	Polr3g	TRUE	0.781225528838793	-0.356189	-2.48917	0.0128043	0.206583	389.641	474.314	531.474	572.633	polymerase (RNA) III (DNA directed) polypeptide G [Source:MGI Symbol;Acc:MGI:1914736]
ENSMUSG00000003526	Prodh	TRUE	1.4674349524228	0.553297	2.48908	0.0128075	0.206583	206.381	198.644	128.431	147.812	proline dehydrogenase [Source:MGI Symbol;Acc:MGI:97770]
ENSMUSG00000057880	Abat	TRUE	1.16066287181315	0.214949	2.48879	0.012818	0.206583	1442.1	1508.07	1296.84	1243.81	4-aminobutyrate aminotransferase [Source:MGI Symbol;Acc:MGI:2443582]
ENSMUSG00000097558	AC102249.1	FALSE	25.5037364493785	4.67264	2.4827	0.013039	0.209918	11.989	15.2024	1.04415	0	predicted gene, 26902 [Source:MGI Symbol;Acc:MGI:5477396]
ENSMUSG00000039485	Tspyl4	TRUE	1.20783550145701	0.272424	2.48072	0.0131116	0.21086	921.438	865.521	776.85	702.926	TSPY-like 4 [Source:MGI Symbol;Acc:MGI:106393]
ENSMUSG00000028560	Usp1	TRUE	0.807049566696744	-0.309271	-2.48013	0.0131334	0.210967	523.233	523.975	680.788	616.429	ubiquitin specific peptidase 1 [Source:MGI Symbol;Acc:MGI:2385198]
ENSMUSG00000034810	Scn7a	TRUE	306.946402349749	8.26184	2.47977	0.0131466	0.210967	11.989	12.1619	0	0	sodium channel, voltage-gated, type VII, alpha [Source:MGI Symbol;Acc:MGI:102965]
ENSMUSG00000021282	Eif5	TRUE	0.914233841525177	-0.129365	-2.47926	0.0131654	0.211042	12603	11840.6	13741.1	12998.7	eukaryotic translation initiation factor 5 [Source:MGI Symbol;Acc:MGI:95309]
ENSMUSG00000073424	Cyp4f15	TRUE	26.3681670857294	4.72073	2.47874	0.0131846	0.211124	18.8398	9.12142	1.04415	0	cytochrome P450, family 4, subfamily f, polypeptide 15 [Source:MGI Symbol;Acc:MGI:2146921]
ENSMUSG00000021983	Atp8a2	TRUE	0.824215781154061	-0.278906	-2.47648	0.0132683	0.212236	632.846	674.985	807.131	778.474	ATPase, aminophospholipid transporter-like, class I, type 8A, member 2 [Source:MGI Symbol;Acc:MGI:1354710]
ENSMUSG00000018849	Wwc1	TRUE	1.40401504393618	0.489558	2.47494	0.0133258	0.212928	240.636	253.373	175.418	176.279	WW, C2 and coiled-coil domain containing 1 [Source:MGI Symbol;Acc:MGI:2388637]
ENSMUSG00000069045	Ddx3y	TRUE	1.3208301293364	0.401445	2.47429	0.0133503	0.21309	570.332	556.406	505.37	347.083	DEAD (Asp-Glu-Ala-Asp) box polypeptide 3, Y-linked [Source:MGI Symbol;Acc:MGI:1349406]
ENSMUSG00000034656	Cacna1a	TRUE	0.818350708550139	-0.289209	-2.47321	0.0133905	0.213362	614.863	624.31	717.334	797.087	calcium channel, voltage-dependent, P/Q type, alpha 1A subunit [Source:MGI Symbol;Acc:MGI:109482]
ENSMUSG00000009894	Snap47	TRUE	0.877748523452023	-0.18812	-2.47307	0.0133959	0.213362	2134.04	2391.84	2541.47	2611.34	synaptosomal-associated protein, 47 [Source:MGI Symbol;Acc:MGI:1915076]
ENSMUSG00000051000	Fam160a1	TRUE	2.38790471612873	1.25575	2.4716	0.0134512	0.214014	44.5304	52.7015	18.7948	21.898	family with sequence similarity 160, member A1 [Source:MGI Symbol;Acc:MGI:2444746]
ENSMUSG00000033307	Mif	TRUE	0.877513285905586	-0.188507	-2.46975	0.0135208	0.214893	1864.28	2023.94	2247.02	2181.04	macrophage migration inhibitory factor (glycosylation-inhibiting factor) [Source:MGI Symbol;Acc:MGI:96982]
ENSMUSG00000021368	Tbc1d7	TRUE	0.883007428084964	-0.179503	-2.46923	0.0135403	0.214974	1920.8	1909.42	2163.49	2174.47	TBC1 domain family, member 7 [Source:MGI Symbol;Acc:MGI:1914296]
ENSMUSG00000040681	Hmgn1	TRUE	1.22158345927341	0.288752	2.4685	0.0135679	0.215183	721.907	703.363	590.991	575.917	high mobility group nucleosomal binding domain 1 [Source:MGI Symbol;Acc:MGI:96120]
ENSMUSG00000039059	Hrh3	TRUE	6.05221544440582	2.59746	2.4667	0.0136365	0.216041	19.6962	19.2563	2.08831	4.3796	histamine receptor H3 [Source:MGI Symbol;Acc:MGI:2139279]
ENSMUSG00000028861	Mrps15	TRUE	0.831248822245694	-0.266648	-2.46538	0.0136869	0.216609	702.211	719.578	833.235	877.015	mitochondrial ribosomal protein S15 [Source:MGI Symbol;Acc:MGI:1913657]
ENSMUSG00000022587	Ly6e	TRUE	1.7596069421987	0.815253	2.46362	0.0137543	0.217447	94.199	113.511	50.1194	67.8838	lymphocyte antigen 6 complex, locus E [Source:MGI Symbol;Acc:MGI:106651]
ENSMUSG00000003153	Slc2a3	TRUE	3.28716744842759	1.71684	2.46166	0.0138294	0.218402	35.9669	27.3643	7.30908	12.0439	solute carrier family 2 (facilitated glucose transporter), member 3 [Source:MGI Symbol;Acc:MGI:95757]
ENSMUSG00000028128	F3	TRUE	2.20157934655073	1.13854	2.45932	0.0139201	0.219602	52.2376	69.9309	34.4571	20.8031	coagulation factor III [Source:MGI Symbol;Acc:MGI:88381]
ENSMUSG00000021396	Nxnl2	TRUE	2.99188446344457	1.58105	2.45789	0.0139757	0.220247	43.6741	29.3912	15.6623	8.7592	nucleoredoxin-like 2 [Source:MGI Symbol;Acc:MGI:1922374]
ENSMUSG00000021007	Spata7	TRUE	0.829167928231767	-0.270264	-2.45692	0.0140135	0.220609	688.509	758.091	852.029	891.249	spermatogenesis associated 7 [Source:MGI Symbol;Acc:MGI:2144877]
ENSMUSG00000024501	Dpysl3	TRUE	1.28212118694759	0.358533	2.45462	0.0141034	0.221791	473.564	532.083	418.706	364.602	dihydropyrimidinase-like 3 [Source:MGI Symbol;Acc:MGI:1349762]
ENSMUSG00000029840	Mtpn	TRUE	0.918647077717633	-0.122417	-2.45361	0.0141431	0.221928	30356.1	28505.4	33063.1	31014.1	myotrophin [Source:MGI Symbol;Acc:MGI:99445]
ENSMUSG00000020256	Aldh1l2	TRUE	1.54871871331747	0.631075	2.45328	0.0141561	0.221928	150.718	152.024	102.327	93.0665	aldehyde dehydrogenase 1 family, member L2 [Source:MGI Symbol;Acc:MGI:2444680]
ENSMUSG00000036333	Kidins220	TRUE	1.08802426771956	0.121711	2.45326	0.0141568	0.221928	8312.63	8181.91	7542.97	7618.31	kinase D-interacting substrate 220 [Source:MGI Symbol;Acc:MGI:1924730]
ENSMUSG00000003865	Gys1	TRUE	1.29558187182985	0.3736	2.45149	0.0142266	0.222789	408.481	449.99	319.511	342.704	glycogen synthase 1, muscle [Source:MGI Symbol;Acc:MGI:101805]
ENSMUSG00000056755	Grm7	TRUE	14.5032851149611	3.85831	2.45017	0.014279	0.223375	20.5525	10.1349	2.08831	0	glutamate receptor, metabotropic 7 [Source:MGI Symbol;Acc:MGI:1351344]
ENSMUSG00000044317	Gpr4	TRUE	5.03872180309627	2.33306	2.44886	0.0143309	0.223952	17.9834	25.3373	3.13246	5.4745	G protein-coupled receptor 4 [Source:MGI Symbol;Acc:MGI:2441992]
ENSMUSG00000027820	Mme	TRUE	0.892576260669054	-0.163953	-2.4482	0.014357	0.224125	2951.85	2859.06	3369.48	3141.27	membrane metallo endopeptidase [Source:MGI Symbol;Acc:MGI:97004]
ENSMUSG00000047547	Cltb	TRUE	0.915892887039385	-0.126749	-2.44469	0.0144975	0.226082	6286.5	6318.1	6794.31	6967.94	clathrin, light polypeptide (Lcb) [Source:MGI Symbol;Acc:MGI:1921575]
ENSMUSG00000059923	Grb2	TRUE	0.872588825542905	-0.196626	-2.44312	0.0145609	0.226682	1460.94	1446.25	1662.29	1669.72	growth factor receptor bound protein 2 [Source:MGI Symbol;Acc:MGI:95805]
ENSMUSG00000028672	Hmgcl	TRUE	0.858323203390407	-0.220407	-2.44284	0.0145722	0.226682	1212.6	1350.98	1525.51	1458.41	3-hydroxy-3-methylglutaryl-Coenzyme A lyase [Source:MGI Symbol;Acc:MGI:96158]
ENSMUSG00000004558	Ndrg2	TRUE	1.47836695628994	0.564004	2.44261	0.0145816	0.226682	186.685	223.981	123.21	154.381	N-myc downstream regulated gene 2 [Source:MGI Symbol;Acc:MGI:1352498]
ENSMUSG00000024087	Cyp1b1	TRUE	29.0869090686406	4.8623	2.44113	0.0146412	0.227373	25.6906	5.06745	1.04415	0	cytochrome P450, family 1, subfamily b, polypeptide 1 [Source:MGI Symbol;Acc:MGI:88590]
ENSMUSG00000032580	Rbm5	TRUE	1.15652409328648	0.209795	2.44011	0.0146828	0.227782	1534.59	1623.61	1317.72	1412.42	RNA binding motif protein 5 [Source:MGI Symbol;Acc:MGI:1933204]
ENSMUSG00000037940	Inpp4b	TRUE	301.758606243847	8.23725	2.43717	0.0148029	0.228989	14.558	9.12142	0	0	inositol polyphosphate-4-phosphatase, type II [Source:MGI Symbol;Acc:MGI:2158925]
ENSMUSG00000033998	Kcnk1	TRUE	1.26259896772792	0.336396	2.43709	0.0148058	0.228989	504.393	520.934	390.513	421.537	potassium channel, subfamily K, member 1 [Source:MGI Symbol;Acc:MGI:109322]
ENSMUSG00000058392	Rrp1b	TRUE	1.43197828655152	0.51801	2.43707	0.0148066	0.228989	215.801	246.278	175.418	146.717	ribosomal RNA processing 1 homolog B (S. cerevisiae) [Source:MGI Symbol;Acc:MGI:1919712]
ENSMUSG00000035681	Kcnc2	TRUE	299.391906275609	8.22589	2.43581	0.0148583	0.22955	9.4199	14.1889	0	0	potassium voltage gated channel, Shaw-related subfamily, member 2 [Source:MGI Symbol;Acc:MGI:96668]
ENSMUSG00000030209	Grin2b	TRUE	5.52575162129332	2.46617	2.43319	0.0149665	0.230889	24.8343	16.2159	5.22077	2.1898	glutamate receptor, ionotropic, NMDA2B (epsilon 2) [Source:MGI Symbol;Acc:MGI:95821]
ENSMUSG00000062604	Srpk2	TRUE	0.886330028876527	-0.174084	-2.43296	0.0149759	0.230889	2292.46	2149.61	2486.13	2528.12	serine/arginine-rich protein specific kinase 2 [Source:MGI Symbol;Acc:MGI:1201408]
ENSMUSG00000041220	Elovl6	TRUE	0.84207381213253	-0.247981	-2.431	0.0150571	0.231901	955.692	856.4	1102.63	1051.1	ELOVL family member 6, elongation of long chain fatty acids (yeast) [Source:MGI Symbol;Acc:MGI:2156528]
ENSMUSG00000082286	Pisd-ps1	FALSE	1.27567580976157	0.351262	2.42857	0.0151585	0.233223	631.99	631.405	423.926	567.158	phosphatidylserine decarboxylase, pseudogene 1 [Source:MGI Symbol;Acc:MGI:3842428]
ENSMUSG00000020701	Tmem132e	TRUE	6.44438650080605	2.68804	2.42791	0.0151862	0.233407	12.8453	28.3777	5.22077	1.0949	transmembrane protein 132E [Source:MGI Symbol;Acc:MGI:2685490]
ENSMUSG00000036896	C1qc	TRUE	2.57372580249891	1.36386	2.42737	0.0152085	0.233511	53.094	34.4587	19.8389	14.2337	complement component 1, q subcomponent, C chain [Source:MGI Symbol;Acc:MGI:88225]
ENSMUSG00000037315	Phf16	TRUE	0.615495811406072	-0.700179	-2.42672	0.015236	0.233691	80.4973	69.9309	121.122	123.724	jade family PHD finger 3 [Source:MGI Symbol;Acc:MGI:2148019]
ENSMUSG00000041390	Mdfic	TRUE	0.833633477026368	-0.262515	-2.42451	0.0153291	0.234878	753.592	711.471	907.37	850.737	MyoD family inhibitor domain containing [Source:MGI Symbol;Acc:MGI:104611]
ENSMUSG00000040714	Klc3	TRUE	1.72644060737328	0.787801	2.4238	0.0153593	0.235099	91.63	113.511	60.5609	58.0297	kinesin light chain 3 [Source:MGI Symbol;Acc:MGI:1277971]
ENSMUSG00000006546	Cryba2	TRUE	0.932163677635004	-0.101345	-2.42225	0.0154249	0.235862	1.38076e+06	1.45358e+06	1.52799e+06	1.51261e+06	crystallin, beta A2 [Source:MGI Symbol;Acc:MGI:104336]
ENSMUSG00000004364	Cul3	TRUE	0.914044429022663	-0.129664	-2.42121	0.0154689	0.236292	5480.67	5356.3	5930.79	5926.69	cullin 3 [Source:MGI Symbol;Acc:MGI:1347360]
ENSMUSG00000097666	AC102195.1	FALSE	4.0499579452767	2.01791	2.41831	0.0155929	0.237944	28.2597	23.3103	9.39738	3.2847	RIKEN cDNA A330094K24 gene [Source:MGI Symbol;Acc:MGI:1924343]
ENSMUSG00000055653	Gpc3	TRUE	2.21267494766293	1.14579	2.41475	0.0157459	0.240033	48.8122	57.769	24.0155	24.0878	glypican 3 [Source:MGI Symbol;Acc:MGI:104903]
ENSMUSG00000040029	Ipo8	TRUE	0.902317658723671	-0.148293	-2.41382	0.0157864	0.240335	3743.98	3564.45	4115.01	3986.53	importin 8 [Source:MGI Symbol;Acc:MGI:2444611]
ENSMUSG00000028883	Sema3a	TRUE	0.852936066282175	-0.22949	-2.41355	0.015798	0.240335	1037.05	989.167	1150.66	1226.29	sema domain, immunoglobulin domain (Ig), short basic domain, secreted, (semaphorin) 3A [Source:MGI Symbol;Acc:MGI:107558]
ENSMUSG00000020894	Vamp2	TRUE	1.13253454746487	0.179555	2.41203	0.0158639	0.241093	2038.12	2089.82	1815.78	1828.48	vesicle-associated membrane protein 2 [Source:MGI Symbol;Acc:MGI:1313277]
ENSMUSG00000006412	Pfdn2	TRUE	0.887667376033189	-0.171909	-2.41109	0.0159051	0.24145	2248.79	2140.49	2512.23	2433.96	prefoldin 2 [Source:MGI Symbol;Acc:MGI:1276111]
ENSMUSG00000024084	Qpct	TRUE	1.18950239919485	0.250358	2.41075	0.0159198	0.24145	967.681	916.196	783.115	801.467	glutaminyl-peptide cyclotransferase (glutaminyl cyclase) [Source:MGI Symbol;Acc:MGI:1917786]
ENSMUSG00000024793	Tnfrsf25	TRUE	1.62360465111192	0.6992	2.40749	0.0160626	0.243369	132.735	116.551	83.5323	70.0736	tumor necrosis factor receptor superfamily, member 25 [Source:MGI Symbol;Acc:MGI:1934667]
ENSMUSG00000010755	Cars	TRUE	1.14381102500398	0.193849	2.40656	0.0161037	0.243723	2054.39	2318.87	1901.4	1919.36	cysteinyl-tRNA synthetase [Source:MGI Symbol;Acc:MGI:1351477]
ENSMUSG00000026249	Serpine2	TRUE	2.00217372744849	1.00157	2.40622	0.0161186	0.243723	66.7957	63.8499	30.2805	35.0368	serine (or cysteine) peptidase inhibitor, clade E, member 2 [Source:MGI Symbol;Acc:MGI:101780]
ENSMUSG00000030987	Stim1	TRUE	1.31410733001565	0.394083	2.40456	0.016192	0.244585	367.376	403.369	315.334	270.44	stromal interaction molecule 1 [Source:MGI Symbol;Acc:MGI:107476]
ENSMUSG00000051506	Wdfy4	TRUE	0.867219888294978	-0.20553	-2.40058	0.0163692	0.246901	1425.83	1575.98	1680.04	1779.21	WD repeat and FYVE domain containing 4 [Source:MGI Symbol;Acc:MGI:3584510]
ENSMUSG00000078949	R3hdml	TRUE	1.10029479639897	0.13789	2.40037	0.0163785	0.246901	7017.83	7592.06	6496.72	6778.53	R3H domain containing-like [Source:MGI Symbol;Acc:MGI:3650937]
ENSMUSG00000009246	Trpm5	TRUE	4.0778350192107	2.0278	2.39824	0.0164742	0.248094	35.9669	16.2159	5.22077	7.6643	transient receptor potential cation channel, subfamily M, member 5 [Source:MGI Symbol;Acc:MGI:1861718]
ENSMUSG00000041135	Ripk2	TRUE	0.830860777211347	-0.267321	-2.39509	0.0166163	0.249373	738.178	665.863	862.471	828.839	receptor (TNFRSF)-interacting serine-threonine kinase 2 [Source:MGI Symbol;Acc:MGI:1891456]
ENSMUSG00000010086	Rnf112	TRUE	4.51916023099613	2.17605	2.39506	0.0166175	0.249373	23.1216	20.2698	5.22077	4.3796	ring finger protein 112 [Source:MGI Symbol;Acc:MGI:106611]
ENSMUSG00000048015	Neurod4	TRUE	10.5019546975227	3.39259	2.39489	0.0166253	0.249373	23.1216	10.1349	3.13246	0	neurogenic differentiation 4 [Source:MGI Symbol;Acc:MGI:108055]
ENSMUSG00000032911	Cspg4	TRUE	3.56960158958875	1.83576	2.39488	0.016626	0.249373	26.547	30.4047	11.4857	4.3796	chondroitin sulfate proteoglycan 4 [Source:MGI Symbol;Acc:MGI:2153093]
ENSMUSG00000031967	Afg3l1	TRUE	0.874324267536384	-0.19376	-2.39357	0.0166853	0.250012	1472.07	1560.78	1745.82	1721.18	AFG3-like AAA ATPase 1 [Source:MGI Symbol;Acc:MGI:1928277]
ENSMUSG00000038205	Prkab2	TRUE	0.922460127701308	-0.116442	-2.39317	0.0167037	0.250036	9360.81	9153.85	9903.8	10169.4	protein kinase, AMP-activated, beta 2 non-catalytic subunit [Source:MGI Symbol;Acc:MGI:1336185]
ENSMUSG00000039661	Dusp26	TRUE	2.83626566537559	1.50399	2.39137	0.0167858	0.251014	35.9669	36.4857	16.7065	8.7592	dual specificity phosphatase 26 (putative) [Source:MGI Symbol;Acc:MGI:1914209]
ENSMUSG00000014496	Ankrd28	TRUE	0.850671184953217	-0.233327	-2.38889	0.0168991	0.252455	940.277	890.858	1082.79	1070.81	ankyrin repeat domain 28 [Source:MGI Symbol;Acc:MGI:2145661]
ENSMUSG00000040003	Magi2	TRUE	0.877319356482161	-0.188826	-2.38787	0.0169461	0.252904	1542.29	1529.36	1732.25	1769.36	membrane associated guanylate kinase, WW and PDZ domain containing 2 [Source:MGI Symbol;Acc:MGI:1354953]
ENSMUSG00000035958	Tdp2	TRUE	0.745953181424349	-0.422843	-2.38323	0.0171616	0.255863	224.365	254.386	302.805	338.324	tyrosyl-DNA phosphodiesterase 2 [Source:MGI Symbol;Acc:MGI:1860486]
ENSMUSG00000036880	Acaa2	TRUE	1.35292162589669	0.436078	2.38233	0.0172036	0.256087	276.603	314.182	216.14	220.075	acetyl-Coenzyme A acyltransferase 2 (mitochondrial 3-oxoacyl-Coenzyme A thiolase) [Source:MGI Symbol;Acc:MGI:1098623]
ENSMUSG00000052144	Ppp4r2	TRUE	0.894197404695215	-0.161335	-2.38217	0.0172109	0.256087	2377.24	2444.54	2680.34	2710.97	protein phosphatase 4, regulatory subunit 2 [Source:MGI Symbol;Acc:MGI:3027896]
ENSMUSG00000010505	Myt1	TRUE	3.44790941115429	1.78572	2.38099	0.0172664	0.256657	24.8343	30.4047	9.39738	6.5694	myelin transcription factor 1 [Source:MGI Symbol;Acc:MGI:1100535]
ENSMUSG00000035877	Zhx3	TRUE	1.24440699000142	0.315458	2.3802	0.0173033	0.256731	542.073	557.42	430.191	453.289	zinc fingers and homeoboxes 3 [Source:MGI Symbol;Acc:MGI:2444772]
ENSMUSG00000075467	Dnlz	TRUE	0.88652098786071	-0.173773	-2.38015	0.0173058	0.256731	1969.62	2058.4	2237.62	2304.76	DNL-type zinc finger [Source:MGI Symbol;Acc:MGI:106559]
ENSMUSG00000026005	Rpe	TRUE	0.823924565071829	-0.279416	-2.37934	0.0173435	0.257035	614.863	570.595	719.422	720.444	ribulose-5-phosphate-3-epimerase [Source:MGI Symbol;Acc:MGI:1913896]
ENSMUSG00000069072	Slc7a14	TRUE	13.6910747095865	3.77516	2.37739	0.0174357	0.258145	18.8398	10.1349	2.08831	0	solute carrier family 7 (cationic amino acid transporter, y+ system), member 14 [Source:MGI Symbol;Acc:MGI:3040688]
ENSMUSG00000020986	Sec23a	TRUE	0.89959509487396	-0.152652	-2.37677	0.0174652	0.258325	2897.05	2817.5	3152.3	3201.49	SEC23 homolog A, COPII coat complex component [Source:MGI Symbol;Acc:MGI:1349635]
ENSMUSG00000037926	Ssh2	TRUE	1.52606141606463	0.609813	2.37608	0.0174978	0.258552	150.718	154.051	106.504	93.0665	slingshot homolog 2 (Drosophila) [Source:MGI Symbol;Acc:MGI:2679255]
ENSMUSG00000015401	Tmem27	TRUE	4.40814249479066	2.14017	2.37443	0.0175761	0.258779	29.9724	17.2293	3.13246	7.6643	transmembrane protein 27 [Source:MGI Symbol;Acc:MGI:1926234]
ENSMUSG00000021072	Tmx1	TRUE	0.88841669070509	-0.170692	-2.37433	0.017581	0.258779	2527.96	2336.1	2803.55	2673.75	thioredoxin-related transmembrane protein 1 [Source:MGI Symbol;Acc:MGI:1919986]
ENSMUSG00000029402	Snrnp35	TRUE	0.813084993714437	-0.298522	-2.37423	0.0175858	0.258779	507.818	510.799	599.344	653.655	small nuclear ribonucleoprotein 35 (U11/U12) [Source:MGI Symbol;Acc:MGI:1923417]
ENSMUSG00000029203	Ube2k	TRUE	0.899814006934395	-0.152301	-2.374	0.0175964	0.258779	2834.53	2933.04	3203.46	3204.77	ubiquitin-conjugating enzyme E2K [Source:MGI Symbol;Acc:MGI:1858216]
ENSMUSG00000037012	Hk1	TRUE	1.17512800244207	0.232818	2.37366	0.0176127	0.258779	1096.99	1087.48	894.84	964.607	hexokinase 1 [Source:MGI Symbol;Acc:MGI:96103]
ENSMUSG00000031765	Mt1	TRUE	1.47996148760451	0.56556	2.37357	0.0176173	0.258779	228.647	179.388	156.623	119.344	metallothionein 1 [Source:MGI Symbol;Acc:MGI:97171]
ENSMUSG00000025409	Mbd6	TRUE	1.20872476802551	0.273486	2.37279	0.0176543	0.259068	818.675	796.604	625.448	711.685	methyl-CpG binding domain protein 6 [Source:MGI Symbol;Acc:MGI:106378]
ENSMUSG00000032383	Ppib	TRUE	0.892368933010854	-0.164288	-2.37156	0.0177134	0.25968	3261.86	3644.51	3960.47	3774.12	peptidylprolyl isomerase B [Source:MGI Symbol;Acc:MGI:97750]
ENSMUSG00000031965	Tbx20	TRUE	281.478120683195	8.13688	2.36925	0.0178243	0.26105	11.989	10.1349	0	0	T-box 20 [Source:MGI Symbol;Acc:MGI:1888496]
ENSMUSG00000000325	Arvcf	TRUE	0.928391838042654	-0.107194	-2.36717	0.0179245	0.262056	30741.4	32623.3	34091.6	34155.4	armadillo repeat gene deleted in velo-cardio-facial syndrome [Source:MGI Symbol;Acc:MGI:109620]
ENSMUSG00000089417	Gm22009	FALSE	1.95416950909134	0.966556	2.3671	0.0179281	0.262056	73.6465	61.8229	36.5454	32.847	predicted gene, 22009 [Source:MGI Symbol;Acc:MGI:5451786]
ENSMUSG00000025917	Cops5	TRUE	0.898593233093672	-0.15426	-2.36589	0.0179865	0.262653	3428.84	3701.27	4068.02	3862.81	COP9 signalosome subunit 5 [Source:MGI Symbol;Acc:MGI:1349415]
ENSMUSG00000052833	Sae1	TRUE	0.893015074170997	-0.163244	-2.36385	0.0180863	0.263851	2289.89	2386.77	2596.81	2638.71	SUMO1 activating enzyme subunit 1 [Source:MGI Symbol;Acc:MGI:1929264]
ENSMUSG00000020708	Psmc5	TRUE	0.91985793639204	-0.120517	-2.36291	0.0181323	0.264264	8811.89	9219.73	9978.98	9619.79	protease (prosome, macropain) 26S subunit, ATPase 5 [Source:MGI Symbol;Acc:MGI:105047]
ENSMUSG00000068299	1700019G17Rik	TRUE	1.62616855695131	0.701477	2.36203	0.0181752	0.26463	126.74	111.484	66.8258	79.9277	N-acetyltransferase 8 (GCN5-related) family member 4 [Source:MGI Symbol;Acc:MGI:1922791]
ENSMUSG00000027457	Snph	TRUE	2.3917359111127	1.25806	2.36122	0.018215	0.264953	43.6741	45.6071	21.9272	15.3286	syntaphilin [Source:MGI Symbol;Acc:MGI:2139270]
ENSMUSG00000030795	Fus	TRUE	0.879400325357859	-0.185408	-2.35785	0.0183813	0.267036	2308.73	2031.04	2434.97	2504.04	fused in sarcoma [Source:MGI Symbol;Acc:MGI:1353633]
ENSMUSG00000031561	Tenm3	TRUE	0.91709491596845	-0.124857	-2.35759	0.018394	0.267036	5534.62	5494.13	5993.44	6032.9	teneurin transmembrane protein 3 [Source:MGI Symbol;Acc:MGI:1345183]
ENSMUSG00000063600	Egfem1	TRUE	0.793171392756218	-0.334295	-2.35679	0.0184336	0.267349	427.321	384.113	538.783	485.041	EGF-like and EMI domain containing 1 [Source:MGI Symbol;Acc:MGI:1922990]
ENSMUSG00000026620	Mark1	TRUE	1.31665401054399	0.396876	2.3528	0.0186327	0.269975	384.503	334.452	259.994	286.864	MAP/microtubule affinity regulating kinase 1 [Source:MGI Symbol;Acc:MGI:2664902]
ENSMUSG00000078578	Ube2d3	TRUE	0.892267105824531	-0.164452	-2.34926	0.0188106	0.272278	2979.26	2785.07	3359.04	3102.95	ubiquitin-conjugating enzyme E2D 3 [Source:MGI Symbol;Acc:MGI:1913355]
ENSMUSG00000005803	Sqrdl	TRUE	0.823392340958713	-0.280348	-2.34892	0.0188281	0.272278	560.056	564.514	665.126	700.736	sulfide quinone reductase-like (yeast) [Source:MGI Symbol;Acc:MGI:1929899]
ENSMUSG00000020661	Dnmt3a	TRUE	1.09617237588579	0.132475	2.34852	0.0188483	0.272305	5111.58	5272.18	4668.41	4803.33	DNA methyltransferase 3A [Source:MGI Symbol;Acc:MGI:1261827]
ENSMUSG00000020950	Foxg1	TRUE	13.0151716462694	3.70212	2.34809	0.01887	0.272356	12.8453	15.2024	0	2.1898	forkhead box G1 [Source:MGI Symbol;Acc:MGI:1347464]
ENSMUSG00000032087	Dscaml1	TRUE	1.61214931667884	0.688985	2.34696	0.0189273	0.272919	137.017	116.551	67.87	89.7818	Down syndrome cell adhesion molecule like 1 [Source:MGI Symbol;Acc:MGI:2150309]
ENSMUSG00000045967	Gpr158	TRUE	3.78203592678322	1.91916	2.34643	0.0189545	0.273047	23.1216	25.3373	7.30908	5.4745	G protein-coupled receptor 158 [Source:MGI Symbol;Acc:MGI:2441697]
ENSMUSG00000025316	Banp	TRUE	1.29367376950168	0.371474	2.3459	0.0189813	0.273169	381.078	374.992	297.584	286.864	BTG3 associated nuclear protein [Source:MGI Symbol;Acc:MGI:1889023]
ENSMUSG00000032305	Fam219b	TRUE	0.87359495006875	-0.194964	-2.34314	0.0191224	0.274935	1436.11	1423.95	1692.57	1581.04	family with sequence similarity 219, member B [Source:MGI Symbol;Acc:MGI:1925573]
ENSMUSG00000053773	Rdh8	TRUE	3.46916176436855	1.79459	2.34181	0.0191903	0.275647	28.2597	35.4722	3.13246	15.3286	retinol dehydrogenase 8 [Source:MGI Symbol;Acc:MGI:2685028]
ENSMUSG00000069441	Dsg1a	TRUE	4.25374294062632	2.08873	2.34025	0.0192709	0.276538	16.2707	29.3912	5.22077	5.4745	desmoglein 1 alpha [Source:MGI Symbol;Acc:MGI:94930]
ENSMUSG00000053693	Mast1	TRUE	2.63678831041539	1.39878	2.33961	0.019304	0.276747	45.3868	38.5127	22.9714	8.7592	microtubule associated serine/threonine kinase 1 [Source:MGI Symbol;Acc:MGI:1861901]
ENSMUSG00000037408	Cnnm4	TRUE	1.37289690256544	0.457223	2.33597	0.0194926	0.278949	252.625	250.332	191.08	175.184	cyclin M4 [Source:MGI Symbol;Acc:MGI:2151060]
ENSMUSG00000044429	Cryga	TRUE	1.07805277576557	0.108428	2.33559	0.0195128	0.278949	370765	401927	360673	356069	crystallin, gamma A [Source:MGI Symbol;Acc:MGI:88521]
ENSMUSG00000053846	Lipg	TRUE	13.0042306205945	3.70091	2.33557	0.0195138	0.278949	15.4144	12.1619	2.08831	0	lipase, endothelial [Source:MGI Symbol;Acc:MGI:1341803]
ENSMUSG00000027253	Lrp4	TRUE	1.17768139536994	0.235949	2.33432	0.0195789	0.279613	963.399	987.14	823.837	832.124	low density lipoprotein receptor-related protein 4 [Source:MGI Symbol;Acc:MGI:2442252]
ENSMUSG00000036054	Sugp2	TRUE	0.9046576909203	-0.144556	-2.33347	0.0196235	0.279661	3326.94	3381.01	3785.06	3628.5	SURP and G patch domain containing 2 [Source:MGI Symbol;Acc:MGI:2678085]
ENSMUSG00000032501	Trib1	TRUE	1.18663420150384	0.246875	2.33334	0.0196302	0.279661	912.018	945.587	750.746	814.606	tribbles pseudokinase 1 [Source:MGI Symbol;Acc:MGI:2443397]
ENSMUSG00000037822	Smim14	TRUE	0.889819790003243	-0.168415	-2.33318	0.0196385	0.279661	2434.62	2233.73	2626.05	2623.38	small integral membrane protein 14 [Source:MGI Symbol;Acc:MGI:1915802]
ENSMUSG00000016918	Sulf1	TRUE	0.886920119215632	-0.173124	-2.33155	0.0197242	0.280458	1939.64	1923.61	2117.54	2239.07	sulfatase 1 [Source:MGI Symbol;Acc:MGI:2138563]
ENSMUSG00000026335	Pam	TRUE	1.10406063208438	0.142819	2.3314	0.0197321	0.280458	3777.38	3899.91	3527.15	3424.85	peptidylglycine alpha-amidating monooxygenase [Source:MGI Symbol;Acc:MGI:97475]
ENSMUSG00000052566	Hook2	TRUE	1.58674105152016	0.666067	2.33059	0.0197752	0.280669	126.74	120.605	81.444	74.4532	hook microtubule tethering protein 2 [Source:MGI Symbol;Acc:MGI:2181664]
ENSMUSG00000031799	Tpm4	TRUE	0.887541943832812	-0.172113	-2.33041	0.0197845	0.280669	2017.57	1907.39	2214.65	2209.51	tropomyosin 4 [Source:MGI Symbol;Acc:MGI:2449202]
ENSMUSG00000030494	Rhpn2	TRUE	2.7439819381636	1.45627	2.32975	0.0198196	0.280823	44.5304	28.3777	15.6623	10.949	rhophilin, Rho GTPase binding protein 2 [Source:MGI Symbol;Acc:MGI:1289234]
ENSMUSG00000023007	Prpf40b	TRUE	1.31790703443049	0.398249	2.32949	0.019833	0.280823	317.708	346.614	245.376	258.396	pre-mRNA processing factor 40B [Source:MGI Symbol;Acc:MGI:1925583]
ENSMUSG00000027510	Rbm38	TRUE	1.10869836106965	0.148867	2.32795	0.0199146	0.281665	3587.27	3533.03	3113.67	3309.88	RNA binding motif protein 38 [Source:MGI Symbol;Acc:MGI:1889294]
ENSMUSG00000060924	Csmd1	TRUE	25.8510694988486	4.69215	2.32735	0.0199468	0.281665	22.2652	5.06745	1.04415	0	CUB and Sushi multiple domains 1 [Source:MGI Symbol;Acc:MGI:2137383]
ENSMUSG00000040354	Mars	TRUE	1.13641845468585	0.184494	2.3273	0.0199491	0.281665	1726.41	1777.66	1542.21	1540.52	methionine-tRNA synthetase [Source:MGI Symbol;Acc:MGI:1345633]
ENSMUSG00000034485	Uaca	TRUE	0.867296913802724	-0.205402	-2.32678	0.0199769	0.281791	1436.96	1559.76	1629.92	1824.1	uveal autoantigen with coiled-coil domains and ankyrin repeats [Source:MGI Symbol;Acc:MGI:1919815]
ENSMUSG00000042078	Svop	TRUE	3.17029467898268	1.66462	2.32627	0.0200043	0.281911	27.4034	30.4047	7.30908	10.949	SV2 related protein [Source:MGI Symbol;Acc:MGI:1915916]
ENSMUSG00000038560	Sp6	TRUE	13.1011030637837	3.71162	2.32569	0.020035	0.282078	17.9834	10.1349	0	2.1898	trans-acting transcription factor 6 [Source:MGI Symbol;Acc:MGI:1932575]
ENSMUSG00000015468	Notch4	TRUE	2.51645731246448	1.33139	2.32421	0.0201145	0.28293	39.3923	38.5127	16.7065	14.2337	notch 4 [Source:MGI Symbol;Acc:MGI:107471]
ENSMUSG00000000197	Nalcn	TRUE	7.15652848923654	2.83926	2.32231	0.0202163	0.283933	30.8288	7.09444	3.13246	2.1898	sodium leak channel, non-selective [Source:MGI Symbol;Acc:MGI:2444306]
ENSMUSG00000040435	Ppp1r15a	TRUE	1.08359829579138	0.11583	2.32217	0.0202238	0.283933	8411.12	8612.64	7777.9	7931.46	protein phosphatase 1, regulatory (inhibitor) subunit 15A [Source:MGI Symbol;Acc:MGI:1927072]
ENSMUSG00000062044	Lmtk3	TRUE	1.34635545417129	0.429059	2.32171	0.0202486	0.284013	275.746	279.723	208.831	203.651	lemur tyrosine kinase 3 [Source:MGI Symbol;Acc:MGI:3039582]
ENSMUSG00000030744	Rps3	TRUE	0.930147873541341	-0.104468	-2.32128	0.0202719	0.284073	48457.7	47640.1	53241.4	50073.1	ribosomal protein S3 [Source:MGI Symbol;Acc:MGI:1350917]
ENSMUSG00000038160	Atg5	TRUE	0.761131869144546	-0.393782	-2.32043	0.0203174	0.28433	256.05	246.278	339.35	320.806	autophagy related 5 [Source:MGI Symbol;Acc:MGI:1277186]
ENSMUSG00000020346	Mgat1	TRUE	1.16822609258896	0.22432	2.32023	0.0203284	0.28433	1078.15	1135.11	957.489	936.14	mannoside acetylglucosaminyltransferase 1 [Source:MGI Symbol;Acc:MGI:96973]
ENSMUSG00000054428	Atpif1	TRUE	0.896487699125664	-0.157644	-2.31702	0.0205029	0.286503	2495.42	2583.39	2895.44	2767.91	ATPase inhibitory factor 1 [Source:MGI Symbol;Acc:MGI:1196457]
ENSMUSG00000073676	Hspe1	TRUE	0.869710399803413	-0.201393	-2.31646	0.0205333	0.286659	1833.46	1692.53	2168.71	1886.51	heat shock protein 1 (chaperonin 10) [Source:MGI Symbol;Acc:MGI:104680]
ENSMUSG00000026667	Uhmk1	TRUE	0.896171921157384	-0.158153	-2.31332	0.0207053	0.288691	3841.61	3498.57	4252.84	3940.55	U2AF homology motif (UHM) kinase 1 [Source:MGI Symbol;Acc:MGI:1341908]
ENSMUSG00000021948	Prkcd	TRUE	1.18560566764624	0.245624	2.31309	0.0207175	0.288691	863.206	875.656	736.128	730.298	protein kinase C, delta [Source:MGI Symbol;Acc:MGI:97598]
ENSMUSG00000090588	Gm9573	TRUE	9.54354309327233	3.25452	2.3123	0.0207614	0.289032	17.1271	13.1754	3.13246	0	predicted gene 9573 [Source:MGI Symbol;Acc:MGI:3779983]
ENSMUSG00000028718	Stil	TRUE	0.658916689918889	-0.601832	-2.31081	0.0208436	0.289907	100.193	97.2951	135.74	164.235	Scl/Tal1 interrupting locus [Source:MGI Symbol;Acc:MGI:107477]
ENSMUSG00000029231	Pdgfra	TRUE	0.907065202375029	-0.140722	-2.30884	0.0209527	0.291153	3542.74	3426.61	3802.81	3882.52	platelet derived growth factor receptor, alpha polypeptide [Source:MGI Symbol;Acc:MGI:97530]
ENSMUSG00000030224	Strap	TRUE	1.10450681889879	0.143402	2.30825	0.020985	0.291293	3833.04	3661.74	3426.91	3360.25	serine/threonine kinase receptor associated protein [Source:MGI Symbol;Acc:MGI:1329037]
ENSMUSG00000084939	Gm830	FALSE	3.84616416901132	1.94342	2.30795	0.0210018	0.291293	25.6906	23.3103	9.39738	3.2847	predicted gene 830 [Source:MGI Symbol;Acc:MGI:2685676]
ENSMUSG00000003721	Insig2	TRUE	0.873134846696757	-0.195724	-2.3075	0.0210272	0.291375	1520.89	1421.93	1748.96	1622.64	insulin induced gene 2 [Source:MGI Symbol;Acc:MGI:1920249]
ENSMUSG00000007721	Ccdc124	TRUE	0.85217164196088	-0.230784	-2.30687	0.0210619	0.291585	990.802	1134.1	1291.62	1198.92	coiled-coil domain containing 124 [Source:MGI Symbol;Acc:MGI:1916403]
ENSMUSG00000031075	Ano1	TRUE	1.63731931604309	0.711336	2.3048	0.0211779	0.292295	101.05	119.592	71.0024	63.5042	anoctamin 1, calcium activated chloride channel [Source:MGI Symbol;Acc:MGI:2142149]
ENSMUSG00000043004	Gng2	TRUE	0.907263960703315	-0.140406	-2.30471	0.021183	0.292295	3290.97	3283.71	3635.74	3610.98	guanine nucleotide binding protein (G protein), gamma 2 [Source:MGI Symbol;Acc:MGI:102705]
ENSMUSG00000024608	Rps14	TRUE	0.925247029424863	-0.112089	-2.30468	0.0211843	0.292295	10607.7	10820	11329.1	11829.3	ribosomal protein S14 [Source:MGI Symbol;Acc:MGI:98107]
ENSMUSG00000032026	Rexo2	TRUE	0.912975019333001	-0.131353	-2.30418	0.0212128	0.292295	4699.67	4817.12	5094.43	5328.88	RNA exonuclease 2 [Source:MGI Symbol;Acc:MGI:1888981]
ENSMUSG00000063681	Crb1	TRUE	14.4180149022284	3.8498	2.30411	0.0212167	0.292295	146.437	141.889	17.7506	2.1898	crumbs family member 1, photoreceptor morphogenesis associated [Source:MGI Symbol;Acc:MGI:2136343]
ENSMUSG00000020154	Ptprb	TRUE	1.91571035883185	0.937879	2.30386	0.0212307	0.292295	65.083	84.1197	48.0311	29.5623	protein tyrosine phosphatase, receptor type, B [Source:MGI Symbol;Acc:MGI:97809]
ENSMUSG00000054537	Tmprss11e	TRUE	2.01392763456964	1.01001	2.30281	0.0212894	0.292832	67.652	52.7015	29.2363	30.6572	transmembrane protease, serine 11e [Source:MGI Symbol;Acc:MGI:3513175]
ENSMUSG00000027889	Ampd2	TRUE	1.29639993882964	0.374511	2.30221	0.0213231	0.293025	351.962	361.816	276.701	273.725	adenosine monophosphate deaminase 2 [Source:MGI Symbol;Acc:MGI:88016]
ENSMUSG00000065990	Aurkaip1	TRUE	0.874070613775699	-0.194178	-2.30104	0.0213892	0.293664	1283.68	1294.23	1476.43	1472.64	aurora kinase A interacting protein 1 [Source:MGI Symbol;Acc:MGI:1913327]
ENSMUSG00000059974	Ntm	TRUE	1.6415480946574	0.715057	2.29932	0.0214865	0.29468	97.6244	134.794	66.8258	74.4532	neurotrimin [Source:MGI Symbol;Acc:MGI:2446259]
ENSMUSG00000029505	Ep400	TRUE	1.16676273759793	0.222511	2.29904	0.0215027	0.29468	1353.04	1225.31	1055.64	1156.21	E1A binding protein p400 [Source:MGI Symbol;Acc:MGI:1276124]
ENSMUSG00000028573	Fggy	TRUE	0.824791362197145	-0.277899	-2.29731	0.0216013	0.295759	559.2	542.218	648.419	687.597	FGGY carbohydrate kinase domain containing [Source:MGI Symbol;Acc:MGI:1922828]
ENSMUSG00000030029	Lrig1	TRUE	0.899670967075434	-0.152531	-2.29587	0.0216831	0.296608	2700.94	2612.78	2906.92	3001.12	leucine-rich repeats and immunoglobulin-like domains 1 [Source:MGI Symbol;Acc:MGI:107935]
ENSMUSG00000028005	Gucy1b3	TRUE	2.61850752536397	1.38874	2.29304	0.0218455	0.29815	29.1161	46.6206	15.6623	13.1388	guanylate cyclase 1, soluble, beta 3 [Source:MGI Symbol;Acc:MGI:1860604]
ENSMUSG00000062980	Cped1	TRUE	4.72961621060519	2.24172	2.29285	0.0218567	0.29815	21.4089	19.2563	2.08831	6.5694	cadherin-like and PC-esterase domain containing 1 [Source:MGI Symbol;Acc:MGI:2444814]
ENSMUSG00000037458	Azin1	TRUE	0.896189955194165	-0.158124	-2.29253	0.0218751	0.29815	5339.37	4907.32	6075.93	5359.54	antizyme inhibitor 1 [Source:MGI Symbol;Acc:MGI:1859169]
ENSMUSG00000033350	Chst2	TRUE	1.13882929813888	0.187552	2.29252	0.0218758	0.29815	1792.35	1715.84	1490.01	1591.98	carbohydrate sulfotransferase 2 [Source:MGI Symbol;Acc:MGI:1891160]
ENSMUSG00000020388	Pdlim4	TRUE	1.67214167530605	0.741697	2.29083	0.0219735	0.299208	120.746	110.47	86.6648	51.4603	PDZ and LIM domain 4 [Source:MGI Symbol;Acc:MGI:1353470]
ENSMUSG00000031563	Wwc2	TRUE	1.14022432535422	0.189318	2.28971	0.0220383	0.299754	1570.55	1546.59	1372.02	1362.06	WW, C2 and coiled-coil domain containing 2 [Source:MGI Symbol;Acc:MGI:1261872]
ENSMUSG00000090150	Acad11	TRUE	0.906759632041981	-0.141208	-2.28944	0.0220537	0.299754	5779.54	6351.55	6473.75	6901.15	acyl-Coenzyme A dehydrogenase family, member 11 [Source:MGI Symbol;Acc:MGI:2143169]
ENSMUSG00000046312	AI464131	TRUE	1.67439450766688	0.743639	2.28907	0.022075	0.29977	119.89	89.1872	59.5168	65.694	expressed sequence AI464131 [Source:MGI Symbol;Acc:MGI:2140300]
ENSMUSG00000066705	Fxyd6	TRUE	2.25449024147569	1.1728	2.28871	0.022096	0.299782	47.9559	43.5801	19.8389	20.8031	FXYD domain-containing ion transport regulator 6 [Source:MGI Symbol;Acc:MGI:1890226]
ENSMUSG00000048107	Kctd12	FALSE	0.900891245012212	-0.150575	-2.2881	0.0221315	0.299992	2860.22	2717.17	3102.18	3090.9	NA
ENSMUSG00000028820	Sfpq	TRUE	1.11061951868137	0.151365	2.28687	0.0222036	0.300695	2951	3048.58	2655.28	2746.01	splicing factor proline/glutamine rich (polypyrimidine tract binding protein associated) [Source:MGI Symbol;Acc:MGI:1918764]
ENSMUSG00000026773	Pfkfb3	TRUE	0.895199219707229	-0.159719	-2.2862	0.0222424	0.300947	2589.62	2616.83	2785.8	3030.68	6-phosphofructo-2-kinase/fructose-2,6-biphosphatase 3 [Source:MGI Symbol;Acc:MGI:2181202]
ENSMUSG00000031284	Pak3	TRUE	1.4302659192501	0.516283	2.28372	0.0223878	0.302386	182.404	198.644	131.563	134.673	p21 protein (Cdc42/Rac)-activated kinase 3 [Source:MGI Symbol;Acc:MGI:1339656]
ENSMUSG00000022490	Ppp1r1a	TRUE	0.911280663876897	-0.134033	-2.2837	0.0223892	0.302386	3922.1	3811.74	4245.53	4242.74	protein phosphatase 1, regulatory (inhibitor) subunit 1A [Source:MGI Symbol;Acc:MGI:1889595]
ENSMUSG00000032382	Snx1	TRUE	0.915160720164495	-0.127903	-2.28179	0.0225018	0.303435	4462.46	4510.03	4861.58	4942.38	sorting nexin 1 [Source:MGI Symbol;Acc:MGI:1928395]
ENSMUSG00000025340	Rabgef1	TRUE	1.27481411492069	0.350287	2.28169	0.0225075	0.303435	414.476	406.41	337.262	306.572	RAB guanine nucleotide exchange factor (GEF) 1 [Source:MGI Symbol;Acc:MGI:1929459]
ENSMUSG00000061589	Dot1l	TRUE	1.11612789165269	0.158502	2.28034	0.0225873	0.304235	2587.05	2492.17	2264.77	2287.25	DOT1-like, histone H3 methyltransferase (S. cerevisiae) [Source:MGI Symbol;Acc:MGI:2143886]
ENSMUSG00000030399	Ckm	TRUE	0.720150825728352	-0.473629	-2.27902	0.022666	0.30502	172.984	164.186	255.818	212.411	creatine kinase, muscle [Source:MGI Symbol;Acc:MGI:88413]
ENSMUSG00000060373	Hnrnpc	TRUE	0.896535900672891	-0.157567	-2.27711	0.0227796	0.306109	2749.75	2943.18	3277.6	3069	heterogeneous nuclear ribonucleoprotein C [Source:MGI Symbol;Acc:MGI:107795]
ENSMUSG00000022033	Pbk	TRUE	0.591905925190544	-0.75656	-2.27697	0.022788	0.306109	57.3758	56.7555	84.5764	108.395	PDZ binding kinase [Source:MGI Symbol;Acc:MGI:1289156]
ENSMUSG00000043670	Diras1	TRUE	2.87403040373374	1.52308	2.27568	0.0228649	0.306641	30.8288	33.4452	14.6182	7.6643	DIRAS family, GTP-binding RAS-like 1 [Source:MGI Symbol;Acc:MGI:2183442]
ENSMUSG00000024654	Asrgl1	TRUE	0.87017981770961	-0.200615	-2.27562	0.0228686	0.306641	1262.27	1306.39	1538.04	1412.42	asparaginase like 1 [Source:MGI Symbol;Acc:MGI:1913764]
ENSMUSG00000021775	Nr1d2	TRUE	1.18617845114724	0.246321	2.27284	0.023036	0.308335	842.653	829.035	716.289	693.072	nuclear receptor subfamily 1, group D, member 2 [Source:MGI Symbol;Acc:MGI:2449205]
ENSMUSG00000045328	Cenpe	TRUE	0.543301241233227	-0.880176	-2.27283	0.0230363	0.308335	37.6796	47.6341	92.9297	63.5042	centromere protein E [Source:MGI Symbol;Acc:MGI:1098230]
ENSMUSG00000053615	Gm9913	TRUE	21.6782325844623	4.43818	2.27077	0.0231607	0.309722	11.1326	12.1619	0	1.0949	predicted gene 9913 [Source:MGI Symbol;Acc:MGI:3642395]
ENSMUSG00000036594	H2-Aa	TRUE	7.68471647428456	2.94199	2.26988	0.0232146	0.309936	8.56355	24.3238	3.13246	1.0949	histocompatibility 2, class II antigen A, alpha [Source:MGI Symbol;Acc:MGI:95895]
ENSMUSG00000032479	Map4	TRUE	0.922833437270357	-0.115858	-2.26981	0.0232189	0.309936	14212.1	15222.6	15590.3	16302	microtubule-associated protein 4 [Source:MGI Symbol;Acc:MGI:97178]
ENSMUSG00000016624	Phf21b	TRUE	3.32950223132443	1.73531	2.26948	0.023239	0.309936	28.2597	25.3373	5.22077	10.949	PHD finger protein 21B [Source:MGI Symbol;Acc:MGI:2443812]
ENSMUSG00000097863	AC123679.2	FALSE	265.265898043717	8.0513	2.26861	0.023292	0.310031	13.7017	7.09444	0	0	RIKEN cDNA 1010001B22 gene [Source:MGI Symbol;Acc:MGI:1922653]
ENSMUSG00000030630	Fah	TRUE	0.800960706270461	-0.320197	-2.26859	0.023293	0.310031	409.338	507.759	568.02	574.823	fumarylacetoacetate hydrolase [Source:MGI Symbol;Acc:MGI:95482]
ENSMUSG00000041408	Wapal	TRUE	0.900197655151537	-0.151686	-2.26819	0.0233174	0.310031	2539.09	2498.25	2835.92	2760.24	WAPL cohesin release factor [Source:MGI Symbol;Acc:MGI:2675859]
ENSMUSG00000037152	Ndufc1	TRUE	0.910205320621602	-0.135736	-2.268	0.0233292	0.310031	4199.56	4240.45	4784.31	4486.9	NADH dehydrogenase (ubiquinone) 1, subcomplex unknown, 1 [Source:MGI Symbol;Acc:MGI:1913627]
ENSMUSG00000032531	Amotl2	TRUE	1.14955409142933	0.201074	2.26397	0.0235763	0.313036	1352.18	1457.4	1216.44	1226.29	angiomotin-like 2 [Source:MGI Symbol;Acc:MGI:1929286]
ENSMUSG00000015095	Fbxw5	TRUE	0.881187344551204	-0.182479	-2.26103	0.0237571	0.314885	1486.63	1514.16	1665.43	1739.8	F-box and WD-40 domain protein 5 [Source:MGI Symbol;Acc:MGI:1354731]
ENSMUSG00000021890	Eaf1	TRUE	0.928516903726667	-0.107	-2.2608	0.0237716	0.314885	12916.4	12388.9	13744.2	13512.2	ELL associated factor 1 [Source:MGI Symbol;Acc:MGI:1921677]
ENSMUSG00000054792	Klhl18	TRUE	1.26529920417221	0.339479	2.26068	0.0237788	0.314885	416.188	468.233	341.438	356.937	kelch-like 18 [Source:MGI Symbol;Acc:MGI:2143315]
ENSMUSG00000048636	A730049H05Rik	TRUE	4.42239654677513	2.14483	2.2591	0.0238772	0.315908	29.1161	13.1754	5.22077	4.3796	RIKEN cDNA A730049H05 gene [Source:MGI Symbol;Acc:MGI:1921766]
ENSMUSG00000031824	6430548M08Rik	TRUE	1.26367188345497	0.337622	2.25797	0.0239475	0.316239	495.829	460.125	344.571	412.777	RIKEN cDNA 6430548M08 gene [Source:MGI Symbol;Acc:MGI:2443793]
ENSMUSG00000051950	B3galtl	TRUE	1.27664818894354	0.352361	2.25756	0.0239731	0.316239	379.365	400.329	302.805	307.667	beta-3-glucosyltransferase [Source:MGI Symbol;Acc:MGI:2685903]
ENSMUSG00000044533	Rps2	TRUE	0.927206057282746	-0.109038	-2.25738	0.0239841	0.316239	10749.8	11052.1	11965	11545.7	ribosomal protein S2 [Source:MGI Symbol;Acc:MGI:105110]
ENSMUSG00000067889	Sptbn2	TRUE	0.935067019085965	-0.0968583	-2.25725	0.0239928	0.316239	27681.7	28680.8	30193.8	30079.1	spectrin beta, non-erythrocytic 2 [Source:MGI Symbol;Acc:MGI:1313261]
ENSMUSG00000052372	Il1rapl1	TRUE	5.35525810691944	2.42096	2.257	0.0240082	0.316239	17.1271	17.2293	3.13246	3.2847	interleukin 1 receptor accessory protein-like 1 [Source:MGI Symbol;Acc:MGI:2687319]
ENSMUSG00000040785	Ttc3	TRUE	1.10419149863974	0.14299	2.25288	0.0242665	0.319359	3600.12	3462.08	3258.8	3137.98	tetratricopeptide repeat domain 3 [Source:MGI Symbol;Acc:MGI:1276539]
ENSMUSG00000069516	Lyz2	TRUE	2.15638299976272	1.10861	2.25141	0.0243598	0.320305	46.2432	50.6745	21.9272	22.9929	lysozyme 2 [Source:MGI Symbol;Acc:MGI:96897]
ENSMUSG00000071644	Eef1g	TRUE	0.898226309236022	-0.154849	-2.25105	0.0243826	0.320322	3078.6	3429.65	3657.67	3583.61	eukaryotic translation elongation factor 1 gamma [Source:MGI Symbol;Acc:MGI:1914410]
ENSMUSG00000060780	Lrrtm1	TRUE	3.2900502927398	1.71811	2.25011	0.0244418	0.320727	35.1105	21.2833	5.22077	12.0439	leucine rich repeat transmembrane neuronal 1 [Source:MGI Symbol;Acc:MGI:2389173]
ENSMUSG00000085776	5430402O13Rik	FALSE	0.52206192829795	-0.937707	-2.24959	0.0244751	0.320727	30.8288	44.5936	56.3843	87.592	RIKEN cDNA 5430402O13 gene [Source:MGI Symbol;Acc:MGI:1918631]
ENSMUSG00000017639	Rab11fip4	TRUE	1.24332383236536	0.314202	2.24954	0.0244779	0.320727	621.714	559.447	521.033	429.201	RAB11 family interacting protein 4 (class II) [Source:MGI Symbol;Acc:MGI:2442920]
ENSMUSG00000057841	Rpl32	TRUE	0.921824856781569	-0.117435	-2.24665	0.0246622	0.3226	8280.09	8519.4	9374.41	8846.79	ribosomal protein L32 [Source:MGI Symbol;Acc:MGI:98038]
ENSMUSG00000014303	Glis2	TRUE	1.14218394704903	0.191795	2.24662	0.0246641	0.3226	1763.23	1673.27	1429.45	1581.04	GLIS family zinc finger 2 [Source:MGI Symbol;Acc:MGI:1932535]
ENSMUSG00000049630	C1ql3	TRUE	4.79371601831422	2.26114	2.24597	0.0247062	0.322868	27.4034	13.1754	6.26492	2.1898	C1q-like 3 [Source:MGI Symbol;Acc:MGI:2387350]
ENSMUSG00000004319	Clcn3	TRUE	1.16998387293771	0.226489	2.24515	0.0247583	0.323184	1129.53	1056.06	978.372	890.154	chloride channel, voltage-sensitive 3 [Source:MGI Symbol;Acc:MGI:103555]
ENSMUSG00000021098	4930447C04Rik	TRUE	5.57299518589297	2.47845	2.24491	0.0247737	0.323184	16.2707	19.2563	5.22077	1.0949	RIKEN cDNA 4930447C04 gene [Source:MGI Symbol;Acc:MGI:1923051]
ENSMUSG00000036412	Arsi	TRUE	0.919558880219763	-0.120986	-2.24415	0.024823	0.323545	5689.62	5903.58	6371.43	6233.27	arylsulfatase i [Source:MGI Symbol;Acc:MGI:2670959]
ENSMUSG00000028292	Rars2	TRUE	0.748650556002843	-0.417636	-2.24297	0.0248986	0.324247	213.232	199.658	266.259	285.769	arginyl-tRNA synthetase 2, mitochondrial [Source:MGI Symbol;Acc:MGI:1923596]
ENSMUSG00000048978	Nrsn1	TRUE	3.36379106737029	1.75009	2.23997	0.0250928	0.326491	23.9779	30.4047	4.17661	12.0439	neurensin 1 [Source:MGI Symbol;Acc:MGI:894662]
ENSMUSG00000056687	Gm11696	TRUE	2.01640912783461	1.01179	2.23903	0.025154	0.327002	73.6465	46.6206	30.2805	29.5623	predicted gene 11696 [Source:MGI Symbol;Acc:MGI:3701776]
ENSMUSG00000031493	Ggn	TRUE	14.2941168128669	3.83735	2.23822	0.025207	0.327047	3.42542	27.3643	1.04415	1.0949	gametogenetin [Source:MGI Symbol;Acc:MGI:2181461]
ENSMUSG00000080316	Ncrna00085	TRUE	1.37309120078639	0.457427	2.23796	0.0252235	0.327047	277.459	223.981	175.418	190.513	sperm acrosome associated 6 [Source:MGI Symbol;Acc:MGI:1922452]
ENSMUSG00000022292	Rrm2b	TRUE	0.79812264207808	-0.325318	-2.23778	0.0252354	0.327047	383.647	348.641	453.163	465.333	ribonucleotide reductase M2 B (TP53 inducible) [Source:MGI Symbol;Acc:MGI:2155865]
ENSMUSG00000037428	Vgf	TRUE	7.06355441151182	2.82039	2.23763	0.0252451	0.327047	17.1271	13.1754	1.04415	3.2847	VGF nerve growth factor inducible [Source:MGI Symbol;Acc:MGI:1343180]
ENSMUSG00000025092	Hspa12a	TRUE	1.49335468467876	0.578557	2.23688	0.0252942	0.327319	159.282	138.848	100.239	99.6359	heat shock protein 12A [Source:MGI Symbol;Acc:MGI:1920692]
ENSMUSG00000032193	Ldlr	TRUE	0.81328177295903	-0.298173	-2.23664	0.0253099	0.327319	445.304	520.934	598.3	587.961	low density lipoprotein receptor [Source:MGI Symbol;Acc:MGI:96765]
ENSMUSG00000024164	C3	TRUE	3.23789385675062	1.69506	2.23551	0.0253836	0.327763	35.1105	20.2698	6.26492	10.949	complement component 3 [Source:MGI Symbol;Acc:MGI:88227]
ENSMUSG00000047181	Samd14	TRUE	1.13864685393988	0.18732	2.23544	0.0253883	0.327763	1566.27	1673.27	1440.93	1402.57	sterile alpha motif domain containing 14 [Source:MGI Symbol;Acc:MGI:2384945]
ENSMUSG00000003429	Rps11	TRUE	0.927231494007107	-0.108999	-2.23472	0.0254356	0.327912	8719.4	8848.79	9592.64	9352.64	ribosomal protein S11 [Source:MGI Symbol;Acc:MGI:1351329]
ENSMUSG00000044042	Fmn1	TRUE	2.64262440852604	1.40197	2.23445	0.0254535	0.327912	44.5304	28.3777	17.7506	9.8541	formin 1 [Source:MGI Symbol;Acc:MGI:101815]
ENSMUSG00000087473	Gm13883	FALSE	0.761981333069326	-0.392172	-2.23404	0.0254805	0.327912	232.928	266.548	345.615	308.762	predicted gene 13883 [Source:MGI Symbol;Acc:MGI:3650051]
ENSMUSG00000030307	Slc6a11	TRUE	1.44361830748565	0.529689	2.23393	0.0254877	0.327912	190.111	164.186	126.343	119.344	solute carrier family 6 (neurotransmitter transporter, GABA), member 11 [Source:MGI Symbol;Acc:MGI:95630]
ENSMUSG00000018800	Abca5	TRUE	0.846302161353405	-0.240755	-2.23279	0.025563	0.328439	881.189	780.388	1021.18	943.804	ATP-binding cassette, sub-family A (ABC1), member 5 [Source:MGI Symbol;Acc:MGI:2386607]
ENSMUSG00000004610	Etfb	TRUE	0.894912178197171	-0.160182	-2.23233	0.0255935	0.328439	3745.7	4335.71	4605.76	4419.02	electron transferring flavoprotein, beta polypeptide [Source:MGI Symbol;Acc:MGI:106098]
ENSMUSG00000022462	Slc38a2	TRUE	1.07770582942719	0.107963	2.2323	0.0255952	0.328439	9004.57	9017.03	8339.66	8382.55	solute carrier family 38, member 2 [Source:MGI Symbol;Acc:MGI:1915010]
ENSMUSG00000080860	Gm13815	FALSE	0.0775033479053686	-3.6896	-2.23197	0.0256166	0.328439	0	2.02698	10.4415	14.2337	predicted gene 13815 [Source:MGI Symbol;Acc:MGI:3649318]
ENSMUSG00000022507	1810013L24Rik	TRUE	0.855253885112929	-0.225575	-2.23158	0.0256429	0.328494	1071.3	979.032	1272.82	1125.56	RIKEN cDNA 1810013L24 gene [Source:MGI Symbol;Acc:MGI:1916303]
ENSMUSG00000097526	AC135859.1	FALSE	0.698656708479281	-0.517344	-2.23087	0.0256899	0.328813	2617.88	2315.83	4058.63	3003.31	predicted gene, 26847 [Source:MGI Symbol;Acc:MGI:5477341]
ENSMUSG00000003062	Stard3nl	TRUE	0.810394020656339	-0.303305	-2.22922	0.0257993	0.329658	431.603	454.044	578.461	513.508	STARD3 N-terminal like [Source:MGI Symbol;Acc:MGI:1923455]
ENSMUSG00000018160	Med1	TRUE	0.843416887833609	-0.245682	-2.22921	0.0258001	0.329658	756.161	741.875	834.279	942.709	mediator complex subunit 1 [Source:MGI Symbol;Acc:MGI:1100846]
ENSMUSG00000056553	Ptprn2	TRUE	1.43227552667581	0.518309	2.22733	0.0259251	0.330971	188.398	181.415	140.961	117.154	protein tyrosine phosphatase, receptor type, N polypeptide 2 [Source:MGI Symbol;Acc:MGI:107418]
ENSMUSG00000040478	Prdm13	TRUE	254.265863382878	7.99019	2.22653	0.0259787	0.331373	12.8453	7.09444	0	0	PR domain containing 13 [Source:MGI Symbol;Acc:MGI:2448528]
ENSMUSG00000031429	Psmd10	TRUE	0.846505625006957	-0.240408	-2.22533	0.0260593	0.332117	703.067	707.417	841.588	824.46	proteasome (prosome, macropain) 26S subunit, non-ATPase, 10 [Source:MGI Symbol;Acc:MGI:1858898]
ENSMUSG00000000126	Wnt9a	TRUE	0.813702064302871	-0.297427	-2.22458	0.0261096	0.332356	453.012	524.988	575.329	625.188	wingless-type MMTV integration site family, member 9A [Source:MGI Symbol;Acc:MGI:2446084]
ENSMUSG00000052565	Hist1h1d	TRUE	0.218577373588815	-2.19378	-2.22438	0.0261226	0.332356	5.99448	2.02698	18.7948	18.6133	histone cluster 1, H1d [Source:MGI Symbol;Acc:MGI:107502]
ENSMUSG00000029381	Shroom3	TRUE	1.43880523340899	0.524871	2.22008	0.0264131	0.335766	229.503	181.415	123.21	163.14	shroom family member 3 [Source:MGI Symbol;Acc:MGI:1351655]
ENSMUSG00000038530	Rgs4	TRUE	0.897290850450471	-0.156352	-2.21954	0.0264498	0.335821	2154.59	2243.87	2465.25	2435.06	regulator of G-protein signaling 4 [Source:MGI Symbol;Acc:MGI:108409]
ENSMUSG00000090000	Ier3ip1	TRUE	0.753854603884281	-0.407642	-2.21936	0.0264624	0.335821	216.658	206.752	289.231	272.63	immediate early response 3 interacting protein 1 [Source:MGI Symbol;Acc:MGI:1913441]
ENSMUSG00000060988	Galnt13	TRUE	5.90252815525345	2.56133	2.21826	0.0265369	0.33606	15.4144	16.2159	2.08831	3.2847	UDP-N-acetyl-alpha-D-galactosamine:polypeptide N-acetylgalactosaminyltransferase 13 [Source:MGI Symbol;Acc:MGI:2139447]
ENSMUSG00000020114	Cand1	TRUE	0.900880448798585	-0.150592	-2.21812	0.0265464	0.33606	2376.38	2344.2	2631.27	2609.15	cullin associated and neddylation disassociated 1 [Source:MGI Symbol;Acc:MGI:1261820]
ENSMUSG00000062352	Itgb1bp1	TRUE	0.927607742843416	-0.108413	-2.21809	0.0265489	0.33606	8641.48	8901.49	9491.36	9418.33	integrin beta 1 binding protein 1 [Source:MGI Symbol;Acc:MGI:1306802]
ENSMUSG00000000303	Cdh1	TRUE	0.895349953812241	-0.159476	-2.21765	0.0265786	0.336152	2135.75	2277.31	2438.1	2488.71	cadherin 1 [Source:MGI Symbol;Acc:MGI:88354]
ENSMUSG00000024556	Me2	TRUE	0.879694834709109	-0.184925	-2.21642	0.0266625	0.336927	1445.53	1572.94	1744.78	1683.96	malic enzyme 2, NAD(+)-dependent, mitochondrial [Source:MGI Symbol;Acc:MGI:2147351]
ENSMUSG00000041624	Gucy1a2	TRUE	271.729418145115	8.08603	2.21545	0.0267291	0.337483	4.28177	17.2293	0	0	guanylate cyclase 1, soluble, alpha 2 [Source:MGI Symbol;Acc:MGI:2660877]
ENSMUSG00000028328	Tmod1	TRUE	0.913687860087775	-0.130227	-2.21508	0.0267548	0.337522	4769.9	5115.09	5336.67	5478.88	tropomodulin 1 [Source:MGI Symbol;Acc:MGI:98775]
ENSMUSG00000050931	Sgms2	TRUE	2.55144079996671	1.35131	2.21381	0.0268421	0.338018	31.6851	39.5261	11.4857	16.4235	sphingomyelin synthase 2 [Source:MGI Symbol;Acc:MGI:1921692]
ENSMUSG00000005640	Insrr	TRUE	255.394734231554	7.99658	2.21321	0.0268835	0.338018	5.99448	14.1889	0	0	insulin receptor-related receptor [Source:MGI Symbol;Acc:MGI:1346037]
ENSMUSG00000049112	Oxtr	TRUE	255.394734231554	7.99658	2.21321	0.0268835	0.338018	5.99448	14.1889	0	0	oxytocin receptor [Source:MGI Symbol;Acc:MGI:109147]
ENSMUSG00000031207	Msn	TRUE	0.84836038202615	-0.237251	-2.21319	0.0268847	0.338018	780.139	850.319	914.679	1006.21	moesin [Source:MGI Symbol;Acc:MGI:97167]
ENSMUSG00000031508	Ankrd10	TRUE	1.25649956381078	0.32941	2.21243	0.0269367	0.338387	432.459	431.747	329.953	358.032	ankyrin repeat domain 10 [Source:MGI Symbol;Acc:MGI:1921840]
ENSMUSG00000038280	Ostm1	TRUE	1.23736488969039	0.307271	2.21205	0.0269631	0.338433	578.896	569.582	510.591	417.157	osteopetrosis associated transmembrane protein 1 [Source:MGI Symbol;Acc:MGI:2655574]
ENSMUSG00000026737	Pip4k2a	TRUE	0.908397201550231	-0.138605	-2.21064	0.027061	0.339377	3385.17	3215.81	3627.39	3641.64	phosphatidylinositol-5-phosphate 4-kinase, type II, alpha [Source:MGI Symbol;Acc:MGI:1298206]
ENSMUSG00000078812	Eif5a	TRUE	0.924911336630802	-0.112613	-2.20914	0.0271649	0.340393	8483.05	8956.22	9380.68	9470.89	eukaryotic translation initiation factor 5A [Source:MGI Symbol;Acc:MGI:106248]
ENSMUSG00000023169	Slc38a1	TRUE	1.1795406157389	0.238225	2.20815	0.0272335	0.340967	968.537	878.697	807.131	759.861	solute carrier family 38, member 1 [Source:MGI Symbol;Acc:MGI:2145895]
ENSMUSG00000022305	Lrp12	TRUE	0.903841387398126	-0.145858	-2.20743	0.0272842	0.341316	2670.11	2669.53	3013.43	2893.82	low density lipoprotein-related protein 12 [Source:MGI Symbol;Acc:MGI:2443132]
ENSMUSG00000053931	Cnn3	TRUE	0.924642689273047	-0.113032	-2.20694	0.0273184	0.341458	11837.4	12258.2	13466.4	12589.2	calponin 3, acidic [Source:MGI Symbol;Acc:MGI:1919244]
ENSMUSG00000002052	Supt6	TRUE	0.909199413397518	-0.137331	-2.20525	0.0274363	0.342447	3231.03	3378.98	3623.21	3644.92	suppressor of Ty 6 [Source:MGI Symbol;Acc:MGI:107726]
ENSMUSG00000030782	Tgfb1i1	TRUE	1.84769536572943	0.885727	2.20499	0.027455	0.342447	61.6575	77.0253	34.4571	40.5113	transforming growth factor beta 1 induced transcript 1 [Source:MGI Symbol;Acc:MGI:102784]
ENSMUSG00000020451	Limk2	TRUE	1.10758412965538	0.147416	2.20482	0.0274664	0.342447	2736.91	2780.01	2508.06	2472.28	LIM motif-containing protein kinase 2 [Source:MGI Symbol;Acc:MGI:1197517]
ENSMUSG00000021365	Nedd9	TRUE	1.18809730218868	0.248653	2.20401	0.0275237	0.342874	830.664	907.074	690.186	771.905	neural precursor cell expressed, developmentally down-regulated gene 9 [Source:MGI Symbol;Acc:MGI:97302]
ENSMUSG00000030350	Prmt8	TRUE	244.998416923563	7.93663	2.20253	0.027628	0.343886	11.1326	8.10793	0	0	protein arginine N-methyltransferase 8 [Source:MGI Symbol;Acc:MGI:3043083]
ENSMUSG00000052534	Pbx1	TRUE	0.904625688936741	-0.144607	-2.20207	0.0276607	0.344006	2845.67	2885.41	3080.25	3255.14	pre B cell leukemia homeobox 1 [Source:MGI Symbol;Acc:MGI:97495]
ENSMUSG00000029108	Pcdh7	TRUE	1.15793628483668	0.211556	2.20114	0.0277258	0.344529	1287.1	1158.42	1047.29	1066.43	protocadherin 7 [Source:MGI Symbol;Acc:MGI:1860487]
ENSMUSG00000006567	Atp7b	TRUE	2.37129117902758	1.24567	2.20019	0.0277933	0.344798	40.2487	38.5127	13.574	19.7082	ATPase, Cu++ transporting, beta polypeptide [Source:MGI Symbol;Acc:MGI:103297]
ENSMUSG00000024561	Mbd1	TRUE	1.25480756347428	0.327466	2.20019	0.0277937	0.344798	500.967	447.963	405.132	351.463	methyl-CpG binding domain protein 1 [Source:MGI Symbol;Acc:MGI:1333811]
ENSMUSG00000027238	Frmd5	TRUE	3.00541391773929	1.58756	2.1993	0.0278569	0.345297	34.2542	29.3912	16.7065	4.3796	FERM domain containing 5 [Source:MGI Symbol;Acc:MGI:2442557]
ENSMUSG00000027787	Nmd3	TRUE	1.19320825322233	0.254846	2.19895	0.0278818	0.345318	737.321	707.417	601.432	609.859	NMD3 ribosome export adaptor [Source:MGI Symbol;Acc:MGI:2140103]
ENSMUSG00000054405	Dnajc8	TRUE	0.858366499965949	-0.220334	-2.19824	0.0279319	0.345652	873.482	837.143	992.99	1000.74	DnaJ heat shock protein family (Hsp40) member C8 [Source:MGI Symbol;Acc:MGI:1915848]
ENSMUSG00000025945	Crygf	TRUE	0.940030355064383	-0.0892208	-2.19742	0.0279903	0.345855	763832	796249	826662	832941	crystallin, gamma F [Source:MGI Symbol;Acc:MGI:88526]
ENSMUSG00000021508	Cxcl14	TRUE	1.44418366316562	0.530254	2.19736	0.0279947	0.345855	179.834	174.32	107.548	137.957	chemokine (C-X-C motif) ligand 14 [Source:MGI Symbol;Acc:MGI:1888514]
ENSMUSG00000027965	Olfm3	TRUE	3.02761452670832	1.59818	2.19673	0.0280399	0.346126	32.5415	22.2968	9.39738	8.7592	olfactomedin 3 [Source:MGI Symbol;Acc:MGI:2387329]
ENSMUSG00000032788	Pdxk	TRUE	1.21732590360338	0.283715	2.19534	0.0281395	0.347069	603.73	630.391	474.046	539.786	pyridoxal (pyridoxine, vitamin B6) kinase [Source:MGI Symbol;Acc:MGI:1351869]
ENSMUSG00000047907	Tshz2	TRUE	0.916973803392526	-0.125048	-2.19401	0.0282348	0.347821	4926.61	5161.71	5398.27	5601.51	teashirt zinc finger family member 2 [Source:MGI Symbol;Acc:MGI:2153084]
ENSMUSG00000024261	Syt4	TRUE	2.72905820599142	1.4484	2.19343	0.0282762	0.347821	30.8288	30.4047	11.4857	10.949	synaptotagmin IV [Source:MGI Symbol;Acc:MGI:101759]
ENSMUSG00000043439	E130012A19Rik	TRUE	2.11176483128437	1.07845	2.19342	0.028277	0.347821	54.8067	44.5936	19.8389	27.3725	elongin BC and polycomb repressive complex 2 associated protein [Source:MGI Symbol;Acc:MGI:2143991]
ENSMUSG00000096199	Ptrhd1	TRUE	0.787425431273911	-0.344785	-2.19319	0.0282937	0.347821	324.558	290.872	390.513	391.974	peptidyl-tRNA hydrolase domain containing 1 [Source:MGI Symbol;Acc:MGI:1916959]
ENSMUSG00000006273	Atp6v1b2	TRUE	0.921569617727558	-0.117835	-2.19247	0.0283454	0.34817	7849.35	8456.57	8833.54	8855.55	ATPase, H+ transporting, lysosomal V1 subunit B2 [Source:MGI Symbol;Acc:MGI:109618]
ENSMUSG00000039860	Srrm3	TRUE	2.40282283948867	1.26473	2.19176	0.0283971	0.348518	36.8233	40.5396	12.5298	19.7082	serine/arginine repetitive matrix 3 [Source:MGI Symbol;Acc:MGI:1920309]
ENSMUSG00000067194	Eif1ax	TRUE	0.91024548870273	-0.135672	-2.19057	0.0284828	0.348892	3564.15	3381.01	3808.03	3824.49	eukaryotic translation initiation factor 1A, X-linked [Source:MGI Symbol;Acc:MGI:1913485]
ENSMUSG00000022789	Dnm1l	TRUE	0.908266766921765	-0.138812	-2.19055	0.0284844	0.348892	3015.22	2941.15	3302.66	3256.23	dynamin 1-like [Source:MGI Symbol;Acc:MGI:1921256]
ENSMUSG00000098234	Snhg6	FALSE	0.904723170815612	-0.144452	-2.19037	0.0284977	0.348892	4046.28	3818.83	4549.38	4145.29	small nucleolar RNA host gene 6 [Source:MGI Symbol;Acc:MGI:1921074]
ENSMUSG00000034450	Gulo	TRUE	4.10613061941766	2.03778	2.18926	0.028578	0.349589	22.2652	17.2293	4.17661	5.4745	gulonolactone (L-) oxidase [Source:MGI Symbol;Acc:MGI:1353434]
ENSMUSG00000050708	Ftl1	TRUE	0.934732369686454	-0.0973747	-2.18817	0.0286569	0.350267	15345.9	15422.3	16273.1	16643.6	ferritin light polypeptide 1 [Source:MGI Symbol;Acc:MGI:95589]
ENSMUSG00000040428	Plekha4	TRUE	0.927334726118982	-0.108838	-2.18533	0.0288647	0.352518	8605.51	8979.53	9519.55	9440.23	pleckstrin homology domain containing, family A (phosphoinositide binding specific) member 4 [Source:MGI Symbol;Acc:MGI:1916467]
ENSMUSG00000047414	Flrt2	TRUE	0.912790725099852	-0.131644	-2.18279	0.0290509	0.354502	3671.19	3564.45	4012.68	3915.36	fibronectin leucine rich transmembrane protein 2 [Source:MGI Symbol;Acc:MGI:3603594]
ENSMUSG00000056394	Lig1	TRUE	0.764169246717257	-0.388036	-2.18164	0.0291364	0.355255	243.205	255.4	294.451	358.032	ligase I, DNA, ATP-dependent [Source:MGI Symbol;Acc:MGI:101789]
ENSMUSG00000001436	Slc19a1	TRUE	1.3258181044007	0.406883	2.18111	0.029175	0.355435	275.746	273.643	217.184	197.082	solute carrier family 19 (folate transporter), member 1 [Source:MGI Symbol;Acc:MGI:103182]
ENSMUSG00000024743	Syt7	TRUE	1.2616168743437	0.335274	2.1804	0.0292281	0.355791	394.78	439.855	320.555	340.514	synaptotagmin VII [Source:MGI Symbol;Acc:MGI:1859545]
ENSMUSG00000062937	Mtap	TRUE	0.892927095480344	-0.163386	-2.17923	0.0293145	0.356552	1839.45	1882.05	2130.07	2036.51	methylthioadenosine phosphorylase [Source:MGI Symbol;Acc:MGI:1914152]
ENSMUSG00000029710	Ephb4	TRUE	1.18712614213911	0.247473	2.17879	0.0293476	0.356664	742.46	792.55	646.331	645.991	Eph receptor B4 [Source:MGI Symbol;Acc:MGI:104757]
ENSMUSG00000030543	Mesp2	TRUE	0.408420488486517	-1.29187	-2.17722	0.0294643	0.357791	11.989	20.2698	29.2363	49.2705	mesoderm posterior 2 [Source:MGI Symbol;Acc:MGI:1096325]
ENSMUSG00000056673	Kdm5d	TRUE	1.44622606738102	0.532293	2.17629	0.0295333	0.358338	171.271	174.32	134.696	104.016	lysine (K)-specific demethylase 5D [Source:MGI Symbol;Acc:MGI:99780]
ENSMUSG00000027012	Dync1i2	TRUE	0.895266858866175	-0.15961	-2.17523	0.0296127	0.359009	1956.77	1923.61	2129.03	2206.22	dynein cytoplasmic 1 intermediate chain 2 [Source:MGI Symbol;Acc:MGI:107750]
ENSMUSG00000020836	Coro6	TRUE	11.6592210948188	3.5434	2.17138	0.0299021	0.361948	14.558	10.1349	2.08831	0	coronin 6 [Source:MGI Symbol;Acc:MGI:2183448]
ENSMUSG00000041625	Ggact	TRUE	1.15862170558219	0.21241	2.17136	0.0299036	0.361948	1033.62	1072.27	912.59	904.387	gamma-glutamylamine cyclotransferase [Source:MGI Symbol;Acc:MGI:2385008]
ENSMUSG00000037003	Tenc1	TRUE	1.22017821870376	0.287092	2.17022	0.0299903	0.362703	531.796	560.46	445.854	448.909	tensin 2 [Source:MGI Symbol;Acc:MGI:2387586]
ENSMUSG00000030788	Rnf141	TRUE	0.874014038997475	-0.194272	-2.16918	0.0300689	0.363358	1157.79	1110.79	1294.75	1301.84	ring finger protein 141 [Source:MGI Symbol;Acc:MGI:1914400]
ENSMUSG00000043659	Npsr1	TRUE	2.46619624967216	1.30229	2.16831	0.0301352	0.363714	31.6851	39.5261	15.6623	13.1388	neuropeptide S receptor 1 [Source:MGI Symbol;Acc:MGI:2441738]
ENSMUSG00000022283	Pabpc1	TRUE	1.06261002746008	0.0876122	2.16815	0.030147	0.363714	46116.4	46879	43698.9	43815.7	poly(A) binding protein, cytoplasmic 1 [Source:MGI Symbol;Acc:MGI:1349722]
ENSMUSG00000037872	Darc	TRUE	3.15211917022397	1.65632	2.16745	0.0302007	0.364061	23.1216	27.3643	9.39738	6.5694	atypical chemokine receptor 1 (Duffy blood group) [Source:MGI Symbol;Acc:MGI:1097689]
ENSMUSG00000036510	Cdh8	TRUE	250.742698383854	7.97006	2.16714	0.0302245	0.364061	14.558	5.06745	0	0	cadherin 8 [Source:MGI Symbol;Acc:MGI:107434]
ENSMUSG00000043987	Cep164	TRUE	1.2710233213977	0.345991	2.16542	0.0303553	0.364981	380.221	365.87	282.966	304.382	centrosomal protein 164 [Source:MGI Symbol;Acc:MGI:2384878]
ENSMUSG00000046329	Slc25a23	TRUE	0.899394846249026	-0.152973	-2.16542	0.0303554	0.364981	2984.4	3205.67	3278.64	3602.22	solute carrier family 25 (mitochondrial carrier; phosphate carrier), member 23 [Source:MGI Symbol;Acc:MGI:1914222]
ENSMUSG00000005533	Igf1r	TRUE	1.15106295937532	0.202967	2.16517	0.0303743	0.364981	1371.88	1236.46	1147.52	1120.08	insulin-like growth factor I receptor [Source:MGI Symbol;Acc:MGI:96433]
ENSMUSG00000025809	Itgb1	TRUE	0.923940994510393	-0.114127	-2.16453	0.0304235	0.365278	8197.88	7916.38	8961.97	8480	integrin beta 1 (fibronectin receptor beta) [Source:MGI Symbol;Acc:MGI:96610]
ENSMUSG00000046844	Vat1l	TRUE	1.31028245157123	0.389878	2.16369	0.0304881	0.36573	337.404	306.074	221.361	270.44	vesicle amine transport protein 1 like [Source:MGI Symbol;Acc:MGI:2142534]
ENSMUSG00000055421	Pcdh9	TRUE	2.69623458660498	1.43095	2.1634	0.0305102	0.36573	25.6906	40.5396	15.6623	8.7592	protocadherin 9 [Source:MGI Symbol;Acc:MGI:1306801]
ENSMUSG00000039100	2017-03-06	TRUE	0.904438543764181	-0.144906	-2.16159	0.0306495	0.367106	2497.99	2597.58	2810.86	2821.56	membrane-associated ring finger (C3HC4) 6 [Source:MGI Symbol;Acc:MGI:2442773]
ENSMUSG00000041309	Nkx6-2	TRUE	0.474745440763875	-1.07477	-2.16096	0.0306987	0.367153	21.4089	22.2968	43.8545	48.1756	NK6 homeobox 2 [Source:MGI Symbol;Acc:MGI:1352738]
ENSMUSG00000026675	Hsd17b7	TRUE	0.796318321190681	-0.328583	-2.1609	0.0307027	0.367153	383.647	327.358	430.191	464.238	hydroxysteroid (17-beta) dehydrogenase 7 [Source:MGI Symbol;Acc:MGI:1330808]
ENSMUSG00000078919	Dpm1	TRUE	1.96656652268487	0.975679	2.15839	0.0308977	0.369189	56.5194	52.7015	28.1921	27.3725	dolichol-phosphate (beta-D) mannosyltransferase 1 [Source:MGI Symbol;Acc:MGI:1330239]
ENSMUSG00000038936	Sccpdh	TRUE	0.878590786588582	-0.186737	-2.15763	0.0309569	0.369517	1255.42	1268.89	1475.39	1397.09	saccharopine dehydrogenase (putative) [Source:MGI Symbol;Acc:MGI:1924486]
ENSMUSG00000038508	Gdf15	TRUE	1.68944742772072	0.756551	2.1574	0.0309747	0.369517	83.9228	84.1197	48.0311	51.4603	growth differentiation factor 15 [Source:MGI Symbol;Acc:MGI:1346047]
ENSMUSG00000007021	Syngr3	TRUE	2.99014877427746	1.58022	2.15633	0.0310583	0.370219	30.8288	29.3912	15.6623	4.3796	synaptogyrin 3 [Source:MGI Symbol;Acc:MGI:1341881]
ENSMUSG00000052942	Glis3	TRUE	3.23153715702027	1.69222	2.1558	0.0310994	0.370413	24.8343	27.3643	4.17661	12.0439	GLIS family zinc finger 3 [Source:MGI Symbol;Acc:MGI:2444289]
ENSMUSG00000049107	Ntf3	TRUE	233.990571482073	7.87031	2.15499	0.0311627	0.37087	10.2763	8.10793	0	0	neurotrophin 3 [Source:MGI Symbol;Acc:MGI:97380]
ENSMUSG00000023052	Npff	TRUE	10.9502979012867	3.4529	2.15447	0.0312036	0.371016	10.2763	13.1754	1.04415	1.0949	neuropeptide FF-amide peptide precursor [Source:MGI Symbol;Acc:MGI:1891708]
ENSMUSG00000034799	Unc13a	TRUE	2.10846922083519	1.0762	2.15383	0.0312533	0.371016	59.9448	41.5531	18.7948	29.5623	unc-13 homolog A (C. elegans) [Source:MGI Symbol;Acc:MGI:3051532]
ENSMUSG00000008892	Vdac3	TRUE	0.827942780940742	-0.272397	-2.15373	0.0312614	0.371016	527.514	498.637	645.287	594.531	voltage-dependent anion channel 3 [Source:MGI Symbol;Acc:MGI:106922]
ENSMUSG00000052889	Prkcb	TRUE	1.3963709619638	0.481682	2.15356	0.0312744	0.371016	196.105	204.725	129.475	157.666	protein kinase C, beta [Source:MGI Symbol;Acc:MGI:97596]
ENSMUSG00000025423	Pias2	TRUE	0.901737444738603	-0.149221	-2.15318	0.0313048	0.371083	2305.31	2232.72	2512.23	2521.55	protein inhibitor of activated STAT 2 [Source:MGI Symbol;Acc:MGI:1096566]
ENSMUSG00000022982	Sod1	TRUE	0.914110363409961	-0.12956	-2.15277	0.0313369	0.371168	4923.18	5359.34	5536.1	5708.81	superoxide dismutase 1, soluble [Source:MGI Symbol;Acc:MGI:98351]
ENSMUSG00000022829	Stxbp5l	TRUE	11.5964279543175	3.53561	2.15167	0.0314234	0.371897	15.4144	9.12142	2.08831	0	syntaxin binding protein 5-like [Source:MGI Symbol;Acc:MGI:2443815]
ENSMUSG00000041164	Zmiz2	TRUE	1.1376849130081	0.186101	2.15071	0.0314989	0.372277	1472.07	1493.89	1256.12	1351.11	zinc finger, MIZ-type containing 2 [Source:MGI Symbol;Acc:MGI:106374]
ENSMUSG00000041570	Camsap2	TRUE	1.13853142316109	0.187174	2.15045	0.0315193	0.372277	1477.21	1396.59	1280.13	1244.9	calmodulin regulated spectrin-associated protein family, member 2 [Source:MGI Symbol;Acc:MGI:1922434]
ENSMUSG00000032998	Foxj3	TRUE	0.839835792029215	-0.251821	-2.15032	0.0315303	0.372277	638.841	586.811	718.378	742.342	forkhead box J3 [Source:MGI Symbol;Acc:MGI:2443432]
ENSMUSG00000040265	Dnm3	TRUE	1.21359231036915	0.279284	2.1493	0.031611	0.372934	619.144	659.783	485.531	568.253	dynamin 3 [Source:MGI Symbol;Acc:MGI:1341299]
ENSMUSG00000088088	Rmrp	FALSE	1.75371563008519	0.810415	2.1485	0.0316737	0.37338	97.6244	64.8634	48.0311	44.8909	RNA component of mitochondrial RNAase P [Source:MGI Symbol;Acc:MGI:97937]
ENSMUSG00000002055	Spag5	TRUE	0.909566289270894	-0.136749	-2.14779	0.0317303	0.373751	3583.84	3889.78	4146.33	4066.46	sperm associated antigen 5 [Source:MGI Symbol;Acc:MGI:1927470]
ENSMUSG00000028367	Txn1	TRUE	0.879723863775094	-0.184877	-2.14748	0.0317554	0.373752	1282.82	1232.4	1438.84	1421.18	thioredoxin 1 [Source:MGI Symbol;Acc:MGI:98874]
ENSMUSG00000028416	Bag1	TRUE	0.922229977893485	-0.116802	-2.14565	0.0319011	0.375162	5801.8	6002.91	6274.32	6524.51	BCL2-associated athanogene 1 [Source:MGI Symbol;Acc:MGI:108047]
ENSMUSG00000025268	Maged2	TRUE	0.89287744970369	-0.163466	-2.14534	0.0319255	0.375162	2276.19	2582.37	2748.21	2689.07	melanoma antigen, family D, 2 [Source:MGI Symbol;Acc:MGI:1933391]
ENSMUSG00000030528	Blm	TRUE	0.605916554342667	-0.722809	-2.144	0.0320326	0.375745	65.9393	47.6341	92.9297	95.2563	Bloom syndrome, RecQ helicase-like [Source:MGI Symbol;Acc:MGI:1328362]
ENSMUSG00000005674	Tomm40l	TRUE	0.878606074913761	-0.186712	-2.14378	0.0320504	0.375745	1208.32	1204.03	1353.22	1392.71	translocase of outer mitochondrial membrane 40 homolog-like (yeast) [Source:MGI Symbol;Acc:MGI:3589112]
ENSMUSG00000002808	Epdr1	TRUE	0.904948297478339	-0.144093	-2.14378	0.0320506	0.375745	2656.41	2674.6	3030.13	2859.88	ependymin related protein 1 (zebrafish) [Source:MGI Symbol;Acc:MGI:2145369]
ENSMUSG00000043487	Acot6	TRUE	0.806098599495723	-0.310972	-2.14177	0.0322121	0.377342	371.658	354.722	438.545	463.143	acyl-CoA thioesterase 6 [Source:MGI Symbol;Acc:MGI:1921287]
ENSMUSG00000021932	Rnaseh2b	TRUE	0.809747770325491	-0.304456	-2.13952	0.0323937	0.379164	375.94	371.951	457.339	466.427	ribonuclease H2, subunit B [Source:MGI Symbol;Acc:MGI:1914403]
ENSMUSG00000022994	Adcy6	TRUE	1.20073879736378	0.263922	2.13921	0.032419	0.379164	705.636	644.58	539.827	585.772	adenylate cyclase 6 [Source:MGI Symbol;Acc:MGI:87917]
ENSMUSG00000024925	Rnaseh2c	TRUE	0.82891696837191	-0.2707	-2.1389	0.0324438	0.379164	504.393	556.406	665.126	613.144	ribonuclease H2, subunit C [Source:MGI Symbol;Acc:MGI:1915459]
ENSMUSG00000017288	Vps53	TRUE	0.872171120311914	-0.197317	-2.13845	0.0324801	0.379291	1083.29	1186.8	1297.88	1302.93	VPS53 GARP complex subunit [Source:MGI Symbol;Acc:MGI:1915549]
ENSMUSG00000047085	Lrrc4b	TRUE	4.45645673861797	2.1559	2.13638	0.0326484	0.380377	13.7017	24.3238	6.26492	2.1898	leucine rich repeat containing 4B [Source:MGI Symbol;Acc:MGI:3027390]
ENSMUSG00000007646	Rad51c	TRUE	1.34532693569651	0.427957	2.13562	0.0327104	0.380377	230.359	280.737	195.257	183.943	RAD51 paralog C [Source:MGI Symbol;Acc:MGI:2150020]
ENSMUSG00000030934	Oat	TRUE	0.926854759468232	-0.109585	-2.13538	0.0327301	0.380377	7056.36	6953.56	7436.46	7680.72	ornithine aminotransferase [Source:MGI Symbol;Acc:MGI:97394]
ENSMUSG00000021248	Tmed10	TRUE	0.901332188322325	-0.149869	-2.1353	0.0327368	0.380377	2438.9	2293.53	2652.15	2600.39	transmembrane p24 trafficking protein 10 [Source:MGI Symbol;Acc:MGI:1915831]
ENSMUSG00000040276	Pacsin1	TRUE	1.30296348104227	0.381797	2.13518	0.0327464	0.380377	294.586	292.899	230.758	220.075	protein kinase C and casein kinase substrate in neurons 1 [Source:MGI Symbol;Acc:MGI:1345181]
ENSMUSG00000030402	Ppm1n	TRUE	4.03778862818274	2.01357	2.13513	0.0327502	0.380377	21.4089	17.2293	6.26492	3.2847	protein phosphatase, Mg2+/Mn2+ dependent, 1N (putative) [Source:MGI Symbol;Acc:MGI:2142330]
ENSMUSG00000031167	Rbm3	TRUE	1.39305729046426	0.478255	2.13512	0.0327516	0.380377	187.542	193.577	140.961	132.483	RNA binding motif protein 3 [Source:MGI Symbol;Acc:MGI:1099460]
ENSMUSG00000028530	Jak1	TRUE	1.12457798139689	0.169384	2.13474	0.0327821	0.380435	1753.81	1785.77	1541.17	1606.22	Janus kinase 1 [Source:MGI Symbol;Acc:MGI:96628]
ENSMUSG00000052373	Mpp3	TRUE	1.74509969488437	0.803309	2.13414	0.0328311	0.380573	69.3647	82.0928	40.722	45.9858	membrane protein, palmitoylated 3 (MAGUK p55 subfamily member 3) [Source:MGI Symbol;Acc:MGI:1328354]
ENSMUSG00000028137	Celf3	TRUE	2.57152440746648	1.36262	2.13397	0.032845	0.380573	30.8288	35.4722	9.39738	16.4235	CUGBP, Elav-like family member 3 [Source:MGI Symbol;Acc:MGI:1926034]
ENSMUSG00000021097	Clmn	TRUE	1.20412209548789	0.267982	2.13247	0.0329686	0.381438	638.841	644.58	501.194	564.968	calmin [Source:MGI Symbol;Acc:MGI:2136957]
ENSMUSG00000026034	Clk1	TRUE	1.17379176903544	0.231176	2.13236	0.0329771	0.381438	834.946	838.157	729.863	695.262	CDC-like kinase 1 [Source:MGI Symbol;Acc:MGI:107403]
ENSMUSG00000046658	Zfp316	TRUE	1.19674003852164	0.25911	2.13213	0.0329963	0.381438	656.824	709.444	589.947	550.735	zinc finger protein 316 [Source:MGI Symbol;Acc:MGI:1860402]
ENSMUSG00000020361	Hspa4	TRUE	0.924606090273809	-0.113089	-2.13164	0.0330363	0.381605	5670.78	5789.06	6147.98	6245.31	heat shock protein 4 [Source:MGI Symbol;Acc:MGI:1342292]
ENSMUSG00000021182	Ccdc88c	TRUE	1.16611294207847	0.221708	2.13025	0.0331508	0.382484	897.46	939.506	783.115	791.613	coiled-coil domain containing 88C [Source:MGI Symbol;Acc:MGI:1915589]
ENSMUSG00000000631	Myo18a	TRUE	1.09794379566611	0.134804	2.1301	0.0331636	0.382484	3261	3308.03	3025.96	2956.23	myosin XVIIIA [Source:MGI Symbol;Acc:MGI:2667185]
ENSMUSG00000031451	Gas6	TRUE	1.0789166323107	0.109583	2.12974	0.0331934	0.382531	7344.1	7234.3	6663.79	6849.69	growth arrest specific 6 [Source:MGI Symbol;Acc:MGI:95660]
ENSMUSG00000040883	Tmem205	TRUE	0.822331662152211	-0.282208	-2.1292	0.033238	0.38275	435.885	459.111	554.446	533.216	transmembrane protein 205 [Source:MGI Symbol;Acc:MGI:3045495]
ENSMUSG00000032036	Kirrel3	TRUE	4.01816640370325	2.00654	2.12817	0.0333231	0.382886	15.4144	27.3643	8.35323	2.1898	kin of IRRE like 3 (Drosophila) [Source:MGI Symbol;Acc:MGI:1914953]
ENSMUSG00000092696	Mir5133	FALSE	0.377281899071555	-1.40629	-2.12815	0.0333247	0.382886	11.989	10.1349	29.2363	29.5623	microRNA 5133 [Source:MGI Symbol;Acc:MGI:4950458]
ENSMUSG00000036907	C1ql2	TRUE	4.34702946887193	2.12003	2.12796	0.0333407	0.382886	19.6962	17.2293	6.26492	2.1898	complement component 1, q subcomponent-like 2 [Source:MGI Symbol;Acc:MGI:3032521]
ENSMUSG00000006307	Wbp7	TRUE	1.15985328767105	0.213942	2.12778	0.033355	0.382886	1020.77	974.978	849.941	871.54	lysine (K)-specific methyltransferase 2B [Source:MGI Symbol;Acc:MGI:109565]
ENSMUSG00000036940	Kdm1a	TRUE	0.908937102751718	-0.137748	-2.12751	0.0333781	0.382886	2744.62	2788.11	3072.94	3013.16	lysine (K)-specific demethylase 1A [Source:MGI Symbol;Acc:MGI:1196256]
ENSMUSG00000024065	Ehd3	TRUE	1.37643299881808	0.460934	2.12622	0.0334849	0.383816	254.337	271.616	152.446	229.929	EH-domain containing 3 [Source:MGI Symbol;Acc:MGI:1928900]
ENSMUSG00000040605	Bace2	TRUE	1.70756654773833	0.771942	2.1254	0.033553	0.384057	115.608	80.0658	42.8103	72.2634	beta-site APP-cleaving enzyme 2 [Source:MGI Symbol;Acc:MGI:1860440]
ENSMUSG00000030590	Fam98c	TRUE	1.49467949452237	0.579836	2.12535	0.0335574	0.384057	126.74	138.848	85.6206	91.9716	family with sequence similarity 98, member C [Source:MGI Symbol;Acc:MGI:1921083]
ENSMUSG00000014329	Bicc1	TRUE	0.761388251044849	-0.393296	-2.12368	0.0336965	0.385354	202.1	214.86	274.612	272.63	BicC family RNA binding protein 1 [Source:MGI Symbol;Acc:MGI:1933388]
ENSMUSG00000022681	Ntan1	TRUE	0.81456314100006	-0.295902	-2.12323	0.0337344	0.385492	404.199	386.14	481.355	489.42	N-terminal Asn amidase [Source:MGI Symbol;Acc:MGI:108471]
ENSMUSG00000051790	Nlgn2	TRUE	1.15456363324028	0.207348	2.12287	0.0337648	0.385544	1108.12	1185.78	1029.54	955.848	neuroligin 2 [Source:MGI Symbol;Acc:MGI:2681835]
ENSMUSG00000051811	Cox6b2	TRUE	1.58640536282815	0.665761	2.12224	0.0338172	0.385847	100.193	103.376	63.6934	64.5991	cytochrome c oxidase subunit VIb polypeptide 2 [Source:MGI Symbol;Acc:MGI:3044182]
ENSMUSG00000028222	Calb1	TRUE	4.02417398362269	2.00869	2.12105	0.0339178	0.386474	22.2652	16.2159	6.26492	3.2847	calbindin 1 [Source:MGI Symbol;Acc:MGI:88248]
ENSMUSG00000034902	Pip5k1c	TRUE	1.16214964419887	0.216796	2.12096	0.033925	0.386474	960.83	933.425	808.175	822.27	phosphatidylinositol-4-phosphate 5-kinase, type 1 gamma [Source:MGI Symbol;Acc:MGI:1298224]
ENSMUSG00000027962	Vcam1	TRUE	3.43520166556897	1.78039	2.12067	0.0339498	0.386474	24.8343	19.2563	5.22077	7.6643	vascular cell adhesion molecule 1 [Source:MGI Symbol;Acc:MGI:98926]
ENSMUSG00000003051	Elf3	TRUE	0.618369724550286	-0.693458	-2.11855	0.0341286	0.388089	52.2376	88.1737	105.46	120.439	E74-like factor 3 [Source:MGI Symbol;Acc:MGI:1101781]
ENSMUSG00000041757	Plekha6	TRUE	1.34022179084024	0.422472	2.11837	0.0341437	0.388089	364.807	260.467	249.553	217.885	pleckstrin homology domain containing, family A member 6 [Source:MGI Symbol;Acc:MGI:2388662]
ENSMUSG00000036570	Fxyd1	TRUE	0.917424888062668	-0.124338	-2.11742	0.0342246	0.388712	3805.64	3904.98	4216.29	4186.9	FXYD domain-containing ion transport regulator 1 [Source:MGI Symbol;Acc:MGI:1889273]
ENSMUSG00000007682	Dio2	TRUE	7.94698352126345	2.99041	2.11625	0.034324	0.389082	10.2763	15.2024	2.08831	1.0949	deiodinase, iodothyronine, type II [Source:MGI Symbol;Acc:MGI:1338833]
ENSMUSG00000014867	Surf4	TRUE	0.92392369822851	-0.114154	-2.11623	0.0343256	0.389082	5180.95	5207.32	5664.53	5578.52	surfeit gene 4 [Source:MGI Symbol;Acc:MGI:98445]
ENSMUSG00000034993	Vat1	TRUE	0.905649241362994	-0.142976	-2.11611	0.0343354	0.389082	2550.22	2447.58	2755.52	2764.62	vesicle amine transport 1 [Source:MGI Symbol;Acc:MGI:1349450]
ENSMUSG00000027322	Siglec1	TRUE	4.29848926100503	2.10383	2.11542	0.0343938	0.389448	13.7017	23.3103	3.13246	5.4745	sialic acid binding Ig-like lectin 1, sialoadhesin [Source:MGI Symbol;Acc:MGI:99668]
ENSMUSG00000029545	Acads	TRUE	1.34980031919966	0.432746	2.11399	0.0345159	0.390535	248.343	271.616	219.272	165.33	acyl-Coenzyme A dehydrogenase, short chain [Source:MGI Symbol;Acc:MGI:87868]
ENSMUSG00000047759	Hs3st3a1	TRUE	1.56277199115065	0.644107	2.11305	0.0345966	0.391152	122.459	99.3221	71.0024	71.1685	heparan sulfate (glucosamine) 3-O-sulfotransferase 3A1 [Source:MGI Symbol;Acc:MGI:1333861]
ENSMUSG00000032327	Stra6	TRUE	1.58550479561787	0.664942	2.1121	0.034678	0.391649	97.6244	122.632	78.3115	60.2195	stimulated by retinoic acid gene 6 [Source:MGI Symbol;Acc:MGI:107742]
ENSMUSG00000026112	Coa5	TRUE	0.919876754760934	-0.120488	-2.11192	0.0346931	0.391649	5205.78	4906.31	5470.32	5525.96	cytochrome C oxidase assembly factor 5 [Source:MGI Symbol;Acc:MGI:1923428]
ENSMUSG00000031453	Rasa3	TRUE	1.61776984164991	0.694006	2.11104	0.0347687	0.391952	95.9117	109.457	75.1791	51.4603	RAS p21 protein activator 3 [Source:MGI Symbol;Acc:MGI:1197013]
ENSMUSG00000003575	Crtc1	TRUE	1.16775809233813	0.223741	2.11087	0.0347838	0.391952	882.045	863.494	758.056	736.868	CREB regulated transcription coactivator 1 [Source:MGI Symbol;Acc:MGI:2142523]
ENSMUSG00000026104	Stat1	TRUE	0.905439616720017	-0.14331	-2.11069	0.0347987	0.391952	3022.93	3176.28	3282.82	3562.8	signal transducer and activator of transcription 1 [Source:MGI Symbol;Acc:MGI:103063]
ENSMUSG00000026814	Eng	TRUE	2.19500775241295	1.13423	2.11031	0.0348313	0.391969	48.8122	35.4722	18.7948	19.7082	endoglin [Source:MGI Symbol;Acc:MGI:95392]
ENSMUSG00000019916	P4ha1	TRUE	0.935930814705735	-0.0955262	-2.11007	0.0348528	0.391969	17325.8	18032	18766.6	19008.6	procollagen-proline, 2-oxoglutarate 4-dioxygenase (proline 4-hydroxylase), alpha 1 polypeptide [Source:MGI Symbol;Acc:MGI:97463]
ENSMUSG00000052160	Pld4	TRUE	7.90000593165813	2.98185	2.10922	0.0349252	0.392488	10.2763	15.2024	1.04415	2.1898	phospholipase D family, member 4 [Source:MGI Symbol;Acc:MGI:2144765]
ENSMUSG00000002588	Pon1	TRUE	3.71275669056233	1.89249	2.10654	0.0351572	0.394584	21.4089	18.2428	5.22077	5.4745	paraoxonase 1 [Source:MGI Symbol;Acc:MGI:103295]
ENSMUSG00000033916	Chmp2a	TRUE	0.904542658040935	-0.14474	-2.10646	0.0351646	0.394584	2438.9	2467.85	2783.71	2639.8	charged multivesicular body protein 2A [Source:MGI Symbol;Acc:MGI:1916203]
ENSMUSG00000031701	Dnaja2	TRUE	0.905929112374718	-0.14253	-2.10612	0.0351935	0.394612	2444.89	2537.78	2775.36	2723.02	DnaJ heat shock protein family (Hsp40) member A2 [Source:MGI Symbol;Acc:MGI:1931882]
ENSMUSG00000040612	Ildr2	TRUE	1.16297285169153	0.217817	2.10572	0.0352287	0.394709	979.67	919.236	807.131	826.65	immunoglobulin-like domain containing receptor 2 [Source:MGI Symbol;Acc:MGI:1196370]
ENSMUSG00000079045	Gm17566	FALSE	0.920646284329682	-0.119281	-2.10307	0.0354598	0.396097	5130.42	5456.63	5776.26	5719.76	prospero homeobox 1, opposite strand [Source:MGI Symbol;Acc:MGI:4937200]
ENSMUSG00000038390	Gpr162	TRUE	1.78655480642348	0.83718	2.1027	0.0354923	0.396097	60.8012	79.0523	36.5454	41.6062	G protein-coupled receptor 162 [Source:MGI Symbol;Acc:MGI:1315214]
ENSMUSG00000060459	Kng2	TRUE	0.170735567632294	-2.55016	-2.10265	0.0354967	0.396097	0	6.08094	16.7065	17.5184	kininogen 2 [Source:MGI Symbol;Acc:MGI:3027157]
ENSMUSG00000062232	Rapgef2	TRUE	0.893856305752777	-0.161885	-2.10258	0.0355028	0.396097	1889.12	1757.39	2052.81	2028.85	Rap guanine nucleotide exchange factor (GEF) 2 [Source:MGI Symbol;Acc:MGI:2659071]
ENSMUSG00000062115	Rai1	TRUE	1.17474182138146	0.232344	2.10193	0.0355591	0.396097	938.565	928.358	856.206	732.488	retinoic acid induced 1 [Source:MGI Symbol;Acc:MGI:103291]
ENSMUSG00000021678	F2rl1	TRUE	3.72202843689236	1.89609	2.10189	0.0355626	0.396097	21.4089	18.2428	6.26492	4.3796	coagulation factor II (thrombin) receptor-like 1 [Source:MGI Symbol;Acc:MGI:101910]
ENSMUSG00000024992	Pde6c	TRUE	2.30774138673334	1.20648	2.10188	0.0355639	0.396097	29.1161	52.7015	16.7065	18.6133	phosphodiesterase 6C, cGMP specific, cone, alpha prime [Source:MGI Symbol;Acc:MGI:105956]
ENSMUSG00000087143	A830082K12Rik	FALSE	3.55738312657769	1.83082	2.10187	0.0355649	0.396097	21.4089	20.2698	7.30908	4.3796	RIKEN cDNA A830082K12 gene [Source:MGI Symbol;Acc:MGI:2443527]
ENSMUSG00000028871	Rspo1	TRUE	0.915142433284026	-0.127932	-2.10027	0.0357051	0.397363	3721.72	3676.94	3938.55	4147.48	R-spondin 1 [Source:MGI Symbol;Acc:MGI:2183426]
ENSMUSG00000061751	Kalrn	TRUE	0.751398243290809	-0.41235	-2.09941	0.0357805	0.397893	184.973	181.415	235.979	251.827	kalirin, RhoGEF kinase [Source:MGI Symbol;Acc:MGI:2685385]
ENSMUSG00000019779	Frk	TRUE	0.679506607422845	-0.557441	-2.09912	0.0358061	0.397893	104.475	93.2412	129.475	162.045	fyn-related kinase [Source:MGI Symbol;Acc:MGI:103265]
ENSMUSG00000056124	B4galt6	TRUE	1.5403419938787	0.623251	2.0984	0.0358698	0.398156	160.995	112.497	103.371	74.4532	UDP-Gal:betaGlcNAc beta 1,4-galactosyltransferase, polypeptide 6 [Source:MGI Symbol;Acc:MGI:1928380]
ENSMUSG00000032965	Ift57	TRUE	0.883597040028635	-0.17854	-2.09804	0.0359019	0.398156	1275.97	1269.9	1452.42	1428.84	intraflagellar transport 57 [Source:MGI Symbol;Acc:MGI:1921166]
ENSMUSG00000003934	Efnb3	TRUE	1.72221633033762	0.784266	2.09795	0.0359098	0.398156	72.7901	87.1602	54.296	38.3215	ephrin B3 [Source:MGI Symbol;Acc:MGI:109196]
ENSMUSG00000023980	Taf8	TRUE	1.28031005299739	0.356493	2.09762	0.0359383	0.398176	345.967	322.29	273.568	248.542	TATA-box binding protein associated factor 8 [Source:MGI Symbol;Acc:MGI:1926879]
ENSMUSG00000039953	Clstn1	TRUE	1.08259557965074	0.114494	2.09688	0.036004	0.398608	5996.2	6034.32	5431.69	5681.44	calsyntenin 1 [Source:MGI Symbol;Acc:MGI:1929895]
ENSMUSG00000026204	Ptprn	TRUE	1.84897381902872	0.886725	2.09555	0.0361219	0.399502	59.0885	67.9039	28.1921	40.5113	protein tyrosine phosphatase, receptor type, N [Source:MGI Symbol;Acc:MGI:102765]
ENSMUSG00000021728	Emb	TRUE	0.913830538676442	-0.130001	-2.09537	0.0361382	0.399502	4171.3	4558.68	4766.56	4782.52	embigin [Source:MGI Symbol;Acc:MGI:95321]
ENSMUSG00000024109	Nrxn1	TRUE	4.03596659303268	2.01291	2.09361	0.036295	0.400937	21.4089	21.2833	9.39738	1.0949	neurexin I [Source:MGI Symbol;Acc:MGI:1096391]
ENSMUSG00000052374	Actn2	TRUE	1.17250669385641	0.229596	2.09278	0.0363692	0.401271	948.841	947.614	746.57	871.54	actinin alpha 2 [Source:MGI Symbol;Acc:MGI:109192]
ENSMUSG00000046607	Hrk	TRUE	2.61340836269183	1.38593	2.09267	0.036379	0.401271	30.8288	30.4047	14.6182	8.7592	harakiri, BCL2 interacting protein (contains only BH3 domain) [Source:MGI Symbol;Acc:MGI:1201608]
ENSMUSG00000001120	Pcbp3	TRUE	1.22236325042834	0.289673	2.09171	0.0364647	0.40192	518.095	513.84	396.778	447.814	poly(rC) binding protein 3 [Source:MGI Symbol;Acc:MGI:1890470]
ENSMUSG00000036980	Taf6	TRUE	0.859190329967063	-0.21895	-2.0901	0.0366089	0.403211	775.001	832.076	914.679	954.753	TATA-box binding protein associated factor 6 [Source:MGI Symbol;Acc:MGI:109129]
ENSMUSG00000000724	Cryba1	TRUE	0.935813469169559	-0.0957071	-2.08896	0.0367112	0.40365	4.592e+06	4.9673e+06	5.08275e+06	5.13221e+06	crystallin, beta A1 [Source:MGI Symbol;Acc:MGI:88518]
ENSMUSG00000028419	Chmp5	TRUE	0.878517318180014	-0.186857	-2.08889	0.0367179	0.40365	1397.57	1245.58	1501.49	1509.87	charged multivesicular body protein 5 [Source:MGI Symbol;Acc:MGI:1924209]
ENSMUSG00000020150	Gamt	TRUE	0.894623994275281	-0.160647	-2.08875	0.0367299	0.40365	1848.87	1977.32	2078.91	2196.37	guanidinoacetate methyltransferase [Source:MGI Symbol;Acc:MGI:1098221]
ENSMUSG00000038387	Rras	TRUE	0.868220494449401	-0.203867	-2.08597	0.0369812	0.406112	1103.84	1215.18	1252.98	1416.8	related RAS viral (r-ras) oncogene [Source:MGI Symbol;Acc:MGI:98179]
ENSMUSG00000035671	Zswim4	TRUE	1.24828382495277	0.319946	2.08414	0.0371474	0.407638	399.061	418.572	342.482	312.047	zinc finger SWIM-type containing 4 [Source:MGI Symbol;Acc:MGI:2443726]
ENSMUSG00000019877	Serinc1	TRUE	0.920094602217056	-0.120146	-2.08109	0.0374257	0.410391	4483.87	4300.24	4814.59	4734.35	serine incorporator 1 [Source:MGI Symbol;Acc:MGI:1926228]
ENSMUSG00000032092	Mpzl2	TRUE	3.36822999710647	1.75199	2.08048	0.0374816	0.410701	24.8343	22.2968	3.13246	10.949	myelin protein zero-like 2 [Source:MGI Symbol;Acc:MGI:1289160]
ENSMUSG00000029022	Miip	TRUE	1.4436007751051	0.529672	2.07958	0.0375642	0.411304	171.271	139.862	108.592	107.3	migration and invasion inhibitory protein [Source:MGI Symbol;Acc:MGI:106506]
ENSMUSG00000041073	Nacad	TRUE	1.2671596051271	0.341598	2.07813	0.0376977	0.412464	387.072	345.6	275.657	303.287	NAC alpha domain containing [Source:MGI Symbol;Acc:MGI:3603030]
ENSMUSG00000090659	Zfp493	TRUE	0.427133632181094	-1.22724	-2.07732	0.0377719	0.412826	10.2763	26.3508	33.4129	51.4603	zinc finger protein 493 [Source:MGI Symbol;Acc:MGI:1920208]
ENSMUSG00000030822	Prr14	TRUE	1.40345424611568	0.488982	2.07717	0.0377861	0.412826	171.271	206.752	147.226	121.534	proline rich 14 [Source:MGI Symbol;Acc:MGI:2384565]
ENSMUSG00000022054	Nefm	TRUE	2.39373782910268	1.25927	2.07567	0.037924	0.413887	43.6741	33.4452	9.39738	22.9929	neurofilament, medium polypeptide [Source:MGI Symbol;Acc:MGI:97314]
ENSMUSG00000020598	Nrcam	TRUE	0.93617846123461	-0.0951445	-2.07552	0.0379387	0.413887	19434.1	20377.2	21032.4	21489.6	neuronal cell adhesion molecule [Source:MGI Symbol;Acc:MGI:104750]
ENSMUSG00000040855	Reps2	TRUE	1.88156720015669	0.911935	2.07479	0.0380064	0.414323	57.3758	70.9444	43.8545	24.0878	RALBP1 associated Eps domain containing protein 2 [Source:MGI Symbol;Acc:MGI:2663511]
ENSMUSG00000087286	Gm9013	FALSE	0.273310541642075	-1.87139	-2.07423	0.0380584	0.414586	5.13813	6.08094	12.5298	28.4674	predicted gene 9013 [Source:MGI Symbol;Acc:MGI:3646930]
ENSMUSG00000020733	Slc9a3r1	TRUE	1.48568883531307	0.571132	2.07301	0.0381711	0.415336	123.315	140.875	83.5323	94.1614	solute carrier family 9 (sodium/hydrogen exchanger), member 3 regulator 1 [Source:MGI Symbol;Acc:MGI:1349482]
ENSMUSG00000063063	Ctnna2	TRUE	0.921291260467366	-0.118271	-2.07272	0.0381983	0.415336	6783.19	7427.87	7688.1	7732.18	catenin (cadherin associated protein), alpha 2 [Source:MGI Symbol;Acc:MGI:88275]
ENSMUSG00000037669	1110057K04Rik	TRUE	0.864407196132979	-0.210217	-2.07259	0.0382107	0.415336	824.67	852.346	986.725	952.563	lipid droplet associated hydrolase [Source:MGI Symbol;Acc:MGI:1916082]
ENSMUSG00000021670	Hmgcr	TRUE	0.885188235925849	-0.175944	-2.07187	0.0382772	0.415756	1285.39	1270.92	1446.15	1441.98	3-hydroxy-3-methylglutaryl-Coenzyme A reductase [Source:MGI Symbol;Acc:MGI:96159]
ENSMUSG00000016494	Cd34	TRUE	3.26519161135414	1.70717	2.0713	0.0383305	0.416017	17.1271	28.3777	7.30908	6.5694	CD34 antigen [Source:MGI Symbol;Acc:MGI:88329]
ENSMUSG00000058454	Dhcr7	TRUE	0.916001498885889	-0.126578	-2.07102	0.038357	0.416017	3628.37	3602.96	3848.75	4046.75	7-dehydrocholesterol reductase [Source:MGI Symbol;Acc:MGI:1298378]
ENSMUSG00000021743	Fezf2	TRUE	5.95779507756318	2.57478	2.07011	0.0384418	0.416635	17.9834	14.1889	0	5.4745	Fez family zinc finger 2 [Source:MGI Symbol;Acc:MGI:1859823]
ENSMUSG00000024292	Cyp4f14	TRUE	0.643086022039099	-0.636916	-2.06927	0.0385212	0.417192	64.2266	69.9309	105.46	102.921	cytochrome P450, family 4, subfamily f, polypeptide 14 [Source:MGI Symbol;Acc:MGI:1927669]
ENSMUSG00000040562	Gstm2	TRUE	0.861011939783749	-0.215895	-2.06897	0.0385492	0.417192	768.15	816.874	914.679	925.191	glutathione S-transferase, mu 2 [Source:MGI Symbol;Acc:MGI:95861]
ENSMUSG00000020520	Galnt10	TRUE	1.09055912150747	0.125068	2.06819	0.0386224	0.417682	3749.98	3799.58	3494.78	3427.04	UDP-N-acetyl-alpha-D-galactosamine:polypeptide N-acetylgalactosaminyltransferase 10 [Source:MGI Symbol;Acc:MGI:1890480]
ENSMUSG00000041966	Dcaf17	TRUE	0.839687557803008	-0.252075	-2.06776	0.0386622	0.41781	597.736	557.42	721.51	654.75	DDB1 and CUL4 associated factor 17 [Source:MGI Symbol;Acc:MGI:1923013]
ENSMUSG00000032060	Cryab	TRUE	0.935851328325652	-0.0956487	-2.06726	0.0387101	0.418024	3.00575e+06	3.25523e+06	3.31383e+06	3.3763e+06	crystallin, alpha B [Source:MGI Symbol;Acc:MGI:88516]
ENSMUSG00000004771	Rab11a	TRUE	0.909998991837509	-0.136063	-2.06675	0.0387578	0.418223	3178.79	3053.65	3536.55	3313.17	RAB11A, member RAS oncogene family [Source:MGI Symbol;Acc:MGI:1858202]
ENSMUSG00000072812	Ahnak2	TRUE	3.52418366575471	1.81729	2.06633	0.0387974	0.418223	23.9779	17.2293	7.30908	4.3796	AHNAK nucleoprotein 2 [Source:MGI Symbol;Acc:MGI:2144831]
ENSMUSG00000036580	Spg20	TRUE	0.922888622692757	-0.115772	-2.06617	0.0388126	0.418223	5061.91	5317.79	5669.75	5574.14	spastic paraplegia 20, spartin (Troyer syndrome) homolog (human) [Source:MGI Symbol;Acc:MGI:2139806]
ENSMUSG00000025270	Alas2	TRUE	3.51045122663126	1.81166	2.06482	0.0389401	0.419295	23.1216	18.2428	4.17661	7.6643	aminolevulinic acid synthase 2, erythroid [Source:MGI Symbol;Acc:MGI:87990]
ENSMUSG00000047507	Baiap3	TRUE	11.1180971601354	3.47484	2.06411	0.0390069	0.41951	6.85084	17.2293	0	2.1898	BAI1-associated protein 3 [Source:MGI Symbol;Acc:MGI:2685783]
ENSMUSG00000033111	3830406C13Rik	TRUE	0.798682843802323	-0.324305	-2.06401	0.0390163	0.41951	340.829	354.722	480.311	389.784	RIKEN cDNA 3830406C13 gene [Source:MGI Symbol;Acc:MGI:1917937]
ENSMUSG00000002228	Ppm1j	TRUE	4.88572845273471	2.28857	2.0632	0.0390932	0.419967	17.9834	13.1754	4.17661	2.1898	protein phosphatase 1J [Source:MGI Symbol;Acc:MGI:1919137]
ENSMUSG00000043388	Tmem130	TRUE	2.59283160826199	1.37453	2.06297	0.0391151	0.419967	27.4034	33.4452	14.6182	8.7592	transmembrane protein 130 [Source:MGI Symbol;Acc:MGI:3607706]
ENSMUSG00000027379	Bub1	TRUE	0.518710636572534	-0.946998	-2.06183	0.0392237	0.42065	30.8288	24.3238	59.5168	47.0807	BUB1, mitotic checkpoint serine/threonine kinase [Source:MGI Symbol;Acc:MGI:1100510]
ENSMUSG00000036949	Slc39a12	TRUE	1.48417864701524	0.569665	2.06171	0.0392351	0.42065	121.602	177.361	103.371	97.4461	solute carrier family 39 (zinc transporter), member 12 [Source:MGI Symbol;Acc:MGI:2139274]
ENSMUSG00000026553	Copa	TRUE	0.914559268179148	-0.128851	-2.06082	0.0393201	0.421258	3546.16	3732.69	3887.38	4069.74	coatomer protein complex subunit alpha [Source:MGI Symbol;Acc:MGI:1334462]
ENSMUSG00000018567	Gabarap	TRUE	0.921323736833534	-0.11822	-2.05944	0.0394519	0.422012	5475.53	5892.44	6232.55	6101.88	gamma-aminobutyric acid receptor associated protein [Source:MGI Symbol;Acc:MGI:1861742]
ENSMUSG00000030088	Aldh1l1	TRUE	1.37718318403181	0.46172	2.05895	0.039499	0.422012	196.962	220.941	132.608	170.804	aldehyde dehydrogenase 1 family, member L1 [Source:MGI Symbol;Acc:MGI:1340024]
ENSMUSG00000020914	Top2a	TRUE	0.79533330800836	-0.330369	-2.05894	0.0394997	0.422012	301.437	282.764	377.984	356.937	topoisomerase (DNA) II alpha [Source:MGI Symbol;Acc:MGI:98790]
ENSMUSG00000034471	Caskin2	TRUE	1.1891669763863	0.249951	2.0589	0.0395036	0.422012	673.951	685.12	600.388	541.976	CASK-interacting protein 2 [Source:MGI Symbol;Acc:MGI:2157062]
ENSMUSG00000024600	Slc27a6	TRUE	3.73908234903266	1.90268	2.05844	0.0395475	0.422072	13.7017	26.3508	6.26492	4.3796	solute carrier family 27 (fatty acid transporter), member 6 [Source:MGI Symbol;Acc:MGI:3036230]
ENSMUSG00000026640	Plxna2	TRUE	1.36256815248745	0.446328	2.05825	0.0395657	0.422072	221.796	194.59	146.182	159.855	plexin A2 [Source:MGI Symbol;Acc:MGI:107684]
ENSMUSG00000036376	Abt1	TRUE	0.744679284062504	-0.425309	-2.05767	0.0396218	0.422369	165.276	229.049	268.347	259.491	activator of basal transcription 1 [Source:MGI Symbol;Acc:MGI:1353636]
ENSMUSG00000085292	Gm12853	FALSE	0.33554669840718	-1.57541	-2.05737	0.039651	0.422378	9.4199	7.09444	17.7506	31.7521	predicted gene 12853 [Source:MGI Symbol;Acc:MGI:3650185]
ENSMUSG00000055874	Foxi3	TRUE	2.64427697588052	1.40287	2.05625	0.0397583	0.423219	36.8233	22.2968	11.4857	10.949	forkhead box I3 [Source:MGI Symbol;Acc:MGI:3511278]
ENSMUSG00000027217	Tspan18	TRUE	1.3257654600256	0.406826	2.05532	0.0398486	0.423877	254.337	249.319	206.742	172.994	tetraspanin 18 [Source:MGI Symbol;Acc:MGI:1917186]
ENSMUSG00000029544	Cabp1	TRUE	1.53590976862045	0.619093	2.05476	0.0399024	0.424148	108.757	109.457	74.1349	67.8838	calcium binding protein 1 [Source:MGI Symbol;Acc:MGI:1352750]
ENSMUSG00000074457	S100a16	TRUE	0.860597325582036	-0.21659	-2.05232	0.0401381	0.42635	765.581	823.968	901.105	944.899	S100 calcium binding protein A16 [Source:MGI Symbol;Acc:MGI:1915110]
ENSMUSG00000042622	Maff	TRUE	1.49706369897371	0.582136	2.05084	0.0402829	0.427584	116.464	128.713	79.3557	84.3073	v-maf musculoaponeurotic fibrosarcoma oncogene family, protein F (avian) [Source:MGI Symbol;Acc:MGI:96910]
ENSMUSG00000039210	Gpatch2	TRUE	1.17391172570928	0.231324	2.04975	0.0403887	0.428402	763.012	772.28	672.435	635.042	G patch domain containing 2 [Source:MGI Symbol;Acc:MGI:1915019]
ENSMUSG00000058248	Kcnh1	TRUE	0.912596567934229	-0.131951	-2.04862	0.0404993	0.429027	2790.86	2773.92	3027	3071.19	potassium voltage-gated channel, subfamily H (eag-related), member 1 [Source:MGI Symbol;Acc:MGI:1341721]
ENSMUSG00000066189	Cacng3	TRUE	8.13432312732879	3.02402	2.04856	0.0405052	0.429027	17.1271	9.12142	0	3.2847	calcium channel, voltage-dependent, gamma subunit 3 [Source:MGI Symbol;Acc:MGI:1859165]
ENSMUSG00000000078	Klf6	TRUE	0.890220462586656	-0.167765	-2.04747	0.0406123	0.42957	1667.32	1544.56	1852.33	1757.31	Kruppel-like factor 6 [Source:MGI Symbol;Acc:MGI:1346318]
ENSMUSG00000026255	Efhd1	TRUE	3.40372997618133	1.76712	2.04745	0.040614	0.42957	16.2707	27.3643	8.35323	4.3796	EF hand domain containing 1 [Source:MGI Symbol;Acc:MGI:1921607]
ENSMUSG00000051107	Gm15440	TRUE	0.83105990094642	-0.266976	-2.04581	0.0407751	0.430968	463.288	509.786	603.521	566.063	predicted gene 15440 [Source:MGI Symbol;Acc:MGI:3642353]
ENSMUSG00000029706	Pax4	TRUE	1.36631389524201	0.450289	2.04489	0.0408659	0.431484	187.542	215.874	151.402	143.432	paired box 4 [Source:MGI Symbol;Acc:MGI:97488]
ENSMUSG00000006800	Sulf2	TRUE	1.48847684409148	0.573837	2.04473	0.0408817	0.431484	123.315	144.929	78.3115	101.826	sulfatase 2 [Source:MGI Symbol;Acc:MGI:1919293]
ENSMUSG00000021087	Rtn1	TRUE	1.45817841340153	0.544167	2.04321	0.0410321	0.432765	160.995	141.889	87.7089	120.439	reticulon 1 [Source:MGI Symbol;Acc:MGI:1933947]
ENSMUSG00000026811	St6galnac6	TRUE	0.884980325931238	-0.176283	-2.04254	0.0410984	0.433158	1251.99	1333.75	1461.82	1458.41	ST6 (alpha-N-acetyl-neuraminyl-2,3-beta-galactosyl-1,3)-N-acetylgalactosaminide alpha-2,6-sialyltransferase 6 [Source:MGI Symbol;Acc:MGI:1355316]
ENSMUSG00000022043	Trim35	TRUE	1.12099419583418	0.164779	2.0417	0.0411808	0.433721	1650.2	1631.72	1459.73	1468.26	tripartite motif-containing 35 [Source:MGI Symbol;Acc:MGI:1914104]
ENSMUSG00000019853	Hebp2	TRUE	0.917320520489963	-0.124502	-2.0407	0.0412809	0.434445	3990.61	4047.88	4528.49	4232.88	heme binding protein 2 [Source:MGI Symbol;Acc:MGI:1860084]
ENSMUSG00000040987	Mill2	TRUE	210.246752722643	7.71594	2.04019	0.0413313	0.434445	9.4199	7.09444	0	0	MHC I like leukocyte 2 [Source:MGI Symbol;Acc:MGI:2179989]
ENSMUSG00000036112	Metap2	TRUE	0.902768116195649	-0.147573	-2.04013	0.0413377	0.434445	2081.8	2129.34	2272.08	2392.36	methionine aminopeptidase 2 [Source:MGI Symbol;Acc:MGI:1929701]
ENSMUSG00000020692	Nle1	TRUE	1.44850418162394	0.534564	2.03977	0.0413731	0.434445	144.724	148.983	112.769	89.7818	notchless homolog 1 (Drosophila) [Source:MGI Symbol;Acc:MGI:2429770]
ENSMUSG00000068566	Myadm	TRUE	1.36795653588946	0.452022	2.03955	0.0413951	0.434445	224.365	198.644	136.784	172.994	myeloid-associated differentiation marker [Source:MGI Symbol;Acc:MGI:1355332]
ENSMUSG00000032293	Ireb2	TRUE	0.883672892779052	-0.178416	-2.03896	0.0414536	0.434753	1335.06	1238.49	1478.52	1435.41	iron responsive element binding protein 2 [Source:MGI Symbol;Acc:MGI:1928268]
ENSMUSG00000086228	Gm514	TRUE	1.96977153074788	0.978028	2.03838	0.0415121	0.435061	59.0885	43.5801	30.2805	21.898	ubiquitin-associated protein 1-like [Source:MGI Symbol;Acc:MGI:2685360]
ENSMUSG00000097588	RP23-32L5.4	FALSE	2.80408668340564	1.48753	2.03649	0.0417016	0.43674	37.6796	19.2563	7.30908	13.1388	NA
ENSMUSG00000071793	2610005L07Rik	FALSE	18.6874276087118	4.224	2.03538	0.0418127	0.437596	13.7017	6.08094	1.04415	0	RIKEN cDNA 2610005L07 gene [Source:MGI Symbol;Acc:MGI:1914283]
ENSMUSG00000033453	Adamts15	TRUE	4.61162951705406	2.20528	2.03504	0.0418464	0.437643	20.5525	14.1889	1.04415	6.5694	a disintegrin-like and metallopeptidase (reprolysin type) with thrombospondin type 1 motif, 15 [Source:MGI Symbol;Acc:MGI:2449569]
ENSMUSG00000022636	Alcam	TRUE	1.64845402589498	0.721114	2.03428	0.041923	0.438136	84.7791	81.0793	44.8986	55.8399	activated leukocyte cell adhesion molecule [Source:MGI Symbol;Acc:MGI:1313266]
ENSMUSG00000053198	Prx	TRUE	0.92180377179583	-0.117468	-2.03248	0.0421047	0.439728	4055.7	4092.48	4367.69	4471.57	periaxin [Source:MGI Symbol;Acc:MGI:108176]
ENSMUSG00000056493	Foxk1	TRUE	1.14177556492616	0.191279	2.03182	0.0421724	0.440126	1174.06	1135.11	995.078	1028.11	forkhead box K1 [Source:MGI Symbol;Acc:MGI:1347488]
ENSMUSG00000039208	Metrnl	TRUE	0.930213577169999	-0.104366	-2.03133	0.0422215	0.440331	15122.4	16411.5	16720	17174.6	meteorin, glial cell differentiation regulator-like [Source:MGI Symbol;Acc:MGI:2384806]
ENSMUSG00000032557	Uba5	TRUE	0.863164814195321	-0.212292	-2.0306	0.0422956	0.440796	909.449	807.752	994.034	997.454	ubiquitin-like modifier activating enzyme 5 [Source:MGI Symbol;Acc:MGI:1913913]
ENSMUSG00000030319	Cand2	TRUE	0.889413459088522	-0.169074	-2.02985	0.0423718	0.441281	1679.31	1845.57	1893.05	2068.27	cullin-associated and neddylation-dissociated 2 (putative) [Source:MGI Symbol;Acc:MGI:1914338]
ENSMUSG00000045205	Dpy19l4	TRUE	0.866644861674521	-0.206487	-2.02922	0.0424363	0.441645	950.554	857.413	1060.86	1027.02	dpy-19-like 4 (C. elegans) [Source:MGI Symbol;Acc:MGI:2685869]
ENSMUSG00000063785	Utp14a	TRUE	1.2460335885592	0.317343	2.02828	0.0425313	0.442093	459.006	499.651	433.324	335.039	UTP14A small subunit processome component [Source:MGI Symbol;Acc:MGI:1919804]
ENSMUSG00000025020	Slit1	TRUE	3.77236710306636	1.91547	2.0282	0.0425403	0.442093	17.1271	19.2563	4.17661	5.4745	slit homolog 1 (Drosophila) [Source:MGI Symbol;Acc:MGI:1315203]
ENSMUSG00000045532	C1ql1	TRUE	1.33505041017363	0.416894	2.02745	0.0426167	0.442093	223.509	293.912	199.433	187.228	complement component 1, q subcomponent-like 1 [Source:MGI Symbol;Acc:MGI:1344400]
ENSMUSG00000015944	Gatsl2	TRUE	1.16337275350533	0.218313	2.02722	0.0426401	0.442093	1091.85	1177.68	887.531	1063.15	GATS protein-like 2 [Source:MGI Symbol;Acc:MGI:1933384]
ENSMUSG00000029174	Tbc1d1	TRUE	1.75147341177656	0.808569	2.02694	0.0426681	0.442093	64.2266	68.9174	35.5012	40.5113	TBC1 domain family, member 1 [Source:MGI Symbol;Acc:MGI:1889508]
ENSMUSG00000034098	Fstl5	TRUE	4.92568367724998	2.30032	2.02665	0.0426978	0.442093	17.1271	14.1889	5.22077	1.0949	follistatin-like 5 [Source:MGI Symbol;Acc:MGI:2442179]
ENSMUSG00000071528	Usmg5	TRUE	0.821454825792506	-0.283747	-2.02642	0.0427213	0.442093	548.923	456.071	659.905	564.968	upregulated during skeletal muscle growth 5 [Source:MGI Symbol;Acc:MGI:1891435]
ENSMUSG00000019528	Gyg	TRUE	0.895292735738582	-0.159569	-2.02637	0.0427274	0.442093	1852.3	2056.37	2143.65	2219.36	glycogenin [Source:MGI Symbol;Acc:MGI:1351614]
ENSMUSG00000025909	Sntg1	TRUE	6.19233582940268	2.63048	2.02618	0.0427459	0.442093	15.4144	11.1484	1.04415	3.2847	syntrophin, gamma 1 [Source:MGI Symbol;Acc:MGI:1918346]
ENSMUSG00000027435	Cd93	TRUE	2.10259420656502	1.07217	2.02408	0.0429615	0.444015	49.6686	35.4722	20.8831	19.7082	CD93 antigen [Source:MGI Symbol;Acc:MGI:106664]
ENSMUSG00000001440	Kpnb1	TRUE	0.937817006213301	-0.0926217	-2.02339	0.0430325	0.444425	13503.9	13125.7	14136.8	14261.1	karyopherin (importin) beta 1 [Source:MGI Symbol;Acc:MGI:107532]
ENSMUSG00000026509	Capn2	TRUE	0.921183880896964	-0.118439	-2.02312	0.0430608	0.444425	5097.02	5472.85	5636.34	5834.72	calpain 2 [Source:MGI Symbol;Acc:MGI:88264]
ENSMUSG00000073568	Arl14epl	TRUE	0.212811397592055	-2.23235	-2.02121	0.0432577	0.446149	4.28177	2.02698	11.4857	18.6133	ADP-ribosylation factor-like 14 effector protein-like [Source:MGI Symbol;Acc:MGI:2685795]
ENSMUSG00000048834	Vstm2a	TRUE	3.20782128239608	1.68159	2.02085	0.043295	0.446225	20.5525	24.3238	4.17661	9.8541	V-set and transmembrane domain containing 2A [Source:MGI Symbol;Acc:MGI:2384826]
ENSMUSG00000087601	Gm16832	FALSE	0.668926421843482	-0.580081	-2.01987	0.0433968	0.446686	71.9338	100.336	127.387	129.198	ubiquitin carboxy-terminal hydrolase L1, opposite strand [Source:MGI Symbol;Acc:MGI:5446771]
ENSMUSG00000004730	Emr1	TRUE	6.20804760806821	2.63414	2.01984	0.0433995	0.446686	10.2763	16.2159	3.13246	1.0949	adhesion G protein-coupled receptor E1 [Source:MGI Symbol;Acc:MGI:106912]
ENSMUSG00000085037	4933421O10Rik	FALSE	1.2807754878956	0.357018	2.01832	0.0435582	0.448011	290.304	319.25	242.244	233.214	RIKEN cDNA 4933421O10 gene [Source:MGI Symbol;Acc:MGI:1918323]
ENSMUSG00000004568	Arhgef18	TRUE	1.21114048358118	0.276366	2.01778	0.0436146	0.448281	592.597	592.892	439.589	539.786	rho/rac guanine nucleotide exchange factor (GEF) 18 [Source:MGI Symbol;Acc:MGI:2142567]
ENSMUSG00000031328	Flna	TRUE	1.08138400652869	0.112879	2.01718	0.0436768	0.448611	5180.95	5298.53	4768.65	4921.58	filamin, alpha [Source:MGI Symbol;Acc:MGI:95556]
ENSMUSG00000027263	Tubgcp4	TRUE	0.929812181608296	-0.104989	-2.01682	0.0437146	0.448691	6534.84	6605.93	6944.67	7188.02	tubulin, gamma complex associated protein 4 [Source:MGI Symbol;Acc:MGI:1196293]
ENSMUSG00000007050	Lsm2	TRUE	1.39208300847736	0.477245	2.01633	0.0437653	0.448804	208.951	164.186	126.343	142.337	LSM2 homolog, U6 small nuclear RNA and mRNA degradation associated [Source:MGI Symbol;Acc:MGI:90676]
ENSMUSG00000006435	Neurl1a	TRUE	2.16586489315363	1.11494	2.01614	0.0437858	0.448804	41.9614	36.4857	20.8831	15.3286	neuralized E3 ubiquitin protein ligase 1A [Source:MGI Symbol;Acc:MGI:1334263]
ENSMUSG00000059991	Nptx2	TRUE	3.74545061353465	1.90514	2.01466	0.0439401	0.449681	18.8398	17.2293	4.17661	5.4745	neuronal pentraxin 2 [Source:MGI Symbol;Acc:MGI:1858209]
ENSMUSG00000028076	Cd1d1	TRUE	0.574736263103707	-0.799028	-2.01464	0.043942	0.449681	35.9669	45.6071	59.5168	82.1175	CD1d1 antigen [Source:MGI Symbol;Acc:MGI:107674]
ENSMUSG00000025076	Casp7	TRUE	1.09519361152531	0.131186	2.01446	0.0439617	0.449681	3159.09	3310.06	2995.68	2909.15	caspase 7 [Source:MGI Symbol;Acc:MGI:109383]
ENSMUSG00000024238	Zeb1	TRUE	0.88091649318211	-0.182923	-2.01336	0.0440765	0.450364	1288.81	1331.73	1397.08	1577.75	zinc finger E-box binding homeobox 1 [Source:MGI Symbol;Acc:MGI:1344313]
ENSMUSG00000027082	Tfpi	TRUE	0.853881311730636	-0.227893	-2.01324	0.0440889	0.450364	672.238	643.567	793.557	747.817	tissue factor pathway inhibitor [Source:MGI Symbol;Acc:MGI:1095418]
ENSMUSG00000064945	Rny3	FALSE	0.187605382630268	-2.41423	-2.01278	0.0441373	0.45055	1.71271	4.05396	7.30908	22.9929	RNA, Y3 small cytoplasmic (associated with Ro protein) [Source:MGI Symbol;Acc:MGI:107304]
ENSMUSG00000015599	Ttbk1	TRUE	5.42919418627223	2.44074	2.0113	0.0442942	0.451843	17.9834	11.1484	1.04415	4.3796	tau tubulin kinase 1 [Source:MGI Symbol;Acc:MGI:2147036]
ENSMUSG00000015340	Cybb	TRUE	2.67088556791781	1.41732	2.01062	0.0443652	0.452258	29.9724	24.3238	8.35323	12.0439	cytochrome b-245, beta polypeptide [Source:MGI Symbol;Acc:MGI:88574]
ENSMUSG00000042492	Tbc1d10b	TRUE	1.16311225251707	0.21799	2.0093	0.044505	0.452859	832.377	906.061	738.217	755.481	TBC1 domain family, member 10b [Source:MGI Symbol;Acc:MGI:1915699]
ENSMUSG00000028944	Prkag2	TRUE	0.90435209718902	-0.145044	-2.00912	0.0445247	0.452859	2412.35	2252.99	2517.45	2644.18	protein kinase, AMP-activated, gamma 2 non-catalytic subunit [Source:MGI Symbol;Acc:MGI:1336153]
ENSMUSG00000002068	Ccne1	TRUE	0.562254257694561	-0.830705	-2.00901	0.0445361	0.452859	46.2432	28.3777	69.9583	63.5042	cyclin E1 [Source:MGI Symbol;Acc:MGI:88316]
ENSMUSG00000020941	Map3k14	TRUE	1.36434164041184	0.448205	2.00892	0.0445455	0.452859	202.1	196.617	131.563	160.95	mitogen-activated protein kinase kinase kinase 14 [Source:MGI Symbol;Acc:MGI:1858204]
ENSMUSG00000025495	Ptdss2	TRUE	0.856584388327571	-0.223333	-2.00771	0.0446743	0.453328	772.432	864.508	894.84	1014.97	phosphatidylserine synthase 2 [Source:MGI Symbol;Acc:MGI:1351664]
ENSMUSG00000019256	Ahr	TRUE	2.60900567792352	1.3835	2.00762	0.0446836	0.453328	28.2597	27.3643	12.5298	8.7592	aryl-hydrocarbon receptor [Source:MGI Symbol;Acc:MGI:105043]
ENSMUSG00000060512	0610040J01Rik	TRUE	215.995671078469	7.75486	2.00741	0.0447062	0.453328	12.8453	4.05396	0	0	RIKEN cDNA 0610040J01 gene [Source:MGI Symbol;Acc:MGI:1923511]
ENSMUSG00000026959	Grin1	TRUE	2.13039575277395	1.09112	2.00734	0.0447131	0.453328	39.3923	44.5936	25.0597	14.2337	glutamate receptor, ionotropic, NMDA1 (zeta 1) [Source:MGI Symbol;Acc:MGI:95819]
ENSMUSG00000037606	Osbpl5	TRUE	0.89658777437225	-0.157483	-2.00701	0.0447483	0.453377	1724.7	1801.99	2031.92	1899.65	oxysterol binding protein-like 5 [Source:MGI Symbol;Acc:MGI:1930265]
ENSMUSG00000020069	Hnrnph3	TRUE	0.926209949429993	-0.110589	-2.00625	0.0448293	0.453889	4836.69	4776.58	5227.03	5152.6	heterogeneous nuclear ribonucleoprotein H3 [Source:MGI Symbol;Acc:MGI:1926462]
ENSMUSG00000060181	Slc35e3	TRUE	1.20727162023159	0.27175	2.00471	0.0449945	0.454973	505.249	531.069	438.545	419.347	solute carrier family 35, member E3 [Source:MGI Symbol;Acc:MGI:2448489]
ENSMUSG00000028088	Fmo5	TRUE	0.678225809131378	-0.560162	-2.00468	0.0449973	0.454973	89.9172	80.0658	131.563	119.344	flavin containing monooxygenase 5 [Source:MGI Symbol;Acc:MGI:1310004]
ENSMUSG00000028101	Pias3	TRUE	1.20019130144542	0.263264	2.00417	0.0450513	0.455211	602.017	603.027	463.604	540.881	protein inhibitor of activated STAT 3 [Source:MGI Symbol;Acc:MGI:1913126]
ENSMUSG00000039431	Mtmr7	TRUE	0.893564657740468	-0.162356	-2.00282	0.0451965	0.45575	1639.06	1728	1807.43	1959.87	myotubularin related protein 7 [Source:MGI Symbol;Acc:MGI:1891693]
ENSMUSG00000042502	Cd2bp2	TRUE	0.89641230785395	-0.157766	-2.00279	0.0451996	0.45575	2012.43	2288.46	2397.38	2396.74	CD2 antigen (cytoplasmic tail) binding protein 2 [Source:MGI Symbol;Acc:MGI:1917483]
ENSMUSG00000001383	Zmat2	TRUE	0.888561549425069	-0.170456	-2.00269	0.0452101	0.45575	1442.1	1333.75	1551.61	1574.47	zinc finger, matrin type 2 [Source:MGI Symbol;Acc:MGI:1913742]
ENSMUSG00000038170	Pde4dip	TRUE	1.15874935226666	0.212569	2.00254	0.0452269	0.45575	863.206	926.331	773.718	769.715	phosphodiesterase 4D interacting protein (myomegalin) [Source:MGI Symbol;Acc:MGI:1891434]
ENSMUSG00000038199	4931409K22Rik	TRUE	0.38176716628923	-1.38924	-2.00051	0.0454448	0.457254	6.85084	17.2293	22.9714	39.4164	RIKEN cDNA 4931409K22 gene [Source:MGI Symbol;Acc:MGI:3045319]
ENSMUSG00000004655	Aqp1	TRUE	1.1035666283044	0.142174	2.00018	0.0454809	0.457254	2638.43	2499.27	2277.3	2380.31	aquaporin 1 [Source:MGI Symbol;Acc:MGI:103201]
ENSMUSG00000079598	Clec2l	TRUE	2.60301666800206	1.38018	1.99995	0.0455061	0.457254	29.1161	26.3508	12.5298	8.7592	C-type lectin domain family 2, member L [Source:MGI Symbol;Acc:MGI:2141402]
ENSMUSG00000019806	Aig1	TRUE	0.907729637950359	-0.139665	-1.9999	0.0455106	0.457254	2308.73	2216.5	2488.22	2498.56	androgen-induced 1 [Source:MGI Symbol;Acc:MGI:1913503]
ENSMUSG00000095105	Edaradd	TRUE	0.774949122651453	-0.367826	-1.99973	0.0455293	0.457254	255.194	207.766	297.584	301.098	EDAR (ectodysplasin-A receptor)-associated death domain [Source:MGI Symbol;Acc:MGI:1931001]
ENSMUSG00000062866	Phactr2	TRUE	1.18735522509292	0.247752	1.99837	0.0456767	0.4583	733.896	639.513	570.108	587.961	phosphatase and actin regulator 2 [Source:MGI Symbol;Acc:MGI:2446138]
ENSMUSG00000041797	Abca9	TRUE	1.7868365654386	0.837408	1.99805	0.0457115	0.4583	64.2266	57.769	36.5454	31.7521	ATP-binding cassette, sub-family A (ABC1), member 9 [Source:MGI Symbol;Acc:MGI:2386796]
ENSMUSG00000062203	Gspt1	TRUE	0.91729222650785	-0.124547	-1.99781	0.0457376	0.4583	3376.61	3272.56	3687.95	3561.71	G1 to S phase transition 1 [Source:MGI Symbol;Acc:MGI:1316728]
ENSMUSG00000071252	2210408I21Rik	TRUE	0.660456418890397	-0.598465	-1.99763	0.0457563	0.4583	81.3537	65.8769	109.636	113.87	RIKEN cDNA 2210408I21 gene [Source:MGI Symbol;Acc:MGI:1919621]
ENSMUSG00000006699	Cdc42	TRUE	0.919759427995367	-0.120672	-1.99707	0.0458174	0.458455	3448.54	3415.46	3756.86	3706.24	cell division cycle 42 [Source:MGI Symbol;Acc:MGI:106211]
ENSMUSG00000092274	Neat1	FALSE	1.16535153356442	0.220765	1.99685	0.0458415	0.458455	853.786	791.536	716.289	696.356	nuclear paraspeckle assembly transcript 1 (non-protein coding) [Source:MGI Symbol;Acc:MGI:1914211]
ENSMUSG00000054976	Nyap2	TRUE	3.7810285835106	1.91878	1.99628	0.0459037	0.458455	23.1216	13.1754	4.17661	5.4745	neuronal tyrosine-phophorylated phosphoinositide 3-kinase adaptor 2 [Source:MGI Symbol;Acc:MGI:2443135]
ENSMUSG00000083718	Ccnb2-ps	FALSE	0.179120287812384	-2.481	-1.9961	0.0459229	0.458455	2.56906	2.02698	9.39738	16.4235	cyclin B2, pseudogene [Source:MGI Symbol;Acc:MGI:3779896]
ENSMUSG00000068040	Tm9sf4	TRUE	0.904785472870326	-0.144352	-1.99608	0.0459253	0.458455	2116.05	2189.14	2314.89	2442.72	transmembrane 9 superfamily protein member 4 [Source:MGI Symbol;Acc:MGI:2139220]
ENSMUSG00000092349	BC033916	FALSE	3.17043771338343	1.66468	1.99526	0.0460143	0.458987	23.9779	20.2698	4.17661	9.8541	pluripotency associated transcript 17 [Source:MGI Symbol;Acc:MGI:3054967]
ENSMUSG00000055013	Agap1	TRUE	1.13592981871653	0.183874	1.99485	0.0460592	0.458987	1306.8	1431.05	1166.32	1242.71	ArfGAP with GTPase domain, ankyrin repeat and PH domain 1 [Source:MGI Symbol;Acc:MGI:2653690]
ENSMUSG00000031732	Phlpp2	TRUE	1.21493977697912	0.280885	1.99474	0.046071	0.458987	691.935	542.218	511.635	505.844	PH domain and leucine rich repeat protein phosphatase 2 [Source:MGI Symbol;Acc:MGI:2444928]
ENSMUSG00000049823	Zbtb12	TRUE	0.818091337279084	-0.289666	-1.99363	0.0461925	0.459698	357.956	363.843	433.324	448.909	zinc finger and BTB domain containing 12 [Source:MGI Symbol;Acc:MGI:88133]
ENSMUSG00000003541	Ier3	TRUE	2.11074400590408	1.07775	1.99349	0.0462078	0.459698	47.0995	36.4857	15.6623	24.0878	immediate early response 3 [Source:MGI Symbol;Acc:MGI:104814]
ENSMUSG00000023067	Cdkn1a	TRUE	1.87282958701972	0.90522	1.99324	0.0462347	0.459698	54.8067	57.769	22.9714	37.2266	cyclin-dependent kinase inhibitor 1A (P21) [Source:MGI Symbol;Acc:MGI:104556]
ENSMUSG00000044408	Sptssa	TRUE	0.894914845442764	-0.160178	-1.99207	0.046363	0.460417	1971.33	1882.05	2275.21	2031.04	serine palmitoyltransferase, small subunit A [Source:MGI Symbol;Acc:MGI:1913399]
ENSMUSG00000036278	Macrod1	TRUE	0.84544400391994	-0.242219	-1.99202	0.0463687	0.460417	544.642	582.757	646.331	686.502	MACRO domain containing 1 [Source:MGI Symbol;Acc:MGI:2147583]
ENSMUSG00000028862	Map3k6	TRUE	1.71514309754752	0.778329	1.99063	0.0465218	0.46163	63.3702	82.0928	36.5454	48.1756	mitogen-activated protein kinase kinase kinase 6 [Source:MGI Symbol;Acc:MGI:1855691]
ENSMUSG00000025580	Eif4a3	TRUE	0.861367487951505	-0.215299	-1.99026	0.0465621	0.461723	774.145	736.808	912.59	841.978	eukaryotic translation initiation factor 4A3 [Source:MGI Symbol;Acc:MGI:1923731]
ENSMUSG00000047557	Lxn	TRUE	2.37192543159473	1.24606	1.98898	0.0467032	0.462814	27.4034	41.5531	10.4415	18.6133	latexin [Source:MGI Symbol;Acc:MGI:107633]
ENSMUSG00000035653	Lrfn5	TRUE	199.237876591822	7.63835	1.98824	0.0467856	0.463302	8.56355	7.09444	0	0	leucine rich repeat and fibronectin type III domain containing 5 [Source:MGI Symbol;Acc:MGI:2144814]
ENSMUSG00000096768	Erdr1	TRUE	0.493152789730543	-1.01989	-1.98797	0.0468153	0.463302	16.2707	30.4047	51.1635	42.7011	erythroid differentiation regulator 1 [Source:MGI Symbol;Acc:MGI:2384747]
ENSMUSG00000026193	Fn1	TRUE	1.489015495232	0.574359	1.98769	0.0468456	0.463302	108.757	153.037	86.6648	88.6869	fibronectin 1 [Source:MGI Symbol;Acc:MGI:95566]
ENSMUSG00000042804	Gpr153	TRUE	1.22964221076451	0.298239	1.98698	0.0469251	0.46362	409.338	454.044	342.482	359.127	G protein-coupled receptor 153 [Source:MGI Symbol;Acc:MGI:1916157]
ENSMUSG00000005413	Hmox1	TRUE	0.933748105010291	-0.0988947	-1.98684	0.0469398	0.46362	112271	122129	122190	128836	heme oxygenase 1 [Source:MGI Symbol;Acc:MGI:96163]
ENSMUSG00000018965	Ywhah	TRUE	0.922167180864624	-0.1169	-1.98534	0.047107	0.464964	4166.17	4366.12	4688.25	4561.35	tyrosine 3-monooxygenase/tryptophan 5-monooxygenase activation protein, eta polypeptide [Source:MGI Symbol;Acc:MGI:109194]
ENSMUSG00000090191	9230105E05Rik	FALSE	3.53534505805316	1.82185	1.98384	0.0472736	0.466222	17.9834	23.3103	9.39738	2.1898	RIKEN cDNA 9230105E05 gene [Source:MGI Symbol;Acc:MGI:2444388]
ENSMUSG00000070427	Il18bp	TRUE	3.21936684133087	1.68678	1.98363	0.047297	0.466222	23.9779	17.2293	6.26492	6.5694	interleukin 18 binding protein [Source:MGI Symbol;Acc:MGI:1333800]
ENSMUSG00000034402	Kcnh5	TRUE	18.0819121667239	4.17648	1.98288	0.0473808	0.466603	5.13813	14.1889	1.04415	0	potassium voltage-gated channel, subfamily H (eag-related), member 5 [Source:MGI Symbol;Acc:MGI:3584508]
ENSMUSG00000068740	Celsr2	TRUE	1.07508408579023	0.10445	1.98239	0.047436	0.466603	6817.44	6741.74	6189.74	6423.78	cadherin, EGF LAG seven-pass G-type receptor 2 [Source:MGI Symbol;Acc:MGI:1858235]
ENSMUSG00000059588	Calcrl	TRUE	9.60856743257023	3.26432	1.98223	0.047454	0.466603	9.4199	11.1484	1.04415	1.0949	calcitonin receptor-like [Source:MGI Symbol;Acc:MGI:1926944]
ENSMUSG00000022261	Sdc2	TRUE	0.923668405243991	-0.114553	-1.98217	0.0474607	0.466603	4213.27	4088.42	4476.29	4513.18	syndecan 2 [Source:MGI Symbol;Acc:MGI:1349165]
ENSMUSG00000060244	Alyref2	TRUE	0.747667396728413	-0.419531	-1.98045	0.0476532	0.468187	160.138	152.024	214.051	203.651	Aly/REF export factor 2 [Source:MGI Symbol;Acc:MGI:1913144]
ENSMUSG00000021023	1110008L16Rik	TRUE	0.718991525489165	-0.475953	-1.97934	0.0477779	0.469103	112.182	125.673	162.888	167.52	RIKEN cDNA 1110008L16 gene [Source:MGI Symbol;Acc:MGI:1913382]
ENSMUSG00000036275	9530068E07Rik	TRUE	0.928505246542165	-0.107018	-1.97881	0.0478373	0.469129	5949.1	5714.06	6216.89	6347.14	RIKEN cDNA 9530068E07 gene [Source:MGI Symbol;Acc:MGI:2654705]
ENSMUSG00000025468	Caly	TRUE	3.34134010521417	1.74043	1.97876	0.0478434	0.469129	17.1271	22.2968	5.22077	6.5694	calcyon neuron-specific vesicular protein [Source:MGI Symbol;Acc:MGI:1915816]
ENSMUSG00000044726	BC030476	TRUE	0.93144740359148	-0.102454	-1.97823	0.0479032	0.469145	7181.39	6930.25	7664.09	7488.02	glutamate rich 5 [Source:MGI Symbol;Acc:MGI:2447772]
ENSMUSG00000020570	Sypl	TRUE	0.893906982985066	-0.161803	-1.97804	0.0479246	0.469145	1696.44	1555.71	1854.42	1785.78	synaptophysin-like protein [Source:MGI Symbol;Acc:MGI:108081]
ENSMUSG00000020070	Rufy2	TRUE	1.29760546678509	0.375852	1.97779	0.0479519	0.469145	264.614	256.413	208.831	192.702	RUN and FYVE domain-containing 2 [Source:MGI Symbol;Acc:MGI:1917682]
ENSMUSG00000029298	Gbp9	TRUE	10.0324399451391	3.3266	1.97763	0.0479707	0.469145	11.1326	10.1349	2.08831	0	guanylate-binding protein 9 [Source:MGI Symbol;Acc:MGI:3605620]
ENSMUSG00000035840	Lysmd3	TRUE	0.719226607202379	-0.475482	-1.97719	0.0480196	0.469315	133.591	110.47	166.02	174.089	LysM, putative peptidoglycan-binding, domain containing 3 [Source:MGI Symbol;Acc:MGI:1915906]
ENSMUSG00000028463	Car9	TRUE	1.30893348714956	0.388392	1.97517	0.0482484	0.470772	240.636	245.265	178.55	192.702	carbonic anhydrase 9 [Source:MGI Symbol;Acc:MGI:2447188]
ENSMUSG00000026854	Usp20	TRUE	1.26715184807854	0.341589	1.97512	0.0482546	0.470772	303.15	343.573	256.862	252.922	ubiquitin specific peptidase 20 [Source:MGI Symbol;Acc:MGI:1921520]
ENSMUSG00000020328	Nudcd2	TRUE	0.814958460883269	-0.295202	-1.97504	0.0482632	0.470772	356.244	347.627	455.251	408.398	NudC domain containing 2 [Source:MGI Symbol;Acc:MGI:1277103]
ENSMUSG00000052056	Zfp217	TRUE	1.35161291662275	0.434682	1.97468	0.0483048	0.470869	193.536	193.577	145.137	141.242	zinc finger protein 217 [Source:MGI Symbol;Acc:MGI:2685408]
ENSMUSG00000064210	Ano6	TRUE	1.36973435409529	0.453896	1.9731	0.048484	0.472308	185.829	185.469	148.27	122.629	anoctamin 6 [Source:MGI Symbol;Acc:MGI:2145890]
ENSMUSG00000002413	Braf	TRUE	1.1312974991187	0.177978	1.97267	0.0485331	0.472477	1468.65	1337.81	1259.25	1223	Braf transforming gene [Source:MGI Symbol;Acc:MGI:88190]
ENSMUSG00000027387	Zc3h8	TRUE	0.670595285123819	-0.576486	-1.97135	0.0486843	0.47364	94.199	74.9983	108.592	144.527	zinc finger CCCH type containing 8 [Source:MGI Symbol;Acc:MGI:1930128]
ENSMUSG00000032612	Usp4	TRUE	0.926178774179012	-0.110637	-1.97061	0.0487681	0.473874	4609.76	4758.34	5085.03	5027.78	ubiquitin specific peptidase 4 (proto-oncogene) [Source:MGI Symbol;Acc:MGI:98905]
ENSMUSG00000091994	E130317F20Rik	FALSE	0.738319851980044	-0.437682	-1.97058	0.0487718	0.473874	160.138	132.767	201.522	195.987	RIKEN cDNA E130317F20 gene [Source:MGI Symbol;Acc:MGI:3041202]
ENSMUSG00000031273	Col4a6	TRUE	0.924573568264002	-0.11314	-1.9698	0.0488618	0.47444	8800.76	9746.74	9859.94	10195.7	collagen, type IV, alpha 6 [Source:MGI Symbol;Acc:MGI:2152695]
ENSMUSG00000040584	Abcb1a	TRUE	1.62632804290763	0.701618	1.96893	0.0489606	0.474457	89.0609	73.9848	52.2077	48.1756	ATP-binding cassette, sub-family B (MDR/TAP), member 1A [Source:MGI Symbol;Acc:MGI:97570]
ENSMUSG00000029920	Smarcad1	TRUE	0.817613995763271	-0.290508	-1.96892	0.048962	0.474457	391.354	357.762	432.28	485.041	SWI/SNF-related, matrix-associated actin-dependent regulator of chromatin, subfamily a, containing DEAD/H box 1 [Source:MGI Symbol;Acc:MGI:95453]
ENSMUSG00000036158	Prickle1	TRUE	0.917797453989095	-0.123752	-1.96881	0.0489745	0.474457	5246.89	5887.37	6028.94	6097.5	prickle planar cell polarity protein 1 [Source:MGI Symbol;Acc:MGI:1916034]
ENSMUSG00000027782	Kpna4	TRUE	0.927867857446017	-0.108009	-1.96867	0.0489908	0.474457	6169.18	5910.68	6641.86	6378.89	karyopherin (importin) alpha 4 [Source:MGI Symbol;Acc:MGI:1100848]
ENSMUSG00000056900	Usp13	TRUE	0.728447419511235	-0.457103	-1.96835	0.0490283	0.474512	129.31	136.821	166.02	199.272	ubiquitin specific peptidase 13 (isopeptidase T-3) [Source:MGI Symbol;Acc:MGI:1919857]
ENSMUSG00000020219	Timm13	TRUE	0.877529783180088	-0.18848	-1.96786	0.0490837	0.474531	1301.66	1175.65	1495.23	1329.21	translocase of inner mitochondrial membrane 13 [Source:MGI Symbol;Acc:MGI:1353432]
ENSMUSG00000026356	Dars	TRUE	0.889925968948494	-0.168243	-1.96778	0.0490938	0.474531	1505.47	1583.07	1827.27	1641.26	aspartyl-tRNA synthetase [Source:MGI Symbol;Acc:MGI:2442544]
ENSMUSG00000037572	Wdhd1	TRUE	0.518566931215706	-0.947398	-1.96691	0.0491939	0.475191	34.2542	19.2563	45.9428	58.0297	WD repeat and HMG-box DNA binding protein 1 [Source:MGI Symbol;Acc:MGI:2443514]
ENSMUSG00000025582	Nptx1	TRUE	2.37108523184408	1.24555	1.96627	0.0492669	0.475474	28.2597	37.4992	17.7506	9.8541	neuronal pentraxin 1 [Source:MGI Symbol;Acc:MGI:107811]
ENSMUSG00000026707	Nsun6	TRUE	1.55258593673687	0.634673	1.96592	0.0493084	0.475474	111.326	91.2142	57.4284	73.3583	NOL1/NOP2/Sun domain family member 6 [Source:MGI Symbol;Acc:MGI:1921705]
ENSMUSG00000024892	Pcx	TRUE	1.24599536740788	0.317299	1.96583	0.0493188	0.475474	363.094	351.681	292.363	281.389	pyruvate carboxylase [Source:MGI Symbol;Acc:MGI:97520]
ENSMUSG00000030125	Lrrc23	TRUE	214.195791768197	7.74279	1.96468	0.0494509	0.476245	13.7017	3.04047	0	0	leucine rich repeat containing 23 [Source:MGI Symbol;Acc:MGI:1315192]
ENSMUSG00000020828	Pld2	TRUE	1.47308365014605	0.558839	1.96458	0.0494626	0.476245	121.602	120.605	87.7089	76.643	phospholipase D2 [Source:MGI Symbol;Acc:MGI:892877]
ENSMUSG00000024800	Rpp30	TRUE	0.77817706068405	-0.36183	-1.96366	0.0495695	0.476967	216.658	251.346	277.745	322.996	ribonuclease P/MRP 30 subunit [Source:MGI Symbol;Acc:MGI:1859683]
ENSMUSG00000033707	Lrrc24	TRUE	2.50926363299727	1.32726	1.96322	0.0496201	0.477146	41.105	20.2698	12.5298	12.0439	leucine rich repeat containing 24 [Source:MGI Symbol;Acc:MGI:3605040]
ENSMUSG00000017802	Fam134c	TRUE	0.919736144440661	-0.120708	-1.96227	0.0497316	0.47791	3219.04	3279.66	3521.93	3543.1	family with sequence similarity 134, member C [Source:MGI Symbol;Acc:MGI:1915248]
ENSMUSG00000027176	Cstf3	TRUE	0.8307487599349	-0.267516	-1.961	0.0498788	0.479016	423.039	414.518	492.841	515.698	cleavage stimulation factor, 3' pre-RNA, subunit 3 [Source:MGI Symbol;Acc:MGI:1351825]
ENSMUSG00000081679	Gm11874	FALSE	0.052821327332321	-4.24274	-1.95953	0.0500503	0.480141	0.856355	0	5.22077	12.0439	predicted gene 11874 [Source:MGI Symbol;Acc:MGI:3649335]
ENSMUSG00000018263	Tbx5	TRUE	7.70581262901849	2.94595	1.95916	0.0500943	0.480141	16.2707	8.10793	3.13246	0	T-box 5 [Source:MGI Symbol;Acc:MGI:102541]
ENSMUSG00000031422	Morf4l2	TRUE	0.910972748238161	-0.13452	-1.95907	0.0501041	0.480141	2581.91	2725.28	2985.24	2837.98	mortality factor 4 like 2 [Source:MGI Symbol;Acc:MGI:1927167]
ENSMUSG00000037762	Slc16a9	TRUE	2.60556401146029	1.3816	1.95889	0.050126	0.480141	20.5525	35.4722	9.39738	12.0439	solute carrier family 16 (monocarboxylic acid transporters), member 9 [Source:MGI Symbol;Acc:MGI:1914109]
ENSMUSG00000058076	Sdhc	TRUE	0.875619182506436	-0.191625	-1.95862	0.0501568	0.480141	900.885	940.519	1062.95	1039.06	succinate dehydrogenase complex, subunit C, integral membrane protein [Source:MGI Symbol;Acc:MGI:1913302]
ENSMUSG00000029561	Oasl2	TRUE	2.0855896820037	1.06046	1.9582	0.0502067	0.48031	44.5304	35.4722	20.8831	17.5184	2'-5' oligoadenylate synthetase-like 2 [Source:MGI Symbol;Acc:MGI:1344390]
ENSMUSG00000038156	Spon1	TRUE	0.936884388882774	-0.0940571	-1.95763	0.0502739	0.480645	17574.1	18781	19341.9	19457.5	spondin 1, (f-spondin) extracellular matrix protein [Source:MGI Symbol;Acc:MGI:2385287]
ENSMUSG00000031681	Smad1	TRUE	0.909960556683187	-0.136124	-1.95728	0.0503146	0.480727	2240.22	2198.26	2444.36	2433.96	SMAD family member 1 [Source:MGI Symbol;Acc:MGI:109452]
ENSMUSG00000022973	Synj1	TRUE	1.23119820606872	0.300063	1.95668	0.0503855	0.480861	418.757	386.14	325.776	328.47	synaptojanin 1 [Source:MGI Symbol;Acc:MGI:1354961]
ENSMUSG00000091183	Gm5141	TRUE	0.280606777598731	-1.83338	-1.95661	0.0503931	0.480861	2.56906	8.10793	19.8389	17.5184	predicted gene 5141 [Source:MGI Symbol;Acc:MGI:3779466]
ENSMUSG00000033386	Frrs1	TRUE	2.31232760508941	1.20935	1.95522	0.0505572	0.48193	29.9724	34.4587	12.5298	15.3286	ferric-chelate reductase 1 [Source:MGI Symbol;Acc:MGI:108076]
ENSMUSG00000047976	Kcna1	TRUE	3.16177082039888	1.66073	1.95476	0.0506111	0.48193	22.2652	18.2428	6.26492	6.5694	potassium voltage-gated channel, shaker-related subfamily, member 1 [Source:MGI Symbol;Acc:MGI:96654]
ENSMUSG00000041417	Pik3r1	TRUE	0.891202401153122	-0.166175	-1.95462	0.0506284	0.48193	1416.41	1320.58	1543.26	1529.58	phosphatidylinositol 3-kinase, regulatory subunit, polypeptide 1 (p85 alpha) [Source:MGI Symbol;Acc:MGI:97583]
ENSMUSG00000059857	Ntng1	TRUE	4.54285721564365	2.1836	1.95407	0.0506925	0.48193	11.989	17.2293	3.13246	3.2847	netrin G1 [Source:MGI Symbol;Acc:MGI:1934028]
ENSMUSG00000037593	BC030499	TRUE	3.68527367592215	1.88177	1.95402	0.0506986	0.48193	15.4144	20.2698	3.13246	6.5694	cDNA sequence BC030499 [Source:MGI Symbol;Acc:MGI:2652869]
ENSMUSG00000028689	Ccdc163	TRUE	1.66942144926449	0.739348	1.95402	0.0506989	0.48193	67.652	77.0253	43.8545	42.7011	coiled-coil domain containing 163 [Source:MGI Symbol;Acc:MGI:1915644]
ENSMUSG00000042228	Lyn	TRUE	3.34091776322152	1.74024	1.95352	0.0507578	0.482183	23.1216	16.2159	4.17661	7.6643	LYN proto-oncogene, Src family tyrosine kinase [Source:MGI Symbol;Acc:MGI:96892]
ENSMUSG00000017943	Gdap1l1	TRUE	5.56680897723981	2.47685	1.95305	0.0508136	0.482406	6.85084	23.3103	1.04415	4.3796	ganglioside-induced differentiation-associated protein 1-like 1 [Source:MGI Symbol;Acc:MGI:2385163]
ENSMUSG00000020108	Ddit4	TRUE	0.874327667032625	-0.193754	-1.95277	0.0508467	0.482413	1037.05	926.331	1129.77	1117.89	DNA-damage-inducible transcript 4 [Source:MGI Symbol;Acc:MGI:1921997]
ENSMUSG00000028174	Rpe65	TRUE	1.71546774417439	0.778602	1.95186	0.0509545	0.482494	63.3702	68.9174	35.5012	41.6062	retinal pigment epithelium 65 [Source:MGI Symbol;Acc:MGI:98001]
ENSMUSG00000034714	Ttyh2	TRUE	1.97783670551924	0.983923	1.95156	0.0509908	0.482494	52.2376	38.5127	21.9272	24.0878	tweety family member 2 [Source:MGI Symbol;Acc:MGI:2157091]
ENSMUSG00000031399	Fam3a	TRUE	0.897042195989477	-0.156752	-1.95143	0.0510061	0.482494	1734.97	1919.55	1992.25	2079.22	family with sequence similarity 3, member A [Source:MGI Symbol;Acc:MGI:1913544]
ENSMUSG00000031827	Cotl1	TRUE	0.936497901393518	-0.0946523	-1.95142	0.0510066	0.482494	24093.5	25960.6	27010.2	26432	coactosin-like 1 (Dictyostelium) [Source:MGI Symbol;Acc:MGI:1919292]
ENSMUSG00000028207	Asph	TRUE	1.11938371616205	0.162705	1.95134	0.0510169	0.482494	1563.7	1538.48	1415.87	1355.49	aspartate-beta-hydroxylase [Source:MGI Symbol;Acc:MGI:1914186]
ENSMUSG00000032285	Dnaja4	TRUE	0.890983093536681	-0.16653	-1.95092	0.0510671	0.482664	1337.63	1274.97	1457.64	1475.93	DnaJ heat shock protein family (Hsp40) member A4 [Source:MGI Symbol;Acc:MGI:1927638]
ENSMUSG00000035493	Tgfbi	TRUE	1.77933891253094	0.831341	1.95031	0.0511396	0.483043	55.6631	86.1467	29.2363	50.3654	transforming growth factor, beta induced [Source:MGI Symbol;Acc:MGI:99959]
ENSMUSG00000026532	Spta1	TRUE	0.816101941804709	-0.293179	-1.94977	0.0512036	0.48311	344.255	369.924	463.604	410.588	spectrin alpha, erythrocytic 1 [Source:MGI Symbol;Acc:MGI:98385]
ENSMUSG00000022491	Glycam1	TRUE	0.803633282578962	-0.315391	-1.9497	0.0512115	0.48311	293.73	355.735	384.249	422.631	glycosylation dependent cell adhesion molecule 1 [Source:MGI Symbol;Acc:MGI:95759]
ENSMUSG00000038115	Ano2	TRUE	1.95294322053333	0.96565	1.94915	0.0512773	0.483116	59.0885	38.5127	28.1921	21.898	anoctamin 2 [Source:MGI Symbol;Acc:MGI:2387214]
ENSMUSG00000034295	Fhod3	TRUE	1.87432220092256	0.906369	1.9485	0.0513555	0.483116	59.9448	52.7015	20.8831	39.4164	formin homology 2 domain containing 3 [Source:MGI Symbol;Acc:MGI:1925847]
ENSMUSG00000031391	L1cam	TRUE	1.8579670721665	0.893725	1.94812	0.0514	0.483116	50.5249	52.7015	29.2363	26.2776	L1 cell adhesion molecule [Source:MGI Symbol;Acc:MGI:96721]
ENSMUSG00000044667	D3Bwg0562e	TRUE	2.09440395753928	1.06654	1.94801	0.0514142	0.483116	47.0995	33.4452	16.7065	21.898	phospholipid phosphatase related 4 [Source:MGI Symbol;Acc:MGI:106530]
ENSMUSG00000028635	Edn2	TRUE	195.770632712739	7.61302	1.9479	0.0514272	0.483116	10.2763	5.06745	0	0	endothelin 2 [Source:MGI Symbol;Acc:MGI:95284]
ENSMUSG00000031613	Hpgd	TRUE	9.42226146881048	3.23607	1.94786	0.0514312	0.483116	11.989	8.10793	1.04415	1.0949	hydroxyprostaglandin dehydrogenase 15 (NAD) [Source:MGI Symbol;Acc:MGI:108085]
ENSMUSG00000076432	Ywhaq	TRUE	0.83615429863762	-0.258159	-1.94754	0.0514699	0.483116	580.608	527.015	600.388	725.919	tyrosine 3-monooxygenase/tryptophan 5-monooxygenase activation protein, theta polypeptide [Source:MGI Symbol;Acc:MGI:891963]
ENSMUSG00000056973	Ces1d	TRUE	2.40137338648383	1.26386	1.94753	0.0514711	0.483116	33.3978	28.3777	9.39738	16.4235	carboxylesterase 1D [Source:MGI Symbol;Acc:MGI:2148202]
ENSMUSG00000025739	Gng13	TRUE	3.34802637912109	1.74331	1.94627	0.0516218	0.484003	22.2652	20.2698	10.4415	2.1898	guanine nucleotide binding protein (G protein), gamma 13 [Source:MGI Symbol;Acc:MGI:1925616]
ENSMUSG00000050786	Ccdc126	TRUE	1.48873925692691	0.574091	1.9462	0.0516304	0.484003	120.746	106.417	79.3557	73.3583	coiled-coil domain containing 126 [Source:MGI Symbol;Acc:MGI:1889376]
ENSMUSG00000015478	Rnf5	TRUE	0.898838877043158	-0.153866	-1.94384	0.0519149	0.486364	1609.09	1721.92	1849.2	1854.76	ring finger protein 5 [Source:MGI Symbol;Acc:MGI:1860076]
ENSMUSG00000026728	Vim	TRUE	0.932144162730476	-0.101375	-1.94245	0.0520824	0.487627	78204.9	87448	88420	89284.7	vimentin [Source:MGI Symbol;Acc:MGI:98932]
ENSMUSG00000005514	Por	TRUE	1.11939859497234	0.162724	1.94168	0.0521758	0.488175	1490.91	1518.21	1359.49	1328.11	P450 (cytochrome) oxidoreductase [Source:MGI Symbol;Acc:MGI:97744]
ENSMUSG00000045377	Tmem88	TRUE	0.659925959401586	-0.599624	-1.94143	0.0522064	0.488175	64.2266	72.9713	98.1504	109.49	transmembrane protein 88 [Source:MGI Symbol;Acc:MGI:1914270]
ENSMUSG00000075705	Msrb1	TRUE	0.803255932806726	-0.316068	-1.93973	0.0524122	0.489753	286.879	317.223	350.836	400.733	methionine sulfoxide reductase B1 [Source:MGI Symbol;Acc:MGI:1351642]
ENSMUSG00000032420	Nt5e	TRUE	1.55898232405678	0.640605	1.9395	0.0524407	0.489753	107.901	91.2142	75.1791	52.5552	5' nucleotidase, ecto [Source:MGI Symbol;Acc:MGI:99782]
ENSMUSG00000070490	Gm10293	FALSE	2.2414446752294	1.16443	1.93832	0.0525847	0.490356	32.5415	34.4587	16.7065	13.1388	predicted pseudogene 10293 [Source:MGI Symbol;Acc:MGI:3704216]
ENSMUSG00000041670	Rims1	TRUE	1.64538897833337	0.718429	1.93806	0.0526157	0.490356	91.63	78.0388	64.7375	38.3215	regulating synaptic membrane exocytosis 1 [Source:MGI Symbol;Acc:MGI:2152971]
ENSMUSG00000030521	Mphosph10	TRUE	0.779878628499865	-0.358678	-1.9375	0.0526843	0.490356	329.697	238.17	337.262	393.069	M-phase phosphoprotein 10 (U3 small nucleolar ribonucleoprotein) [Source:MGI Symbol;Acc:MGI:1915223]
ENSMUSG00000030960	Mettl10	TRUE	0.825252545900575	-0.277092	-1.93747	0.0526881	0.490356	401.63	366.884	465.693	466.427	methyltransferase like 10 [Source:MGI Symbol;Acc:MGI:1919346]
ENSMUSG00000021281	Tnfaip2	TRUE	16.568279711742	4.05035	1.93735	0.0527031	0.490356	7.70719	10.1349	0	1.0949	tumor necrosis factor, alpha-induced protein 2 [Source:MGI Symbol;Acc:MGI:104960]
ENSMUSG00000027286	Lrrc57	TRUE	0.778528332232646	-0.361179	-1.93722	0.0527185	0.490356	219.227	201.685	263.127	278.105	leucine rich repeat containing 57 [Source:MGI Symbol;Acc:MGI:1913856]
ENSMUSG00000063757	4632433K11Rik	TRUE	0.285518201934581	-1.80835	-1.93693	0.0527533	0.490356	5.99448	4.05396	13.574	21.898	NA
ENSMUSG00000020424	Gatsl3	TRUE	1.19014167645135	0.251133	1.93681	0.0527682	0.490356	596.023	684.106	561.755	512.413	GATS protein-like 3 [Source:MGI Symbol;Acc:MGI:1919212]
ENSMUSG00000032601	Prkar2a	TRUE	1.19495850416628	0.256961	1.93599	0.052869	0.490988	608.868	614.175	557.578	465.333	protein kinase, cAMP dependent regulatory, type II alpha [Source:MGI Symbol;Acc:MGI:108025]
ENSMUSG00000031847	1700030J22Rik	TRUE	0.791263440816977	-0.33777	-1.93493	0.0529987	0.491866	298.011	254.386	318.467	381.025	RIKEN cDNA 1700030J22 gene [Source:MGI Symbol;Acc:MGI:1916778]
ENSMUSG00000038418	Egr1	TRUE	1.62878366330693	0.703795	1.93468	0.0530295	0.491866	71.0774	89.1872	53.2518	44.8909	early growth response 1 [Source:MGI Symbol;Acc:MGI:95295]
ENSMUSG00000043257	Pigv	TRUE	1.18373352857738	0.243344	1.93355	0.0531688	0.492428	609.725	587.825	513.724	498.18	phosphatidylinositol glycan anchor biosynthesis, class V [Source:MGI Symbol;Acc:MGI:2442480]
ENSMUSG00000021095	Gsc	TRUE	195.158967252906	7.60851	1.93343	0.0531833	0.492428	4.28177	11.1484	0	0	goosecoid homeobox [Source:MGI Symbol;Acc:MGI:95841]
ENSMUSG00000041959	S100a10	TRUE	0.920921444357179	-0.11885	-1.93338	0.0531891	0.492428	3683.18	3789.44	4166.17	3946.02	S100 calcium binding protein A10 (calpactin) [Source:MGI Symbol;Acc:MGI:1339468]
ENSMUSG00000022661	Cd200	TRUE	0.680442664314322	-0.555454	-1.93297	0.0532396	0.49259	83.9228	80.0658	132.608	108.395	CD200 antigen [Source:MGI Symbol;Acc:MGI:1196990]
ENSMUSG00000047388	Atmin	TRUE	0.912911752444408	-0.131453	-1.93216	0.0533397	0.492915	2505.69	2592.51	2731.51	2852.21	ATM interactor [Source:MGI Symbol;Acc:MGI:2682328]
ENSMUSG00000062929	Cfl2	TRUE	0.898706642366758	-0.154078	-1.93192	0.0533699	0.492915	1759.81	1742.19	2038.19	1858.05	cofilin 2, muscle [Source:MGI Symbol;Acc:MGI:101763]
ENSMUSG00000033377	Palmd	TRUE	4.16771613309003	2.05926	1.93188	0.0533738	0.492915	17.1271	14.1889	2.08831	5.4745	palmdelphin [Source:MGI Symbol;Acc:MGI:2148896]
ENSMUSG00000035878	Agphd1	TRUE	1.72916521936395	0.790076	1.93157	0.0534127	0.492969	58.2321	72.9713	42.8103	32.847	hydroxylysine kinase 1 [Source:MGI Symbol;Acc:MGI:2443139]
ENSMUSG00000004328	Hif3a	TRUE	1.43158665074955	0.517615	1.93108	0.0534737	0.493198	125.884	159.118	103.371	95.2563	hypoxia inducible factor 3, alpha subunit [Source:MGI Symbol;Acc:MGI:1859778]
ENSMUSG00000032349	Elovl5	TRUE	0.78649803914337	-0.346485	-1.93071	0.0535185	0.493198	226.078	241.211	313.246	280.294	ELOVL family member 5, elongation of long chain fatty acids (yeast) [Source:MGI Symbol;Acc:MGI:1916051]
ENSMUSG00000001827	Folr1	TRUE	0.92091495324035	-0.11886	-1.93056	0.0535377	0.493198	4292.05	4665.1	4924.23	4797.85	folate receptor 1 (adult) [Source:MGI Symbol;Acc:MGI:95568]
ENSMUSG00000064225	Paqr9	TRUE	2.88052426156217	1.52633	1.93028	0.053572	0.493198	28.2597	21.2833	4.17661	13.1388	progestin and adipoQ receptor family member IX [Source:MGI Symbol;Acc:MGI:1922802]
ENSMUSG00000004630	Pcp2	TRUE	3.38218881398252	1.75796	1.92998	0.0536099	0.493198	23.1216	23.3103	12.5298	1.0949	Purkinje cell protein 2 (L7) [Source:MGI Symbol;Acc:MGI:97508]
ENSMUSG00000005447	Pafah1b3	TRUE	1.15731348455168	0.21078	1.92977	0.0536357	0.493198	865.775	956.735	754.923	818.985	platelet-activating factor acetylhydrolase, isoform 1b, subunit 3 [Source:MGI Symbol;Acc:MGI:108414]
ENSMUSG00000035697	Hmha1	TRUE	4.99089230442191	2.3193	1.92882	0.0537535	0.493976	15.4144	11.1484	3.13246	2.1898	Rho GTPase activating protein 45 [Source:MGI Symbol;Acc:MGI:1917969]
ENSMUSG00000060240	Cend1	TRUE	1.577248805394	0.65741	1.92849	0.0537948	0.494052	93.3427	88.1737	66.8258	48.1756	cell cycle exit and neuronal differentiation 1 [Source:MGI Symbol;Acc:MGI:1929898]
ENSMUSG00000042073	Abhd14b	TRUE	1.33515773026943	0.41701	1.92749	0.0539187	0.494346	200.387	246.278	153.491	180.659	abhydrolase domain containing 14b [Source:MGI Symbol;Acc:MGI:1923741]
ENSMUSG00000027498	Cstf1	TRUE	0.86923855533001	-0.202176	-1.92724	0.0539493	0.494346	810.112	771.267	888.575	931.76	cleavage stimulation factor, 3' pre-RNA, subunit 1 [Source:MGI Symbol;Acc:MGI:1914587]
ENSMUSG00000021520	Uqcrb	TRUE	0.844959712990009	-0.243046	-1.92701	0.0539785	0.494346	512.956	516.88	634.845	583.582	ubiquinol-cytochrome c reductase binding protein [Source:MGI Symbol;Acc:MGI:1914780]
ENSMUSG00000082691	Dynlt1-ps1	FALSE	0.467143849887199	-1.09806	-1.92698	0.0539823	0.494346	24.8343	12.1619	46.9869	32.847	dynein light chain Tctex-type 1, pseuodogene 1 [Source:MGI Symbol;Acc:MGI:3642625]
ENSMUSG00000052684	Jun	TRUE	0.872701713395971	-0.196439	-1.9269	0.0539925	0.494346	906.88	1009.44	1140.22	1053.29	jun proto-oncogene [Source:MGI Symbol;Acc:MGI:96646]
ENSMUSG00000032482	Cspg5	TRUE	0.916078178359702	-0.126457	-1.92657	0.0540339	0.494421	2629.01	2643.18	2853.67	2901.49	chondroitin sulfate proteoglycan 5 [Source:MGI Symbol;Acc:MGI:1352747]
ENSMUSG00000057378	Ryr3	TRUE	3.41190901983729	1.77058	1.926	0.0541038	0.494758	13.7017	26.3508	8.35323	3.2847	ryanodine receptor 3 [Source:MGI Symbol;Acc:MGI:99684]
ENSMUSG00000026377	Mki67ip	TRUE	1.23958603726477	0.309858	1.9253	0.0541918	0.49526	352.818	396.275	309.069	294.528	nucleolar protein interacting with the FHA domain of MKI67 [Source:MGI Symbol;Acc:MGI:1915199]
ENSMUSG00000022711	Pmm2	TRUE	0.836850600596961	-0.256958	-1.92468	0.0542694	0.495665	454.724	509.786	602.477	548.545	phosphomannomutase 2 [Source:MGI Symbol;Acc:MGI:1859214]
ENSMUSG00000052336	Cx3cr1	TRUE	2.4964090200261	1.31985	1.92375	0.0543853	0.49642	30.8288	25.3373	8.35323	14.2337	chemokine (C-X3-C motif) receptor 1 [Source:MGI Symbol;Acc:MGI:1333815]
ENSMUSG00000034171	Faah	TRUE	1.75573900380505	0.812078	1.92276	0.0545106	0.497102	56.5194	61.8229	33.4129	33.9419	fatty acid amide hydrolase [Source:MGI Symbol;Acc:MGI:109609]
ENSMUSG00000044629	Cnrip1	TRUE	1.12251751454885	0.166738	1.92263	0.0545267	0.497102	1371.88	1428.01	1255.07	1238.33	cannabinoid receptor interacting protein 1 [Source:MGI Symbol;Acc:MGI:1917505]
ENSMUSG00000029283	Cdc7	TRUE	1.44284786838357	0.528919	1.92191	0.0546175	0.497626	126.74	142.902	104.415	82.1175	cell division cycle 7 (S. cerevisiae) [Source:MGI Symbol;Acc:MGI:1309511]
ENSMUSG00000054434	Tmem120b	TRUE	0.781584791130776	-0.355526	-1.92128	0.0546963	0.498007	220.94	237.157	266.259	319.711	transmembrane protein 120B [Source:MGI Symbol;Acc:MGI:3603158]
ENSMUSG00000021478	Drd1a	TRUE	2.41680540010023	1.2731	1.92104	0.0547262	0.498007	23.1216	36.4857	12.5298	12.0439	dopamine receptor D1 [Source:MGI Symbol;Acc:MGI:99578]
ENSMUSG00000000632	Sez6	TRUE	2.04084468513964	1.02917	1.92078	0.0547594	0.498007	39.3923	41.5531	16.7065	22.9929	seizure related gene 6 [Source:MGI Symbol;Acc:MGI:104745]
ENSMUSG00000029090	Gpr125	TRUE	1.14509258776941	0.195464	1.9197	0.0548959	0.498945	953.979	938.492	816.528	836.504	adhesion G protein-coupled receptor A3 [Source:MGI Symbol;Acc:MGI:1917943]
ENSMUSG00000081473	Gm4853	FALSE	186.502869408404	7.54305	1.91905	0.0549786	0.49936	8.56355	6.08094	0	0	predicted pseudogene 4853 [Source:MGI Symbol;Acc:MGI:3644655]
ENSMUSG00000022748	Cmss1	TRUE	0.820201110511733	-0.28595	-1.91881	0.0550085	0.49936	339.116	365.87	415.573	443.435	cms small ribosomal subunit 1 [Source:MGI Symbol;Acc:MGI:1913747]
ENSMUSG00000097070	ENSMUSG00000055283	TRUE	0.712999311193817	-0.488027	-1.91782	0.0551337	0.500005	101.05	110.47	140.961	155.476	NA
ENSMUSG00000024544	Ldlrad4	TRUE	1.20242453256889	0.265946	1.91772	0.0551467	0.500005	482.984	483.435	405.132	398.544	low density lipoprotein receptor class A domain containing 4 [Source:MGI Symbol;Acc:MGI:1277150]
ENSMUSG00000022679	Mpv17l	TRUE	0.72648545641397	-0.460994	-1.91744	0.0551823	0.500025	126.74	113.511	172.285	158.761	Mpv17 transgene, kidney disease mutant-like [Source:MGI Symbol;Acc:MGI:2135951]
ENSMUSG00000063142	Kcnma1	TRUE	1.25191745532828	0.324139	1.91684	0.0552588	0.500162	435.028	339.519	313.246	306.572	potassium large conductance calcium-activated channel, subfamily M, alpha member 1 [Source:MGI Symbol;Acc:MGI:99923]
ENSMUSG00000036875	Dna2	TRUE	1.94033810631866	0.956308	1.91679	0.0552645	0.500162	44.5304	44.5936	24.0155	21.898	DNA replication helicase/nuclease 2 [Source:MGI Symbol;Acc:MGI:2443732]
ENSMUSG00000020173	Cobl	TRUE	1.31305814599064	0.392931	1.91592	0.0553748	0.500857	221.796	221.954	163.932	174.089	cordon-bleu WH2 repeat [Source:MGI Symbol;Acc:MGI:105056]
ENSMUSG00000061911	Myt1l	TRUE	2.47147684444666	1.30537	1.91519	0.0554677	0.50087	38.536	22.2968	8.35323	16.4235	myelin transcription factor 1-like [Source:MGI Symbol;Acc:MGI:1100511]
ENSMUSG00000006403	Adamts4	TRUE	0.905099278077212	-0.143852	-1.91512	0.0554774	0.50087	2138.32	2085.76	2231.36	2437.25	a disintegrin-like and metallopeptidase (reprolysin type) with thrombospondin type 1 motif, 4 [Source:MGI Symbol;Acc:MGI:1339949]
ENSMUSG00000031608	Galnt7	TRUE	1.28120591818458	0.357502	1.91502	0.0554904	0.50087	273.177	264.521	218.228	201.462	UDP-N-acetyl-alpha-D-galactosamine: polypeptide N-acetylgalactosaminyltransferase 7 [Source:MGI Symbol;Acc:MGI:1349449]
ENSMUSG00000027428	Rbbp9	TRUE	0.853012218947368	-0.229362	-1.91486	0.0555105	0.50087	612.294	561.474	677.656	699.641	retinoblastoma binding protein 9 [Source:MGI Symbol;Acc:MGI:1347074]
ENSMUSG00000040455	Usp45	TRUE	1.08807473334868	0.121778	1.91424	0.0555901	0.501088	3604.4	3563.43	3394.54	3192.73	ubiquitin specific petidase 45 [Source:MGI Symbol;Acc:MGI:101850]
ENSMUSG00000029408	Abcb9	TRUE	0.748675262087805	-0.417588	-1.91414	0.0556018	0.501088	176.409	139.862	206.742	216.79	ATP-binding cassette, sub-family B (MDR/TAP), member 9 [Source:MGI Symbol;Acc:MGI:1861729]
ENSMUSG00000032010	Usp2	TRUE	1.18582043783249	0.245886	1.91356	0.055677	0.501463	576.327	649.648	509.547	523.362	ubiquitin specific peptidase 2 [Source:MGI Symbol;Acc:MGI:1858178]
ENSMUSG00000027896	Slc16a4	TRUE	3.65374502690288	1.86938	1.91294	0.0557552	0.501864	12.8453	22.2968	6.26492	3.2847	solute carrier family 16 (monocarboxylic acid transporters), member 4 [Source:MGI Symbol;Acc:MGI:2385183]
ENSMUSG00000073295	Nudt11	TRUE	2.25684904036706	1.17431	1.91251	0.0558113	0.502066	45.3868	24.3238	14.6182	16.4235	nudix (nucleoside diphosphate linked moiety X)-type motif 11 [Source:MGI Symbol;Acc:MGI:1930957]
ENSMUSG00000034320	Slc26a2	TRUE	1.2105617811427	0.275677	1.91206	0.0558682	0.502068	441.023	466.206	382.16	366.792	solute carrier family 26 (sulfate transporter), member 2 [Source:MGI Symbol;Acc:MGI:892977]
ENSMUSG00000031826	Usp10	TRUE	0.924842827235267	-0.11272	-1.91198	0.0558788	0.502068	4143.04	4370.17	4576.53	4625.95	ubiquitin specific peptidase 10 [Source:MGI Symbol;Acc:MGI:894652]
ENSMUSG00000019889	Ptprk	TRUE	1.15620140416079	0.209393	1.91142	0.0559506	0.502411	794.697	841.197	706.892	707.305	protein tyrosine phosphatase, receptor type, K [Source:MGI Symbol;Acc:MGI:103310]
ENSMUSG00000028364	Tnc	TRUE	4.96623643284814	2.31215	1.91106	0.0559969	0.502524	16.2707	10.1349	3.13246	2.1898	tenascin C [Source:MGI Symbol;Acc:MGI:101922]
ENSMUSG00000090386	2810055G20Rik	FALSE	0.718904072484312	-0.476129	-1.91028	0.0560969	0.502936	146.437	108.444	158.711	197.082	Mir99a and Mirlet7c-1 host gene (non-protein coding) [Source:MGI Symbol;Acc:MGI:1919929]
ENSMUSG00000026674	Ddr2	TRUE	1.13227784210611	0.179228	1.91	0.0561335	0.502936	1430.11	1303.35	1153.79	1262.42	discoidin domain receptor family, member 2 [Source:MGI Symbol;Acc:MGI:1345277]
ENSMUSG00000038400	Pmepa1	TRUE	1.16814921910406	0.224225	1.90992	0.0561439	0.502936	861.493	842.211	796.689	661.32	prostate transmembrane protein, androgen induced 1 [Source:MGI Symbol;Acc:MGI:1929600]
ENSMUSG00000024074	Crim1	TRUE	0.942710724090444	-0.085113	-1.90921	0.056235	0.503257	37601.7	35617.1	39145.3	38527.3	cysteine rich transmembrane BMP regulator 1 (chordin like) [Source:MGI Symbol;Acc:MGI:1354756]
ENSMUSG00000046491	C1qtnf2	TRUE	1.62766066475897	0.7028	1.90889	0.0562762	0.503257	67.652	91.2142	45.9428	51.4603	C1q and tumor necrosis factor related protein 2 [Source:MGI Symbol;Acc:MGI:1916433]
ENSMUSG00000028936	Rpl22	TRUE	0.930337938923552	-0.104173	-1.90885	0.0562808	0.503257	7861.34	7483.62	8492.1	8003.72	ribosomal protein L22 [Source:MGI Symbol;Acc:MGI:99262]
ENSMUSG00000021820	Camk2g	TRUE	0.885367152142408	-0.175652	-1.90845	0.0563328	0.503419	1128.68	1111.8	1217.48	1313.88	calcium/calmodulin-dependent protein kinase II gamma [Source:MGI Symbol;Acc:MGI:88259]
ENSMUSG00000027427	Polr3f	TRUE	0.865704638153275	-0.208053	-1.90775	0.0564231	0.503925	775.857	707.417	849.941	864.971	polymerase (RNA) III (DNA directed) polypeptide F [Source:MGI Symbol;Acc:MGI:1924086]
ENSMUSG00000014294	Ndufa2	TRUE	0.923766125847675	-0.1144	-1.90536	0.0567338	0.506397	4026.58	4001.26	4468.98	4220.84	NADH dehydrogenase (ubiquinone) 1 alpha subcomplex, 2 [Source:MGI Symbol;Acc:MGI:1343103]
ENSMUSG00000063626	Unc5d	TRUE	4.91461962060787	2.29708	1.90389	0.0569242	0.5075	23.9779	7.09444	5.22077	1.0949	unc-5 netrin receptor D [Source:MGI Symbol;Acc:MGI:2389364]
ENSMUSG00000021509	Slc25a48	TRUE	0.723150313660971	-0.467633	-1.90388	0.0569254	0.5075	137.873	137.835	227.625	153.286	solute carrier family 25, member 48 [Source:MGI Symbol;Acc:MGI:2145373]
ENSMUSG00000053411	Cbx7	TRUE	1.37647360402318	0.460977	1.90275	0.0570734	0.508089	171.271	178.374	109.636	144.527	chromobox 7 [Source:MGI Symbol;Acc:MGI:1196439]
ENSMUSG00000052387	Trpm3	TRUE	0.933960156621724	-0.0985671	-1.90274	0.057075	0.508089	10731.8	10081.2	10935.4	11354.1	transient receptor potential cation channel, subfamily M, member 3 [Source:MGI Symbol;Acc:MGI:2443101]
ENSMUSG00000027890	Gstm4	TRUE	0.795887410526489	-0.329364	-1.90259	0.0570937	0.508089	238.923	276.683	319.511	327.375	glutathione S-transferase, mu 4 [Source:MGI Symbol;Acc:MGI:95862]
ENSMUSG00000020601	Trib2	TRUE	1.38904764788916	0.474096	1.90131	0.0572619	0.508333	155	151.01	105.46	114.965	tribbles pseudokinase 2 [Source:MGI Symbol;Acc:MGI:2145021]
ENSMUSG00000030621	Me3	TRUE	2.0239389819275	1.01717	1.90127	0.0572671	0.508333	39.3923	40.5396	21.9272	17.5184	malic enzyme 3, NADP(+)-dependent, mitochondrial [Source:MGI Symbol;Acc:MGI:1916679]
ENSMUSG00000026869	Psmd5	TRUE	0.870883265920058	-0.199449	-1.90118	0.0572786	0.508333	793.841	766.199	913.634	878.11	proteasome (prosome, macropain) 26S subunit, non-ATPase, 5 [Source:MGI Symbol;Acc:MGI:1914248]
ENSMUSG00000024309	H2-Ke2	TRUE	0.862059336177267	-0.214141	-1.90117	0.0572796	0.508333	640.553	660.796	760.144	748.912	prefoldin subunit 6 [Source:MGI Symbol;Acc:MGI:95908]
ENSMUSG00000063882	Uqcrh	TRUE	0.931039979721358	-0.103085	-1.90092	0.0573121	0.508333	6023.6	6356.61	6678.41	6615.39	ubiquinol-cytochrome c reductase hinge protein [Source:MGI Symbol;Acc:MGI:1913826]
ENSMUSG00000020396	Nefh	TRUE	2.04810613093166	1.03429	1.90082	0.0573254	0.508333	32.5415	48.6476	20.8831	18.6133	neurofilament, heavy polypeptide [Source:MGI Symbol;Acc:MGI:97309]
ENSMUSG00000026339	Ccdc93	TRUE	1.22333479609689	0.290819	1.89987	0.0574498	0.509134	392.21	396.275	324.732	319.711	coiled-coil domain containing 93 [Source:MGI Symbol;Acc:MGI:1918079]
ENSMUSG00000070047	Fat1	TRUE	0.942988217283867	-0.0846884	-1.89932	0.0575226	0.509451	23894.9	23268.7	24532.4	25486	FAT atypical cadherin 1 [Source:MGI Symbol;Acc:MGI:109168]
ENSMUSG00000021843	Ktn1	TRUE	0.909766163196565	-0.136432	-1.89901	0.0575638	0.509451	2282.19	2139.48	2432.88	2429.58	kinectin 1 [Source:MGI Symbol;Acc:MGI:109153]
ENSMUSG00000059146	Ntrk3	TRUE	9.40477404127055	3.23339	1.89882	0.057588	0.509451	11.1326	9.12142	0	2.1898	neurotrophic tyrosine kinase, receptor, type 3 [Source:MGI Symbol;Acc:MGI:97385]
ENSMUSG00000050199	Lgr4	TRUE	1.09525728247068	0.13127	1.89681	0.057853	0.510832	2596.47	2511.43	2306.54	2358.41	leucine-rich repeat-containing G protein-coupled receptor 4 [Source:MGI Symbol;Acc:MGI:1891468]
ENSMUSG00000047246	Hist1h2be	TRUE	0.786669136053887	-0.346171	-1.89674	0.0578628	0.510832	213.232	239.184	276.701	297.813	histone cluster 1, H2be [Source:MGI Symbol;Acc:MGI:2448380]
ENSMUSG00000002015	Bcap31	TRUE	0.885560324450263	-0.175338	-1.89656	0.0578864	0.510832	1245.14	1437.13	1494.18	1531.77	B cell receptor associated protein 31 [Source:MGI Symbol;Acc:MGI:1350933]
ENSMUSG00000026452	Syt2	TRUE	5.58503253071451	2.48157	1.89647	0.0578977	0.510832	13.7017	10.1349	2.08831	2.1898	synaptotagmin II [Source:MGI Symbol;Acc:MGI:99666]
ENSMUSG00000038178	Slc43a2	TRUE	1.43809178168367	0.524156	1.89592	0.057971	0.510832	151.575	119.592	102.327	86.4971	solute carrier family 43, member 2 [Source:MGI Symbol;Acc:MGI:2442746]
ENSMUSG00000041235	Chd7	TRUE	1.12731501281393	0.172891	1.89587	0.0579769	0.510832	2007.3	1986.44	1601.73	1942.35	chromodomain helicase DNA binding protein 7 [Source:MGI Symbol;Acc:MGI:2444748]
ENSMUSG00000056895	Hist3h2ba	TRUE	0.865925202046022	-0.207686	-1.89582	0.0579838	0.510832	702.211	683.093	798.778	801.467	histone cluster 3, H2ba [Source:MGI Symbol;Acc:MGI:1925553]
ENSMUSG00000030225	Dera	TRUE	0.827588567372872	-0.273014	-1.89541	0.0580381	0.511009	369.089	395.261	478.222	444.529	deoxyribose-phosphate aldolase (putative) [Source:MGI Symbol;Acc:MGI:1913762]
ENSMUSG00000020538	Srebf1	TRUE	0.922245406157097	-0.116777	-1.89417	0.058203	0.511915	3703.73	3852.28	3989.71	4202.23	sterol regulatory element binding transcription factor 1 [Source:MGI Symbol;Acc:MGI:107606]
ENSMUSG00000044847	Lsm11	TRUE	1.4071048436237	0.49273	1.89412	0.0582096	0.511915	139.586	148.983	110.68	94.1614	U7 snRNP-specific Sm-like protein LSM11 [Source:MGI Symbol;Acc:MGI:1919540]
ENSMUSG00000059005	Hnrnpa3	TRUE	0.799634931887902	-0.322587	-1.89359	0.0582797	0.512148	261.188	255.4	337.262	308.762	heterogeneous nuclear ribonucleoprotein A3 [Source:MGI Symbol;Acc:MGI:1917171]
ENSMUSG00000024749	Tmc1	TRUE	0.490288657652047	-1.0283	-1.8934	0.0583047	0.512148	21.4089	16.2159	36.5454	40.5113	transmembrane channel-like gene family 1 [Source:MGI Symbol;Acc:MGI:2151016]
ENSMUSG00000024236	Svil	TRUE	1.22651158581683	0.294561	1.89313	0.0583399	0.512156	421.327	389.18	311.158	350.368	supervillin [Source:MGI Symbol;Acc:MGI:2147319]
ENSMUSG00000096606	Gm4980	TRUE	4.34637665539591	2.11981	1.89104	0.058619	0.514303	13.7017	14.1889	3.13246	3.2847	trophoblast glycoprotein-like [Source:MGI Symbol;Acc:MGI:3646425]
ENSMUSG00000066036	Ubr4	TRUE	1.08242364699889	0.114265	1.89027	0.0587216	0.5149	6237.69	6013.04	5395.14	5925.6	ubiquitin protein ligase E3 component n-recognin 4 [Source:MGI Symbol;Acc:MGI:1916366]
ENSMUSG00000070572	Trmt112-ps2	FALSE	0.246961546767725	-2.01764	-1.88973	0.0587939	0.515232	1.71271	6.08094	17.7506	13.1388	tRNA methyltransferase 11-2, pseudogene 2 [Source:MGI Symbol;Acc:MGI:3651720]
ENSMUSG00000024479	Mal2	TRUE	0.747905078403401	-0.419073	-1.88934	0.0588456	0.515364	146.437	137.835	195.257	185.038	mal, T cell differentiation protein 2 [Source:MGI Symbol;Acc:MGI:2146021]
ENSMUSG00000039105	Atp6v1g1	TRUE	0.898109806152865	-0.155036	-1.8891	0.0588781	0.515364	1601.38	1648.95	1892.01	1725.56	ATPase, H+ transporting, lysosomal V1 subunit G1 [Source:MGI Symbol;Acc:MGI:1913540]
ENSMUSG00000087168	Gm15983	FALSE	2.64066837358837	1.4009	1.88866	0.0589371	0.515579	25.6906	22.2968	8.35323	9.8541	predicted gene 15983 [Source:MGI Symbol;Acc:MGI:3805549]
ENSMUSG00000078963	Hsbp1l1	TRUE	6.73853121159038	2.75243	1.88779	0.0590538	0.516297	9.4199	12.1619	2.08831	1.0949	heat shock factor binding protein 1-like 1 [Source:MGI Symbol;Acc:MGI:1913505]
ENSMUSG00000027306	Nusap1	TRUE	0.591095472893041	-0.758537	-1.8869	0.0591743	0.516865	31.6851	49.6611	66.8258	70.0736	nucleolar and spindle associated protein 1 [Source:MGI Symbol;Acc:MGI:2675669]
ENSMUSG00000042873	Lhfpl4	TRUE	1.54184187038211	0.624655	1.88679	0.059188	0.516865	95.0554	86.1467	57.4284	60.2195	lipoma HMGIC fusion partner-like protein 4 [Source:MGI Symbol;Acc:MGI:3057108]
ENSMUSG00000024712	Rfk	TRUE	0.865641653774164	-0.208158	-1.88583	0.0593177	0.517695	679.946	679.039	793.557	776.284	riboflavin kinase [Source:MGI Symbol;Acc:MGI:1914688]
ENSMUSG00000049728	Zfp668	TRUE	1.43196099176396	0.517992	1.88476	0.0594624	0.518654	186.685	121.619	106.504	109.49	zinc finger protein 668 [Source:MGI Symbol;Acc:MGI:2442943]
ENSMUSG00000006998	Psmd2	TRUE	0.926830088171845	-0.109623	-1.88402	0.0595618	0.519032	4530.12	4557.67	5040.13	4763.91	proteasome (prosome, macropain) 26S subunit, non-ATPase, 2 [Source:MGI Symbol;Acc:MGI:1096584]
ENSMUSG00000046321	Hs3st2	TRUE	1.6494977314386	0.722027	1.88392	0.0595753	0.519032	63.3702	83.1062	48.0311	40.5113	heparan sulfate (glucosamine) 3-O-sulfotransferase 2 [Source:MGI Symbol;Acc:MGI:1333802]
ENSMUSG00000029759	Pon3	TRUE	1.42267712704315	0.508608	1.88309	0.0596887	0.519716	141.299	124.659	90.8414	96.3512	paraoxonase 3 [Source:MGI Symbol;Acc:MGI:106686]
ENSMUSG00000024112	Cacna1h	TRUE	1.32345562945041	0.40431	1.88276	0.059733	0.519799	203.812	222.968	147.226	175.184	calcium channel, voltage-dependent, T type, alpha 1H subunit [Source:MGI Symbol;Acc:MGI:1928842]
ENSMUSG00000051008	4930412M03Rik	FALSE	3.09364598547794	1.62931	1.88088	0.0599888	0.52172	15.4144	24.3238	7.30908	5.4745	RIKEN cDNA 4930412M03 gene [Source:MGI Symbol;Acc:MGI:2443570]
ENSMUSG00000030873	Scnn1b	TRUE	0.701001191256734	-0.512511	-1.88052	0.0600375	0.521841	95.0554	110.47	122.166	170.804	sodium channel, nonvoltage-gated 1 beta [Source:MGI Symbol;Acc:MGI:104696]
ENSMUSG00000027429	Sec23b	TRUE	0.860894512594041	-0.216092	-1.87973	0.0601448	0.522468	616.575	662.823	732.996	752.196	SEC23 homolog B, COPII coat complex component [Source:MGI Symbol;Acc:MGI:1350925]
ENSMUSG00000022791	Tnk2	TRUE	1.15611594665467	0.209286	1.87811	0.0603655	0.523635	763.012	779.374	671.391	662.415	tyrosine kinase, non-receptor, 2 [Source:MGI Symbol;Acc:MGI:1858308]
ENSMUSG00000022469	Rapgef3	TRUE	1.25398576193577	0.326521	1.87798	0.0603839	0.523635	372.514	346.614	322.643	250.732	Rap guanine nucleotide exchange factor (GEF) 3 [Source:MGI Symbol;Acc:MGI:2441741]
ENSMUSG00000034201	Gas2l1	TRUE	0.833191800547973	-0.263279	-1.87773	0.0604175	0.523635	524.089	431.747	546.092	603.29	growth arrest-specific 2 like 1 [Source:MGI Symbol;Acc:MGI:1926176]
ENSMUSG00000017548	Suz12	TRUE	0.869761459629993	-0.201308	-1.87756	0.0604417	0.523635	941.99	815.86	1041.02	982.125	suppressor of zeste 12 homolog (Drosophila) [Source:MGI Symbol;Acc:MGI:1261758]
ENSMUSG00000022752	Tomm70a	TRUE	0.917229013309082	-0.124646	-1.87715	0.0604981	0.523635	2956.14	2861.08	3266.11	3076.67	translocase of outer mitochondrial membrane 70 homolog A (yeast) [Source:MGI Symbol;Acc:MGI:106295]
ENSMUSG00000033060	Lmo7	TRUE	0.746808504141634	-0.42119	-1.87695	0.0605246	0.523635	143.868	139.862	203.61	176.279	LIM domain only 7 [Source:MGI Symbol;Acc:MGI:1353586]
ENSMUSG00000027716	Trpc3	TRUE	15.758510329777	3.97806	1.87695	0.0605247	0.523635	6.85084	10.1349	0	1.0949	transient receptor potential cation channel, subfamily C, member 3 [Source:MGI Symbol;Acc:MGI:109526]
ENSMUSG00000004270	Lpcat3	TRUE	0.826722284208508	-0.274525	-1.87668	0.0605615	0.52365	417.901	513.84	518.944	606.575	lysophosphatidylcholine acyltransferase 3 [Source:MGI Symbol;Acc:MGI:1315211]
ENSMUSG00000045733	Sprn	TRUE	16.2002585135387	4.01794	1.87494	0.0608016	0.525409	5.13813	12.1619	1.04415	0	shadow of prion protein [Source:MGI Symbol;Acc:MGI:3582583]
ENSMUSG00000008475	Arpc5	TRUE	0.892106466621858	-0.164712	-1.87468	0.0608362	0.525409	1722.99	1503.01	1862.77	1756.22	actin related protein 2/3 complex, subunit 5 [Source:MGI Symbol;Acc:MGI:1915021]
ENSMUSG00000080268	Brms1	TRUE	1.30077358410757	0.37937	1.87443	0.0608713	0.525409	279.172	221.954	190.036	195.987	breast cancer metastasis-suppressor 1 [Source:MGI Symbol;Acc:MGI:2388804]
ENSMUSG00000097156	RP23-168E14.7	FALSE	9.28189872827486	3.21442	1.87418	0.0609057	0.525409	8.56355	11.1484	2.08831	0	predicted gene 3764 [Source:MGI Symbol;Acc:MGI:3781938]
ENSMUSG00000023010	Tmbim6	TRUE	0.935139282404035	-0.0967468	-1.87376	0.0609629	0.525534	10221.4	10986.2	11291.5	11382.6	transmembrane BAX inhibitor motif containing 6 [Source:MGI Symbol;Acc:MGI:99682]
ENSMUSG00000082484	Gm16177	FALSE	2.51824535098536	1.33242	1.87356	0.0609907	0.525534	19.6962	34.4587	9.39738	12.0439	predicted gene 16177 [Source:MGI Symbol;Acc:MGI:3801751]
ENSMUSG00000087323	Gm14170	FALSE	0.679432228348099	-0.557598	-1.87274	0.0611048	0.526213	72.7901	76.0118	115.901	102.921	predicted gene 14170 [Source:MGI Symbol;Acc:MGI:3650933]
ENSMUSG00000022217	Emc9	TRUE	0.735375564959764	-0.443447	-1.87237	0.0611551	0.526343	131.879	176.347	179.594	238.688	ER membrane protein complex subunit 9 [Source:MGI Symbol;Acc:MGI:1934682]
ENSMUSG00000021116	Eif2s1	TRUE	0.922071389901011	-0.11705	-1.87184	0.0612284	0.52667	3284.12	3167.16	3528.2	3469.74	eukaryotic translation initiation factor 2, subunit 1 alpha [Source:MGI Symbol;Acc:MGI:95299]
ENSMUSG00000037206	Islr	TRUE	0.920814524904725	-0.119018	-1.86983	0.0615074	0.528321	2949.29	2912.77	3151.26	3215.72	immunoglobulin superfamily containing leucine-rich repeat [Source:MGI Symbol;Acc:MGI:1349645]
ENSMUSG00000013846	St3gal1	TRUE	1.29712297877074	0.375315	1.86979	0.0615125	0.528321	261.188	221.954	187.948	185.038	ST3 beta-galactoside alpha-2,3-sialyltransferase 1 [Source:MGI Symbol;Acc:MGI:98304]
ENSMUSG00000059355	BC056474	TRUE	0.872424008909142	-0.196899	-1.86969	0.0615266	0.528321	841.797	962.816	1060.86	1005.12	WD repeat domain 83 opposite strand [Source:MGI Symbol;Acc:MGI:3041257]
ENSMUSG00000021536	Adcy2	TRUE	1.43589296233677	0.521948	1.86804	0.0617559	0.529985	123.315	125.673	80.3998	93.0665	adenylate cyclase 2 [Source:MGI Symbol;Acc:MGI:99676]
ENSMUSG00000078302	Foxd1	TRUE	16.0093056564625	4.00084	1.86758	0.0618211	0.530109	5.13813	12.1619	0	1.0949	forkhead box D1 [Source:MGI Symbol;Acc:MGI:1347463]
ENSMUSG00000035776	Cd99l2	TRUE	0.919945753792365	-0.120379	-1.86705	0.0618943	0.530109	3084.59	3016.15	3398.72	3233.24	CD99 antigen-like 2 [Source:MGI Symbol;Acc:MGI:2177151]
ENSMUSG00000021313	Ryr2	TRUE	1.30704006675287	0.386303	1.86695	0.0619086	0.530109	224.365	213.847	174.374	160.95	ryanodine receptor 2, cardiac [Source:MGI Symbol;Acc:MGI:99685]
ENSMUSG00000046731	Kctd11	TRUE	0.848686691946074	-0.236696	-1.86692	0.0619124	0.530109	521.52	520.934	581.594	647.086	potassium channel tetramerisation domain containing 11 [Source:MGI Symbol;Acc:MGI:2448712]
ENSMUSG00000033191	Tie1	TRUE	3.3939704287299	1.76297	1.86576	0.0620753	0.531037	25.6906	17.2293	11.4857	1.0949	tyrosine kinase with immunoglobulin-like and EGF-like domains 1 [Source:MGI Symbol;Acc:MGI:99906]
ENSMUSG00000026374	Tsn	TRUE	0.89981101242758	-0.152306	-1.86558	0.0620997	0.531037	1514.04	1532.4	1747.91	1636.88	translin [Source:MGI Symbol;Acc:MGI:109263]
ENSMUSG00000018293	Pfn1	TRUE	0.936266903367728	-0.0950082	-1.86538	0.0621275	0.531037	8599.51	9062.63	9511.2	9349.35	profilin 1 [Source:MGI Symbol;Acc:MGI:97549]
ENSMUSG00000035297	Cops4	TRUE	0.911397575100726	-0.133848	-1.86287	0.0624808	0.533493	2241.94	2419.2	2582.19	2529.22	COP9 signalosome subunit 4 [Source:MGI Symbol;Acc:MGI:1349414]
ENSMUSG00000041817	Fam169a	TRUE	1.09408383169858	0.129723	1.86283	0.0624863	0.533493	2564.78	2477.99	2334.73	2275.2	family with sequence similarity 169, member A [Source:MGI Symbol;Acc:MGI:2444268]
ENSMUSG00000010517	Faf1	TRUE	1.08354834486932	0.115764	1.86207	0.0625927	0.533709	3714.87	3857.35	3564.74	3421.56	Fas-associated factor 1 [Source:MGI Symbol;Acc:MGI:109419]
ENSMUSG00000015093	Clic3	TRUE	0.493865125081207	-1.01781	-1.86195	0.0626106	0.533709	16.2707	25.3373	31.3246	52.5552	chloride intracellular channel 3 [Source:MGI Symbol;Acc:MGI:1916704]
ENSMUSG00000008036	Ap2s1	TRUE	0.910591382464452	-0.135124	-1.86176	0.0626371	0.533709	2006.44	2092.86	2273.12	2227.03	adaptor-related protein complex 2, sigma 1 subunit [Source:MGI Symbol;Acc:MGI:2141861]
ENSMUSG00000032040	Dcps	TRUE	0.83173334179354	-0.265807	-1.86122	0.0627134	0.533709	370.802	387.153	451.074	459.858	decapping enzyme, scavenger [Source:MGI Symbol;Acc:MGI:1916555]
ENSMUSG00000024369	Nelfe	TRUE	0.879778455154048	-0.184788	-1.8612	0.0627153	0.533709	937.708	1014.5	1150.66	1066.43	negative elongation factor complex member E, Rdbp [Source:MGI Symbol;Acc:MGI:102744]
ENSMUSG00000012848	Rps5	TRUE	0.943452906924396	-0.0839776	-1.86091	0.0627574	0.533709	22619.8	23703.5	24312.1	24784.2	ribosomal protein S5 [Source:MGI Symbol;Acc:MGI:1097682]
ENSMUSG00000025810	Nrp1	TRUE	1.61683008995758	0.693168	1.86087	0.062762	0.533709	89.0609	65.8769	52.2077	43.796	neuropilin 1 [Source:MGI Symbol;Acc:MGI:106206]
ENSMUSG00000025724	Sec11a	TRUE	0.851467330630325	-0.231977	-1.86036	0.0628341	0.534018	525.802	540.191	599.344	652.56	SEC11 homolog A, signal peptidase complex subunit [Source:MGI Symbol;Acc:MGI:1929464]
ENSMUSG00000087574	C030037D09Rik	FALSE	0.834839157694523	-0.26043	-1.85957	0.062946	0.534421	407.625	389.18	467.781	487.231	RIKEN cDNA C030037D09 gene [Source:MGI Symbol;Acc:MGI:1924865]
ENSMUSG00000029771	Irf5	TRUE	9.15585179092362	3.19469	1.8592	0.0629992	0.534421	10.2763	9.12142	2.08831	0	interferon regulatory factor 5 [Source:MGI Symbol;Acc:MGI:1350924]
ENSMUSG00000090625	Gm20721	TRUE	0.85643521948227	-0.223584	-1.85841	0.0631104	0.534421	658.537	606.068	784.159	693.072	predicted gene, 20721 [Source:MGI Symbol;Acc:MGI:5313030]
ENSMUSG00000002205	Vrk3	TRUE	1.12037500127703	0.163982	1.85841	0.063111	0.534421	1331.63	1362.13	1175.72	1228.48	vaccinia related kinase 3 [Source:MGI Symbol;Acc:MGI:2182465]
ENSMUSG00000020307	Cdc34	TRUE	0.908252493893947	-0.138835	-1.85805	0.0631615	0.534421	2444.89	2278.33	2491.35	2712.07	cell division cycle 34 [Source:MGI Symbol;Acc:MGI:102657]
ENSMUSG00000028435	Aqp3	TRUE	0.570802123764761	-0.808937	-1.85781	0.0631957	0.534421	43.6741	25.3373	65.7817	55.8399	aquaporin 3 [Source:MGI Symbol;Acc:MGI:1333777]
ENSMUSG00000038095	Sbno1	TRUE	0.903528475949799	-0.146358	-1.85776	0.0632027	0.534421	2002.16	1805.03	2113.37	2103.3	strawberry notch homolog 1 (Drosophila) [Source:MGI Symbol;Acc:MGI:2384298]
ENSMUSG00000025571	Tnrc6c	TRUE	1.11566336284412	0.157902	1.85775	0.063205	0.534421	1669.89	1552.67	1483.74	1405.85	trinucleotide repeat containing 6C [Source:MGI Symbol;Acc:MGI:2443265]
ENSMUSG00000031176	Dynlt3	TRUE	0.914941260113468	-0.128249	-1.85742	0.063252	0.534421	2612.74	2472.92	2834.88	2725.21	dynein light chain Tctex-type 3 [Source:MGI Symbol;Acc:MGI:1914367]
ENSMUSG00000038276	Asic3	TRUE	3.93336414598171	1.97576	1.85721	0.0632816	0.534421	16.2707	13.1754	3.13246	4.3796	acid-sensing (proton-gated) ion channel 3 [Source:MGI Symbol;Acc:MGI:2159339]
ENSMUSG00000028399	Ptprd	TRUE	1.10893110099648	0.14917	1.85707	0.0633018	0.534421	1867.71	1748.27	1603.82	1658.77	protein tyrosine phosphatase, receptor type, D [Source:MGI Symbol;Acc:MGI:97812]
ENSMUSG00000033871	Ppargc1b	TRUE	1.6683818712983	0.73845	1.857	0.0633112	0.534421	64.2266	69.9309	34.4571	45.9858	peroxisome proliferative activated receptor, gamma, coactivator 1 beta [Source:MGI Symbol;Acc:MGI:2444934]
ENSMUSG00000025016	Tm9sf3	TRUE	0.922735925136489	-0.11601	-1.85605	0.0634466	0.535261	4326.3	3969.84	4478.37	4516.46	transmembrane 9 superfamily member 3 [Source:MGI Symbol;Acc:MGI:1914262]
ENSMUSG00000027500	Stmn2	TRUE	3.28567605825121	1.71619	1.85482	0.0636224	0.536441	17.9834	17.2293	4.17661	6.5694	stathmin-like 2 [Source:MGI Symbol;Acc:MGI:98241]
ENSMUSG00000092341	Malat1	FALSE	1.20166450548336	0.265034	1.85446	0.0636729	0.536564	90346.3	74571.6	66838.4	70404.3	metastasis associated lung adenocarcinoma transcript 1 (non-coding RNA) [Source:MGI Symbol;Acc:MGI:1919539]
ENSMUSG00000005087	Cd44	TRUE	0.936639949195933	-0.0944335	-1.8541	0.0637251	0.53658	7392.05	7629.56	7926.17	8109.92	CD44 antigen [Source:MGI Symbol;Acc:MGI:88338]
ENSMUSG00000032232	Cgnl1	TRUE	1.10742470254724	0.147209	1.85395	0.0637467	0.53658	2332.71	2361.43	1979.72	2259.87	cingulin-like 1 [Source:MGI Symbol;Acc:MGI:1915428]
ENSMUSG00000071645	Tut1	TRUE	0.848868856401645	-0.236386	-1.85355	0.0638031	0.536751	505.249	574.649	615.006	655.845	terminal uridylyl transferase 1, U6 snRNA-specific [Source:MGI Symbol;Acc:MGI:1917294]
ENSMUSG00000049511	Htr1b	TRUE	8.67298168350841	3.11653	1.8531	0.063868	0.536995	9.4199	9.12142	1.04415	1.0949	5-hydroxytryptamine (serotonin) receptor 1B [Source:MGI Symbol;Acc:MGI:96274]
ENSMUSG00000022893	Adamts1	TRUE	1.53327000849716	0.616612	1.85279	0.0639123	0.537065	98.4808	85.1332	54.296	65.694	a disintegrin-like and metallopeptidase (reprolysin type) with thrombospondin type 1 motif, 1 [Source:MGI Symbol;Acc:MGI:109249]
ENSMUSG00000039838	Slc45a1	TRUE	200.575200289777	7.648	1.85236	0.0639737	0.537278	1.71271	14.1889	0	0	solute carrier family 45, member 1 [Source:MGI Symbol;Acc:MGI:2653235]
ENSMUSG00000049588	Ccdc69	TRUE	0.868558999998148	-0.203304	-1.8515	0.064097	0.538011	805.83	719.578	860.383	897.818	coiled-coil domain containing 69 [Source:MGI Symbol;Acc:MGI:1196234]
ENSMUSG00000038495	Otud7b	TRUE	0.920227308920613	-0.119938	-1.85043	0.064251	0.538737	3058.04	2982.7	3199.29	3366.82	OTU domain containing 7B [Source:MGI Symbol;Acc:MGI:2654703]
ENSMUSG00000042426	Dhx29	TRUE	0.893280404110622	-0.162815	-1.8504	0.0642557	0.538737	1180.91	1237.47	1361.58	1344.54	DEAH (Asp-Glu-Ala-His) box polypeptide 29 [Source:MGI Symbol;Acc:MGI:2145374]
ENSMUSG00000087213	2810408I11Rik	FALSE	4.7885166142909	2.25958	1.84984	0.0643364	0.538914	9.4199	16.2159	3.13246	2.1898	RIKEN cDNA 2810408I11 gene [Source:MGI Symbol;Acc:MGI:1917191]
ENSMUSG00000028063	Lmna	TRUE	0.876645124582765	-0.189935	-1.84975	0.064349	0.538914	840.084	924.304	1025.36	985.41	lamin A [Source:MGI Symbol;Acc:MGI:96794]
ENSMUSG00000030206	Gsg1	TRUE	3.99623458144457	1.99864	1.84923	0.0644248	0.539246	19.6962	10.1349	3.13246	4.3796	germ cell associated 1 [Source:MGI Symbol;Acc:MGI:1194499]
ENSMUSG00000047250	Ptgs1	TRUE	3.73554952921486	1.90132	1.84681	0.0647746	0.541638	14.558	17.2293	6.26492	2.1898	prostaglandin-endoperoxide synthase 1 [Source:MGI Symbol;Acc:MGI:97797]
ENSMUSG00000032870	Smap2	TRUE	0.93533790057452	-0.0964404	-1.84675	0.0647831	0.541638	7524.79	7468.41	7800.87	8230.36	small ArfGAP 2 [Source:MGI Symbol;Acc:MGI:1917030]
ENSMUSG00000031983	2310022B05Rik	TRUE	0.9180861539233	-0.123299	-1.84581	0.0649197	0.542262	3302.96	3650.59	3763.13	3806.97	RIKEN cDNA 2310022B05 gene [Source:MGI Symbol;Acc:MGI:1916801]
ENSMUSG00000071267	Zfp942	TRUE	0.802793163659202	-0.3169	-1.84574	0.0649305	0.542262	259.475	293.912	370.675	317.521	zinc finger protein 942 [Source:MGI Symbol;Acc:MGI:1920483]
ENSMUSG00000096553	Gm10097	TRUE	173.764944073018	7.44099	1.84532	0.0649915	0.542468	8.56355	5.06745	0	0	predicted gene 10097 [Source:MGI Symbol;Acc:MGI:3642295]
ENSMUSG00000028555	Ttc39a	TRUE	0.875921430510681	-0.191127	-1.84501	0.0650359	0.542535	786.134	829.035	915.723	927.38	tetratricopeptide repeat domain 39A [Source:MGI Symbol;Acc:MGI:2444350]
ENSMUSG00000001143	Lman2l	TRUE	0.889268916475252	-0.169308	-1.84471	0.0650796	0.542597	1102.13	1059.1	1202.86	1228.48	lectin, mannose-binding 2-like [Source:MGI Symbol;Acc:MGI:2443010]
ENSMUSG00000073702	Rpl31	TRUE	0.80263431178504	-0.317185	-1.84417	0.0651582	0.542949	258.619	285.804	312.202	365.697	ribosomal protein L31 [Source:MGI Symbol;Acc:MGI:2149632]
ENSMUSG00000045008	9030612E09Rik	TRUE	2.05842977741703	1.04154	1.84351	0.0652541	0.543189	41.105	35.4722	24.0155	13.1388	RIKEN cDNA 9030612E09 gene [Source:MGI Symbol;Acc:MGI:1921780]
ENSMUSG00000002028	Mll1	TRUE	1.12456819768858	0.169371	1.84347	0.0652598	0.543189	2154.59	1862.8	1671.69	1904.03	lysine (K)-specific methyltransferase 2A [Source:MGI Symbol;Acc:MGI:96995]
ENSMUSG00000038685	Rtel1	TRUE	1.33276231006624	0.41442	1.84147	0.065553	0.545038	190.967	185.469	131.563	151.096	regulator of telomere elongation helicase 1 [Source:MGI Symbol;Acc:MGI:2139369]
ENSMUSG00000050530	Fam171a1	TRUE	0.88139105333336	-0.182146	-1.84145	0.0655551	0.545038	880.333	904.034	998.211	1025.92	family with sequence similarity 171, member A1 [Source:MGI Symbol;Acc:MGI:2442917]
ENSMUSG00000002718	Cse1l	TRUE	0.895251837229042	-0.159635	-1.84118	0.0655957	0.545073	1282.82	1224.3	1402.3	1399.28	chromosome segregation 1-like (S. cerevisiae) [Source:MGI Symbol;Acc:MGI:1339951]
ENSMUSG00000016946	Kctd5	TRUE	0.877969832661656	-0.187757	-1.84051	0.0656941	0.545586	1138.95	1217.2	1461.82	1219.72	potassium channel tetramerisation domain containing 5 [Source:MGI Symbol;Acc:MGI:1916509]
ENSMUSG00000042857	Gm9776	TRUE	0.586490299012468	-0.769821	-1.84014	0.065748	0.54573	52.2376	27.3643	72.0466	64.5991	predicted gene 9776 [Source:MGI Symbol;Acc:MGI:3641792]
ENSMUSG00000030223	Ptpro	TRUE	3.88309082786551	1.95721	1.83987	0.0657877	0.545756	13.7017	19.2563	7.30908	1.0949	protein tyrosine phosphatase, receptor type, O [Source:MGI Symbol;Acc:MGI:1097152]
ENSMUSG00000046865	Fbl	TRUE	0.745080800358039	-0.424531	-1.83936	0.0658626	0.546074	158.426	124.659	180.639	200.367	fibrillarin [Source:MGI Symbol;Acc:MGI:95486]
ENSMUSG00000032496	Ltf	TRUE	1.51369939998118	0.598079	1.83844	0.0659972	0.546887	108.757	94.2546	79.3557	54.745	lactotransferrin [Source:MGI Symbol;Acc:MGI:96837]
ENSMUSG00000009739	Pou6f1	TRUE	1.41830456150974	0.504167	1.83794	0.0660705	0.54719	127.597	125.673	86.6648	91.9716	POU domain, class 6, transcription factor 1 [Source:MGI Symbol;Acc:MGI:102935]
ENSMUSG00000091908	Gm17231	TRUE	1.247604757841	0.319161	1.83747	0.0661409	0.547463	315.139	344.587	285.054	243.068	predicted gene 17231 [Source:MGI Symbol;Acc:MGI:4938058]
ENSMUSG00000028556	Dock7	TRUE	0.903591567131752	-0.146257	-1.83722	0.0661769	0.547463	1550	1544.56	1684.22	1740.89	dedicator of cytokinesis 7 [Source:MGI Symbol;Acc:MGI:1914549]
ENSMUSG00000049969	Plekhf2	TRUE	1.42805006612555	0.514047	1.83667	0.0662591	0.54784	174.696	118.578	112.769	93.0665	pleckstrin homology domain containing, family F (with FYVE domain) member 2 [Source:MGI Symbol;Acc:MGI:1919051]
ENSMUSG00000024427	Spry4	TRUE	1.75714388723482	0.813232	1.83564	0.0664114	0.548795	54.8067	55.742	36.5454	26.2776	sprouty homolog 4 (Drosophila) [Source:MGI Symbol;Acc:MGI:1345144]
ENSMUSG00000044770	Scml4	TRUE	2.88070609822331	1.52642	1.8344	0.0665941	0.549431	18.8398	21.2833	6.26492	7.6643	sex comb on midleg-like 4 (Drosophila) [Source:MGI Symbol;Acc:MGI:2446140]
ENSMUSG00000029777	Gars	TRUE	1.08829461271135	0.122069	1.83438	0.0665973	0.549431	2807.99	2912.77	2641.71	2613.53	glycyl-tRNA synthetase [Source:MGI Symbol;Acc:MGI:2449057]
ENSMUSG00000029833	Trim24	TRUE	0.906052674276173	-0.142333	-1.83437	0.0665988	0.549431	1639.06	1647.94	1792.81	1835.05	tripartite motif-containing 24 [Source:MGI Symbol;Acc:MGI:109275]
ENSMUSG00000049583	Grm5	TRUE	9.16731314833394	3.1965	1.83393	0.0666642	0.549666	15.4144	4.05396	1.04415	1.0949	glutamate receptor, metabotropic 5 [Source:MGI Symbol;Acc:MGI:1351342]
ENSMUSG00000014592	Camta1	TRUE	1.21680409306723	0.283097	1.83348	0.0667315	0.549917	439.31	384.113	344.571	332.85	calmodulin binding transcription activator 1 [Source:MGI Symbol;Acc:MGI:2140230]
ENSMUSG00000030786	Itgam	TRUE	4.24820288724573	2.08685	1.83165	0.0670033	0.551101	11.989	15.2024	4.17661	2.1898	integrin alpha M [Source:MGI Symbol;Acc:MGI:96607]
ENSMUSG00000024776	Stambpl1	TRUE	1.07633972017488	0.106134	1.83155	0.0670182	0.551101	5021.66	5231.64	4655.88	4869.02	STAM binding protein like 1 [Source:MGI Symbol;Acc:MGI:1923880]
ENSMUSG00000024935	Slc1a1	TRUE	1.72339563583615	0.785254	1.83141	0.0670391	0.551101	74.5029	48.6476	33.4129	38.3215	solute carrier family 1 (neuronal/epithelial high affinity glutamate transporter, system Xag), member 1 [Source:MGI Symbol;Acc:MGI:105083]
ENSMUSG00000024789	Jak2	TRUE	1.26497623469702	0.33911	1.83128	0.0670593	0.551101	284.31	270.602	232.846	205.841	Janus kinase 2 [Source:MGI Symbol;Acc:MGI:96629]
ENSMUSG00000020658	Efr3b	TRUE	1.11306383934631	0.154536	1.83127	0.0670597	0.551101	1655.33	1533.41	1444.06	1422.28	EFR3 homolog B [Source:MGI Symbol;Acc:MGI:2444851]
ENSMUSG00000079499	6530402F18Rik	FALSE	1.48871377038493	0.574066	1.83071	0.0671434	0.551334	104.475	94.2546	66.8258	66.7889	RIKEN cDNA 6530402F18 gene [Source:MGI Symbol;Acc:MGI:1923470]
ENSMUSG00000055065	Ddx17	TRUE	1.07606626742102	0.105767	1.83059	0.067162	0.551334	6272.8	5846.83	5539.24	5727.42	DEAD (Asp-Glu-Ala-Asp) box polypeptide 17 [Source:MGI Symbol;Acc:MGI:1914290]
ENSMUSG00000024308	Tapbp	TRUE	1.11447558242039	0.156365	1.83018	0.0672233	0.551385	1422.41	1486.79	1298.93	1310.6	TAP binding protein [Source:MGI Symbol;Acc:MGI:1201689]
ENSMUSG00000039046	Usp6nl	TRUE	1.14600038449513	0.196608	1.82973	0.0672903	0.551385	845.222	865.521	768.497	723.729	USP6 N-terminal like [Source:MGI Symbol;Acc:MGI:2138893]
ENSMUSG00000024513	Mbd2	TRUE	0.911110231379722	-0.134302	-1.82965	0.0673018	0.551385	2119.48	2019.89	2224.05	2321.19	methyl-CpG binding domain protein 2 [Source:MGI Symbol;Acc:MGI:1333813]
ENSMUSG00000052496	Pkdrej	TRUE	0.305344331003109	-1.71149	-1.82956	0.0673159	0.551385	5.99448	4.05396	16.7065	16.4235	polycystin (PKD) family receptor for egg jelly [Source:MGI Symbol;Acc:MGI:1338786]
ENSMUSG00000027530	Fabp12	TRUE	2.22553763214394	1.15415	1.82855	0.0674677	0.552182	42.8177	23.3103	17.7506	12.0439	fatty acid binding protein 12 [Source:MGI Symbol;Acc:MGI:1922747]
ENSMUSG00000075330	A930003A15Rik	TRUE	3.1087303454038	1.63633	1.82841	0.0674873	0.552182	15.4144	21.2833	5.22077	6.5694	RIKEN cDNA A930003A15 gene [Source:MGI Symbol;Acc:MGI:1915412]
ENSMUSG00000000732	Icosl	TRUE	4.66567846882232	2.22209	1.82758	0.0676119	0.552839	13.7017	11.1484	3.13246	2.1898	icos ligand [Source:MGI Symbol;Acc:MGI:1354701]
ENSMUSG00000022721	Trmt2a	TRUE	0.876474313138815	-0.190216	-1.82737	0.0676443	0.552839	783.565	797.617	918.855	884.679	TRM2 tRNA methyltransferase 2A [Source:MGI Symbol;Acc:MGI:96270]
ENSMUSG00000026771	Spopl	TRUE	0.803957037416394	-0.31481	-1.82714	0.0676787	0.552839	288.592	243.238	333.085	329.565	speckle-type POZ protein-like [Source:MGI Symbol;Acc:MGI:1924107]
ENSMUSG00000022475	Hdac7	TRUE	1.11428271033259	0.156115	1.82639	0.0677914	0.553298	1502.05	1492.87	1298.93	1389.43	histone deacetylase 7 [Source:MGI Symbol;Acc:MGI:1891835]
ENSMUSG00000035969	Rusc2	TRUE	1.2333652190175	0.3026	1.82619	0.0678217	0.553298	334.835	363.843	296.54	269.345	RUN and SH3 domain containing 2 [Source:MGI Symbol;Acc:MGI:2140371]
ENSMUSG00000031502	Col4a1	TRUE	0.952781523193512	-0.0697827	-1.82603	0.0678461	0.553298	213579	214085	224625	224233	collagen, type IV, alpha 1 [Source:MGI Symbol;Acc:MGI:88454]
ENSMUSG00000074650	Gm10735	TRUE	0.00500154712992945	-7.64341	-1.82435	0.0680988	0.555056	0	0	11.4857	2.1898	predicted gene 10735 [Source:MGI Symbol;Acc:MGI:3642476]
ENSMUSG00000061397	Krt79	TRUE	0.698190651881235	-0.518307	-1.82373	0.068193	0.55552	76.2156	113.511	130.519	140.147	keratin 79 [Source:MGI Symbol;Acc:MGI:2385030]
ENSMUSG00000041552	Ptchd1	TRUE	6.55116882262447	2.71175	1.82205	0.0684475	0.55694	6.85084	14.1889	2.08831	1.0949	patched domain containing 1 [Source:MGI Symbol;Acc:MGI:2685233]
ENSMUSG00000026840	Lamc3	TRUE	0.372391262392415	-1.42511	-1.82163	0.068511	0.55694	6.85084	9.12142	22.9714	19.7082	laminin gamma 3 [Source:MGI Symbol;Acc:MGI:1344394]
ENSMUSG00000056228	Cars2	TRUE	1.2710991372738	0.346077	1.82143	0.0685409	0.55694	260.332	250.332	201.522	200.367	cysteinyl-tRNA synthetase 2 (mitochondrial)(putative) [Source:MGI Symbol;Acc:MGI:1919191]
ENSMUSG00000024194	Cuta	TRUE	0.884051900189017	-0.177797	-1.82136	0.068552	0.55694	960.83	910.115	1062.95	1054.39	cutA divalent cation tolerance homolog [Source:MGI Symbol;Acc:MGI:1914925]
ENSMUSG00000051439	Cd14	TRUE	15.1313546015284	3.91947	1.8211	0.068592	0.55694	5.99448	10.1349	1.04415	0	CD14 antigen [Source:MGI Symbol;Acc:MGI:88318]
ENSMUSG00000037313	Tacc3	TRUE	0.712320574898137	-0.489401	-1.82108	0.068595	0.55694	101.906	90.2007	145.137	124.819	transforming, acidic coiled-coil containing protein 3 [Source:MGI Symbol;Acc:MGI:1341163]
ENSMUSG00000041881	Ndufa7	TRUE	0.927674049225001	-0.10831	-1.82065	0.0686599	0.55694	4492.44	4314.43	4870.98	4623.76	NADH dehydrogenase (ubiquinone) 1 alpha subcomplex, 7 (B14.5a) [Source:MGI Symbol;Acc:MGI:1913666]
ENSMUSG00000033577	Myo6	TRUE	0.932083999265902	-0.101468	-1.82061	0.0686659	0.55694	4540.39	4589.09	4908.57	4885.44	myosin VI [Source:MGI Symbol;Acc:MGI:104785]
ENSMUSG00000028156	Eif4e	TRUE	0.892601016694139	-0.163913	-1.81984	0.068783	0.557587	1133.81	1135.11	1242.54	1299.65	eukaryotic translation initiation factor 4E [Source:MGI Symbol;Acc:MGI:95305]
ENSMUSG00000026235	Epha4	TRUE	1.34652674470736	0.429243	1.81856	0.0689786	0.558869	184.116	161.145	123.21	133.578	Eph receptor A4 [Source:MGI Symbol;Acc:MGI:98277]
ENSMUSG00000000001	Gnai3	TRUE	0.915117893422277	-0.12797	-1.8177	0.0691103	0.559632	2169.15	2128.33	2350.39	2346.37	guanine nucleotide binding protein (G protein), alpha inhibiting 3 [Source:MGI Symbol;Acc:MGI:95773]
ENSMUSG00000019838	Slc16a10	TRUE	2.69651320631735	1.4311	1.81739	0.0691572	0.559708	37.6796	14.1889	6.26492	13.1388	solute carrier family 16 (monocarboxylic acid transporters), member 10 [Source:MGI Symbol;Acc:MGI:1919722]
ENSMUSG00000030330	Ing4	TRUE	0.898256714245795	-0.1548	-1.81659	0.0692805	0.560153	1284.53	1299.3	1416.92	1459.5	inhibitor of growth family, member 4 [Source:MGI Symbol;Acc:MGI:107307]
ENSMUSG00000004892	Bcan	TRUE	15.2598725341297	3.93167	1.81645	0.0693008	0.560153	5.13813	11.1484	1.04415	0	brevican [Source:MGI Symbol;Acc:MGI:1096385]
ENSMUSG00000035062	Zc4h2	TRUE	0.733779128093427	-0.446582	-1.8163	0.0693247	0.560153	143.868	106.417	168.109	174.089	zinc finger, C4H2 domain containing [Source:MGI Symbol;Acc:MGI:2679294]
ENSMUSG00000022051	Bnip3l	TRUE	0.923315159415632	-0.115105	-1.81524	0.0694863	0.561155	7070.06	6359.65	7552.36	6996.41	BCL2/adenovirus E1B interacting protein 3-like [Source:MGI Symbol;Acc:MGI:1332659]
ENSMUSG00000036641	Ccdc148	TRUE	1.80552335125472	0.852417	1.81478	0.069557	0.561422	58.2321	43.5801	32.3688	24.0878	coiled-coil domain containing 148 [Source:MGI Symbol;Acc:MGI:3039583]
ENSMUSG00000027639	Samhd1	TRUE	0.836882872362682	-0.256902	-1.81434	0.0696247	0.561665	386.216	382.086	460.472	457.668	SAM domain and HD domain, 1 [Source:MGI Symbol;Acc:MGI:1927468]
ENSMUSG00000043079	Synpo	TRUE	0.908093378834544	-0.139087	-1.81347	0.0697598	0.56245	1795.78	1794.89	1918.11	2036.51	synaptopodin [Source:MGI Symbol;Acc:MGI:1099446]
ENSMUSG00000028028	Alpk1	TRUE	16.6040225628246	4.05346	1.81276	0.0698693	0.563029	2.56906	15.2024	1.04415	0	alpha-kinase 1 [Source:MGI Symbol;Acc:MGI:1918731]
ENSMUSG00000001665	Gstt3	TRUE	4.86885474901405	2.28358	1.8123	0.0699395	0.56329	17.9834	8.10793	1.04415	4.3796	glutathione S-transferase, theta 3 [Source:MGI Symbol;Acc:MGI:2143526]
ENSMUSG00000025630	Hprt	TRUE	0.865109914988519	-0.209045	-1.81186	0.0700081	0.563539	667.957	615.189	751.791	732.488	hypoxanthine guanine phosphoribosyl transferase [Source:MGI Symbol;Acc:MGI:96217]
ENSMUSG00000032400	Zwilch	TRUE	0.579017293367093	-0.788322	-1.811	0.0701408	0.564302	35.1105	31.4182	67.87	47.0807	zwilch kinetochore protein [Source:MGI Symbol;Acc:MGI:1915264]
ENSMUSG00000021044	Adck1	TRUE	0.78474764117583	-0.349699	-1.81023	0.0702605	0.564708	190.111	196.617	250.597	241.973	aarF domain containing kinase 1 [Source:MGI Symbol;Acc:MGI:1919363]
ENSMUSG00000001445	Mrpl10	TRUE	0.858604468787982	-0.219934	-1.81019	0.0702669	0.564708	567.763	637.486	677.656	724.824	mitochondrial ribosomal protein L10 [Source:MGI Symbol;Acc:MGI:1333801]
ENSMUSG00000035805	Mlc1	TRUE	1.1964814664223	0.258798	1.80974	0.0703356	0.56477	466.713	485.462	420.794	374.456	megalencephalic leukoencephalopathy with subcortical cysts 1 homolog (human) [Source:MGI Symbol;Acc:MGI:2157910]
ENSMUSG00000024338	Psmb8	TRUE	4.75851235574811	2.25051	1.80964	0.0703519	0.56477	15.4144	10.1349	1.04415	4.3796	proteasome (prosome, macropain) subunit, beta type 8 (large multifunctional peptidase 7) [Source:MGI Symbol;Acc:MGI:1346527]
ENSMUSG00000074934	Grem1	TRUE	4.1870296027821	2.06593	1.80934	0.0703978	0.56477	14.558	12.1619	4.17661	2.1898	gremlin 1, DAN family BMP antagonist [Source:MGI Symbol;Acc:MGI:1344337]
ENSMUSG00000021804	Rgr	TRUE	1.32023974486624	0.4008	1.80913	0.0704311	0.56477	185.829	192.563	142.005	144.527	retinal G protein coupled receptor [Source:MGI Symbol;Acc:MGI:1929473]
ENSMUSG00000065037	Rn7sk	FALSE	1.50995604934047	0.594507	1.80879	0.0704832	0.56477	761.299	623.297	363.365	554.019	RNA, 7SK, nuclear [Source:MGI Symbol;Acc:MGI:103186]
ENSMUSG00000025138	Sirt7	TRUE	1.37390299208196	0.45828	1.80867	0.0705016	0.56477	163.564	141.889	103.371	119.344	sirtuin 7 [Source:MGI Symbol;Acc:MGI:2385849]
ENSMUSG00000037101	Ttc29	TRUE	0.28388561400301	-1.81662	-1.80832	0.070557	0.56491	4.28177	5.06745	24.0155	8.7592	tetratricopeptide repeat domain 29 [Source:MGI Symbol;Acc:MGI:1920551]
ENSMUSG00000049295	Zfp219	TRUE	1.12347763281117	0.167971	1.80756	0.0706755	0.565556	1180.06	1165.51	1062.95	1024.83	zinc finger protein 219 [Source:MGI Symbol;Acc:MGI:1917140]
ENSMUSG00000087336	Gm15860	FALSE	1.20065623920177	0.263823	1.80711	0.0707452	0.565669	440.166	476.341	362.321	400.733	predicted gene 15860 [Source:MGI Symbol;Acc:MGI:3801778]
ENSMUSG00000005667	Mthfd2	TRUE	1.12903686442643	0.175093	1.80698	0.0707655	0.565669	1120.11	1220.24	1066.08	1005.12	methylenetetrahydrofolate dehydrogenase (NAD+ dependent), methenyltetrahydrofolate cyclohydrolase [Source:MGI Symbol;Acc:MGI:1338850]
ENSMUSG00000033365	Ipo13	TRUE	1.11718079792211	0.159863	1.80572	0.0709619	0.566936	1331.63	1423.95	1223.75	1241.62	importin 13 [Source:MGI Symbol;Acc:MGI:2385205]
ENSMUSG00000089872	Rps6kc1	TRUE	1.22596837962713	0.293922	1.80515	0.0710517	0.567085	340.829	383.1	299.672	290.149	ribosomal protein S6 kinase polypeptide 1 [Source:MGI Symbol;Acc:MGI:2443419]
ENSMUSG00000020212	Mdm1	TRUE	1.48092092782657	0.566495	1.80512	0.0710566	0.567085	95.0554	104.39	71.0024	63.5042	transformed mouse 3T3 cell double minute 1 [Source:MGI Symbol;Acc:MGI:96951]
ENSMUSG00000097000	AC172623.1	FALSE	0.345625831810384	-1.53272	-1.80405	0.0712236	0.567979	6.85084	6.08094	16.7065	20.8031	predicted gene, 17435 [Source:MGI Symbol;Acc:MGI:4937069]
ENSMUSG00000005124	Wisp1	TRUE	3.27933565276946	1.7134	1.80391	0.0712448	0.567979	13.7017	21.2833	7.30908	3.2847	WNT1 inducible signaling pathway protein 1 [Source:MGI Symbol;Acc:MGI:1197008]
ENSMUSG00000000876	Pxmp4	TRUE	0.775838150728789	-0.366172	-1.80234	0.0714927	0.568735	209.807	278.71	267.303	361.317	peroxisomal membrane protein 4 [Source:MGI Symbol;Acc:MGI:1891701]
ENSMUSG00000031959	Wdr59	TRUE	0.820892219363848	-0.284735	-1.80222	0.0715107	0.568735	299.724	303.034	371.719	362.412	WD repeat domain 59 [Source:MGI Symbol;Acc:MGI:2442115]
ENSMUSG00000027220	Syt13	TRUE	2.43347444365542	1.28302	1.80177	0.0715814	0.568735	38.536	24.3238	5.22077	20.8031	synaptotagmin XIII [Source:MGI Symbol;Acc:MGI:1933945]
ENSMUSG00000034574	Daam1	TRUE	0.911338336893839	-0.133941	-1.80176	0.0715824	0.568735	2219.67	2068.53	2296.09	2412.06	dishevelled associated activator of morphogenesis 1 [Source:MGI Symbol;Acc:MGI:1914596]
ENSMUSG00000034349	Smc4	TRUE	0.830468089438367	-0.268003	-1.80167	0.0715967	0.568735	394.78	383.1	510.591	425.916	structural maintenance of chromosomes 4 [Source:MGI Symbol;Acc:MGI:1917349]
ENSMUSG00000042834	Nrep	TRUE	0.944051398364681	-0.0830627	-1.80161	0.0716062	0.568735	16421.5	16163.2	17633.7	16882.3	neuronal regeneration related protein [Source:MGI Symbol;Acc:MGI:99444]
ENSMUSG00000034709	Ppp1r21	TRUE	1.17519471565881	0.2329	1.80158	0.0716115	0.568735	591.741	592.892	533.563	474.092	protein phosphatase 1, regulatory subunit 21 [Source:MGI Symbol;Acc:MGI:1921075]
ENSMUSG00000029233	Srd5a3	TRUE	0.795065751986487	-0.330854	-1.80122	0.071669	0.568735	226.078	268.575	337.262	283.579	steroid 5 alpha-reductase 3 [Source:MGI Symbol;Acc:MGI:1930252]
ENSMUSG00000036964	Trim17	TRUE	0.500195758514773	-0.999435	-1.80106	0.0716937	0.568735	17.1271	28.3777	28.1921	62.4093	tripartite motif-containing 17 [Source:MGI Symbol;Acc:MGI:1861440]
ENSMUSG00000068600	Hemt1	TRUE	0.235650119105227	-2.08528	-1.80089	0.0717207	0.568735	5.13813	1.01349	12.5298	14.2337	glycosylphosphatidylinositol anchored molecule like 2 [Source:MGI Symbol;Acc:MGI:1341831]
ENSMUSG00000028642	4930538K18Rik	TRUE	3.05405725669571	1.61073	1.8	0.0718602	0.569336	19.6962	16.2159	5.22077	6.5694	transmembrane protein 269 [Source:MGI Symbol;Acc:MGI:1922430]
ENSMUSG00000020297	Nsg2	TRUE	0.86803970785978	-0.204167	-1.79992	0.0718727	0.569336	640.553	640.526	747.614	728.109	neuron specific gene family member 2 [Source:MGI Symbol;Acc:MGI:1202070]
ENSMUSG00000027347	Rasgrp1	TRUE	0.863989963701145	-0.210914	-1.79947	0.0719439	0.569597	625.139	712.484	753.879	792.708	RAS guanyl releasing protein 1 [Source:MGI Symbol;Acc:MGI:1314635]
ENSMUSG00000078612	1700024P16Rik	TRUE	0.625625330907957	-0.676629	-1.79807	0.0721664	0.571056	40.2487	49.6611	68.9141	74.4532	RIKEN cDNA 1700024P16 gene [Source:MGI Symbol;Acc:MGI:2685466]
ENSMUSG00000053012	Krcc1	TRUE	0.92202073349111	-0.117129	-1.79723	0.0722991	0.571593	2687.24	2679.67	2921.54	2899.3	lysine-rich coiled-coil 1 [Source:MGI Symbol;Acc:MGI:1889377]
ENSMUSG00000078572	1810043H04Rik	TRUE	0.868596625019047	-0.203242	-1.79713	0.0723147	0.571593	661.106	706.403	759.1	814.606	NADH dehydrogenase (ubiquinone) 1 alpha subcomplex assembly factor 8 [Source:MGI Symbol;Acc:MGI:1913676]
ENSMUSG00000033161	Atp1a1	TRUE	0.940632450517422	-0.088297	-1.79687	0.0723557	0.571593	12448.8	13220	13540.6	13744.3	ATPase, Na+/K+ transporting, alpha 1 polypeptide [Source:MGI Symbol;Acc:MGI:88105]
ENSMUSG00000042699	Dhx9	TRUE	0.919032564488556	-0.121812	-1.79667	0.0723875	0.571593	2410.64	2487.11	2651.11	2677.03	DEAH (Asp-Glu-Ala-His) box polypeptide 9 [Source:MGI Symbol;Acc:MGI:108177]
ENSMUSG00000058672	Tubb2a	TRUE	0.920271789457818	-0.119868	-1.79552	0.0725716	0.572744	6377.27	7280.92	7694.37	7140.94	tubulin, beta 2A class IIA [Source:MGI Symbol;Acc:MGI:107861]
ENSMUSG00000020792	Exoc7	TRUE	0.882842114241438	-0.179773	-1.79495	0.072662	0.573155	948.841	1084.44	1142.3	1158.4	exocyst complex component 7 [Source:MGI Symbol;Acc:MGI:1859270]
ENSMUSG00000020691	Mettl2	TRUE	0.769496100821772	-0.378014	-1.79383	0.0728398	0.574029	173.84	161.145	200.477	235.404	methyltransferase like 2 [Source:MGI Symbol;Acc:MGI:1289171]
ENSMUSG00000070044	Fam149a	TRUE	1.26309363591414	0.336962	1.79364	0.0728703	0.574029	261.188	286.818	230.758	202.557	family with sequence similarity 149, member A [Source:MGI Symbol;Acc:MGI:2387177]
ENSMUSG00000030322	Mbd4	TRUE	1.78595480916873	0.836696	1.79353	0.0728883	0.574029	48.8122	72.9713	45.9428	21.898	methyl-CpG binding domain protein 4 [Source:MGI Symbol;Acc:MGI:1333850]
ENSMUSG00000003380	Rabac1	TRUE	0.919069978076553	-0.121753	-1.79286	0.0729959	0.574573	2388.37	2448.59	2613.52	2648.56	Rab acceptor 1 (prenylated) [Source:MGI Symbol;Acc:MGI:1201692]
ENSMUSG00000033900	Map9	TRUE	0.856048166399977	-0.224236	-1.7926	0.0730377	0.574599	625.139	535.123	686.009	671.174	microtubule-associated protein 9 [Source:MGI Symbol;Acc:MGI:2442208]
ENSMUSG00000030662	Ipo5	TRUE	0.943801462987914	-0.0834447	-1.79134	0.0732388	0.575878	12955.8	13472.3	14016.7	13981.9	importin 5 [Source:MGI Symbol;Acc:MGI:1917822]
ENSMUSG00000029427	Zcchc8	TRUE	1.22627468184677	0.294282	1.79026	0.0734125	0.57694	345.967	345.6	294.451	269.345	zinc finger, CCHC domain containing 8 [Source:MGI Symbol;Acc:MGI:1917900]
ENSMUSG00000024778	Fas	TRUE	0.914321880389601	-0.129226	-1.78899	0.0736166	0.577965	2030.42	2120.22	2283.56	2254.4	Fas (TNF receptor superfamily member 6) [Source:MGI Symbol;Acc:MGI:95484]
ENSMUSG00000015484	Fam163a	TRUE	8.51681635073165	3.09031	1.78882	0.0736444	0.577965	5.13813	13.1754	1.04415	1.0949	family with sequence similarity 163, member A [Source:MGI Symbol;Acc:MGI:3618859]
ENSMUSG00000024972	Lgals12	TRUE	9.10085772406105	3.186	1.78872	0.0736592	0.577965	16.2707	3.04047	1.04415	1.0949	lectin, galactose binding, soluble 12 [Source:MGI Symbol;Acc:MGI:1929094]
ENSMUSG00000038388	Mpp6	TRUE	0.902299778381536	-0.148321	-1.78801	0.073775	0.578569	1362.46	1389.5	1530.73	1518.63	membrane protein, palmitoylated 6 (MAGUK p55 subfamily member 6) [Source:MGI Symbol;Acc:MGI:1927340]
ENSMUSG00000036298	Slc2a13	TRUE	1.6729418772146	0.742387	1.78723	0.0739001	0.579038	57.3758	72.9713	46.9869	30.6572	solute carrier family 2 (facilitated glucose transporter), member 13 [Source:MGI Symbol;Acc:MGI:2146030]
ENSMUSG00000056128	Gm9991	TRUE	0.783958257592056	-0.351151	-1.78716	0.0739123	0.579038	183.26	220.941	245.376	269.345	predicted gene 9991 [Source:MGI Symbol;Acc:MGI:3643217]
ENSMUSG00000070953	Rabepk	TRUE	0.814316755057721	-0.296338	-1.7864	0.0740353	0.579695	264.614	301.007	348.747	344.894	Rab9 effector protein with kelch motifs [Source:MGI Symbol;Acc:MGI:2139530]
ENSMUSG00000036372	Tmem258	TRUE	0.881338510341106	-0.182232	-1.78603	0.0740945	0.579695	825.526	868.562	978.372	942.709	transmembrane protein 258 [Source:MGI Symbol;Acc:MGI:1916288]
ENSMUSG00000020902	Ntn1	TRUE	1.4236821176149	0.509627	1.78592	0.0741127	0.579695	142.155	108.444	86.6648	89.7818	netrin 1 [Source:MGI Symbol;Acc:MGI:105088]
ENSMUSG00000060913	Trim55	TRUE	0.213899864034251	-2.22499	-1.78507	0.0742494	0.580409	0.856355	5.06745	7.30908	19.7082	tripartite motif-containing 55 [Source:MGI Symbol;Acc:MGI:3036269]
ENSMUSG00000032172	Olfm2	TRUE	4.09574046059177	2.03412	1.78487	0.0742817	0.580409	11.1326	15.2024	3.13246	3.2847	olfactomedin 2 [Source:MGI Symbol;Acc:MGI:3045350]
ENSMUSG00000090061	3110047P20Rik	TRUE	15.6673274291542	3.96969	1.78428	0.0743781	0.580857	13.7017	3.04047	0	1.0949	NACHT and WD repeat domain containing 2 [Source:MGI Symbol;Acc:MGI:1920464]
ENSMUSG00000019464	Ptger1	TRUE	1.49745331193909	0.582511	1.78374	0.0744662	0.581242	95.9117	88.1737	58.4726	64.5991	prostaglandin E receptor 1 (subtype EP1) [Source:MGI Symbol;Acc:MGI:97793]
ENSMUSG00000075590	Nrbp2	TRUE	1.12615733494957	0.171408	1.78231	0.0746985	0.58275	1091.85	1150.31	971.063	1019.35	nuclear receptor binding protein 2 [Source:MGI Symbol;Acc:MGI:2385017]
ENSMUSG00000006058	Snf8	TRUE	0.856780371939307	-0.223003	-1.78106	0.0749034	0.584043	516.382	503.705	592.035	598.91	SNF8, ESCRT-II complex subunit, homolog (S. cerevisiae) [Source:MGI Symbol;Acc:MGI:1343161]
ENSMUSG00000024576	Csnk1a1	TRUE	0.938803301278865	-0.0911052	-1.78008	0.0750624	0.584977	8821.31	8430.22	9337.87	9040.59	casein kinase 1, alpha 1 [Source:MGI Symbol;Acc:MGI:1934950]
ENSMUSG00000043424	Eif3j2	TRUE	0.283228562529287	-1.81996	-1.77924	0.0752011	0.585622	3.42542	5.06745	18.7948	10.949	eukaryotic translation initiation factor 3, subunit J2 [Source:MGI Symbol;Acc:MGI:3704486]
ENSMUSG00000031700	Gpt2	TRUE	1.28046150434017	0.356664	1.7791	0.0752237	0.585622	317.708	235.13	221.361	211.316	glutamic pyruvate transaminase (alanine aminotransferase) 2 [Source:MGI Symbol;Acc:MGI:1915391]
ENSMUSG00000020653	Klf11	TRUE	0.791522207831179	-0.337298	-1.77853	0.0753161	0.586036	210.663	200.671	247.464	272.63	Kruppel-like factor 11 [Source:MGI Symbol;Acc:MGI:2653368]
ENSMUSG00000086603	Gm13620	FALSE	4.50663339169741	2.17205	1.77809	0.0753883	0.586292	11.989	12.1619	2.08831	3.2847	predicted gene 13620 [Source:MGI Symbol;Acc:MGI:3650077]
ENSMUSG00000045817	Zfp36l2	TRUE	1.13578654063154	0.183692	1.77559	0.0758013	0.589197	1124.39	993.221	909.458	956.943	zinc finger protein 36, C3H type-like 2 [Source:MGI Symbol;Acc:MGI:107945]
ENSMUSG00000037447	Arid5a	TRUE	0.751954561098164	-0.411283	-1.77522	0.0758623	0.58921	135.304	128.713	185.859	165.33	AT rich interactive domain 5A (MRF1-like) [Source:MGI Symbol;Acc:MGI:2443039]
ENSMUSG00000021028	Mbip	TRUE	0.773280041235081	-0.370937	-1.7751	0.0758819	0.58921	158.426	169.253	207.787	215.695	MAP3K12 binding inhibitory protein 1 [Source:MGI Symbol;Acc:MGI:1918320]
ENSMUSG00000022061	Nkx3-1	TRUE	0.651326613194348	-0.618547	-1.77469	0.0759497	0.58943	53.9503	51.688	86.6648	75.5481	NK-3 transcription factor, locus 1 (Drosophila) [Source:MGI Symbol;Acc:MGI:97352]
ENSMUSG00000031834	Pik3r2	TRUE	1.12097405828564	0.164753	1.77281	0.07626	0.59097	1303.37	1208.08	1144.39	1097.09	phosphatidylinositol 3-kinase, regulatory subunit, polypeptide 2 (p85 beta) [Source:MGI Symbol;Acc:MGI:1098772]
ENSMUSG00000041895	Wipi1	TRUE	0.936161063481735	-0.0951713	-1.77279	0.0762642	0.59097	6050.15	5946.15	6278.5	6537.65	WD repeat domain, phosphoinositide interacting 1 [Source:MGI Symbol;Acc:MGI:1261864]
ENSMUSG00000042388	Dlgap3	TRUE	1.82467654805363	0.867641	1.77277	0.076267	0.59097	53.094	40.5396	21.9272	29.5623	discs, large (Drosophila) homolog-associated protein 3 [Source:MGI Symbol;Acc:MGI:3039563]
ENSMUSG00000039901	9130011E15Rik	TRUE	0.847425670515884	-0.238841	-1.77228	0.0763487	0.59114	457.293	491.543	595.168	523.362	RIKEN cDNA 9130011E15 gene [Source:MGI Symbol;Acc:MGI:1918867]
ENSMUSG00000053702	Nebl	TRUE	1.24197642935761	0.312638	1.77216	0.0763681	0.59114	321.989	287.831	251.641	239.783	nebulette [Source:MGI Symbol;Acc:MGI:1921353]
ENSMUSG00000027007	Ssfa2	TRUE	1.11562657035443	0.157854	1.77186	0.0764183	0.591222	1292.24	1272.94	1140.22	1159.5	sperm specific antigen 2 [Source:MGI Symbol;Acc:MGI:1917849]
ENSMUSG00000050954	Zfp169	TRUE	1.49152078678178	0.576784	1.7711	0.0765448	0.591894	109.613	88.1737	57.4284	75.5481	zinc finger protein 169 [Source:MGI Symbol;Acc:MGI:1915161]
ENSMUSG00000040552	C3ar1	TRUE	3.92095541747958	1.97121	1.77061	0.0766259	0.592214	15.4144	14.1889	1.04415	6.5694	complement component 3a receptor 1 [Source:MGI Symbol;Acc:MGI:1097680]
ENSMUSG00000047187	Rab2a	TRUE	0.91896822826658	-0.121913	-1.76986	0.0767507	0.592645	2292.46	2322.92	2537.29	2484.33	RAB2A, member RAS oncogene family [Source:MGI Symbol;Acc:MGI:1928750]
ENSMUSG00000006304	Arpc2	TRUE	0.93379058845916	-0.098829	-1.76962	0.076791	0.592645	4506.14	4497.87	4827.12	4815.37	actin related protein 2/3 complex, subunit 2 [Source:MGI Symbol;Acc:MGI:1923959]
ENSMUSG00000021495	Fam193b	TRUE	1.2251945592832	0.293011	1.76949	0.0768122	0.592645	434.172	354.722	342.482	302.192	family with sequence similarity 193, member B [Source:MGI Symbol;Acc:MGI:2385851]
ENSMUSG00000040297	Suco	TRUE	0.932029465650392	-0.101553	-1.76932	0.0768406	0.592645	6841.42	6466.07	7385.3	6894.59	SUN domain containing ossification factor [Source:MGI Symbol;Acc:MGI:2138346]
ENSMUSG00000029713	Gnb2	TRUE	0.926692822472128	-0.109837	-1.76838	0.0769975	0.593197	4171.3	4546.52	4748.81	4654.42	guanine nucleotide binding protein (G protein), beta 2 [Source:MGI Symbol;Acc:MGI:95784]
ENSMUSG00000026712	Mrc1	TRUE	2.03048787783509	1.02183	1.76787	0.0770831	0.593197	45.3868	28.3777	14.6182	21.898	mannose receptor, C type 1 [Source:MGI Symbol;Acc:MGI:97142]
ENSMUSG00000024529	Lox	TRUE	3.50430371051235	1.80913	1.76776	0.0771014	0.593197	13.7017	16.2159	5.22077	3.2847	lysyl oxidase [Source:MGI Symbol;Acc:MGI:96817]
ENSMUSG00000086568	9130020K20Rik	FALSE	2.99843303875663	1.58421	1.76773	0.0771062	0.593197	17.9834	17.2293	6.26492	5.4745	NA
ENSMUSG00000030109	Slc6a12	TRUE	2.04075989457751	1.02911	1.76747	0.0771488	0.593197	53.094	41.5531	9.39738	37.2266	solute carrier family 6 (neurotransmitter transporter, betaine/GABA), member 12 [Source:MGI Symbol;Acc:MGI:95628]
ENSMUSG00000038059	Smim3	TRUE	0.803706381278212	-0.31526	-1.76746	0.0771506	0.593197	226.078	237.157	290.275	285.769	small integral membrane protein 3 [Source:MGI Symbol;Acc:MGI:1917088]
ENSMUSG00000069170	Gpr98	TRUE	1.18691632208609	0.247218	1.76701	0.0772273	0.593346	518.951	467.219	415.573	416.062	adhesion G protein-coupled receptor V1 [Source:MGI Symbol;Acc:MGI:1274784]
ENSMUSG00000039607	Rbms3	TRUE	0.592095487107979	-0.756098	-1.76687	0.0772495	0.593346	37.6796	43.5801	90.8414	45.9858	RNA binding motif, single stranded interacting protein [Source:MGI Symbol;Acc:MGI:2444477]
ENSMUSG00000045039	Megf8	TRUE	1.10506001128541	0.144125	1.76628	0.077349	0.593395	2137.46	1995.56	1969.27	1771.55	multiple EGF-like-domains 8 [Source:MGI Symbol;Acc:MGI:2446294]
ENSMUSG00000074357	AA386476	TRUE	1.57451196616547	0.654905	1.76608	0.0773831	0.593395	69.3647	86.1467	41.7661	56.9348	expressed sequence AA386476 [Source:MGI Symbol;Acc:MGI:3034595]
ENSMUSG00000006288	Ttc5	TRUE	0.824265796338627	-0.278818	-1.76605	0.0773881	0.593395	369.089	311.142	433.324	393.069	tetratricopeptide repeat domain 5 [Source:MGI Symbol;Acc:MGI:2683584]
ENSMUSG00000006586	Runx1t1	TRUE	1.56751950741703	0.648483	1.76589	0.0774149	0.593395	65.083	106.417	55.3401	53.6501	runt-related transcription factor 1; translocated to, 1 (cyclin D-related) [Source:MGI Symbol;Acc:MGI:104793]
ENSMUSG00000024063	Lbh	TRUE	1.16967766063619	0.226111	1.76456	0.0776378	0.594798	607.155	597.96	485.531	545.26	limb-bud and heart [Source:MGI Symbol;Acc:MGI:1925139]
ENSMUSG00000026853	Crat	TRUE	0.889295371977651	-0.169265	-1.76382	0.0777623	0.595061	977.957	1059.1	1131.86	1157.31	carnitine acetyltransferase [Source:MGI Symbol;Acc:MGI:109501]
ENSMUSG00000012017	Scarf2	TRUE	0.894545147569939	-0.160774	-1.76379	0.0777673	0.595061	1136.38	1090.52	1223.75	1266.8	scavenger receptor class F, member 2 [Source:MGI Symbol;Acc:MGI:1858430]
ENSMUSG00000039968	Rsbn1l	TRUE	1.23154261180238	0.300467	1.76342	0.0778292	0.595061	310	344.587	272.524	258.396	round spermatid basic protein 1-like [Source:MGI Symbol;Acc:MGI:3036237]
ENSMUSG00000003039	Fam32a	TRUE	0.889151878173951	-0.169498	-1.76341	0.0778316	0.595061	964.255	968.897	1061.9	1112.42	family with sequence similarity 32, member A [Source:MGI Symbol;Acc:MGI:1915172]
ENSMUSG00000033918	Parl	TRUE	0.853056456490493	-0.229287	-1.76305	0.0778913	0.595213	480.415	466.206	541.916	568.253	presenilin associated, rhomboid-like [Source:MGI Symbol;Acc:MGI:1277152]
ENSMUSG00000087484	2900089D17Rik	FALSE	0.291754512861827	-1.77717	-1.7626	0.0779677	0.59529	6.85084	2.02698	15.6623	15.3286	RIKEN cDNA 2900089D17 gene [Source:MGI Symbol;Acc:MGI:1914527]
ENSMUSG00000040412	5330417C22Rik	TRUE	3.48912711695488	1.80287	1.76237	0.0780063	0.59529	14.558	15.2024	5.22077	3.2847	RIKEN cDNA 5330417C22 gene [Source:MGI Symbol;Acc:MGI:1923930]
ENSMUSG00000028532	Cachd1	TRUE	1.27449114268514	0.349921	1.76218	0.0780388	0.59529	256.05	283.777	183.771	239.783	cache domain containing 1 [Source:MGI Symbol;Acc:MGI:2444177]
ENSMUSG00000006678	Pola1	TRUE	0.822546807216797	-0.28183	-1.76205	0.0780615	0.59529	341.686	296.953	407.22	370.076	polymerase (DNA directed), alpha 1 [Source:MGI Symbol;Acc:MGI:99660]
ENSMUSG00000022836	Mylk	TRUE	1.10061201179957	0.138306	1.76181	0.0781009	0.59529	2134.04	1971.24	1912.89	1818.63	myosin, light polypeptide kinase [Source:MGI Symbol;Acc:MGI:894806]
ENSMUSG00000028668	Tceb3	TRUE	0.916997061728781	-0.125011	-1.76149	0.0781556	0.595402	2183.7	2293.53	2411.99	2469	elongin A [Source:MGI Symbol;Acc:MGI:1351315]
ENSMUSG00000023044	Csad	TRUE	0.901131042815722	-0.150191	-1.76072	0.0782855	0.596089	1299.95	1313.48	1480.61	1418.99	cysteine sulfinic acid decarboxylase [Source:MGI Symbol;Acc:MGI:2180098]
ENSMUSG00000030559	Rab38	TRUE	1.43313377919982	0.519173	1.76018	0.0783773	0.596295	109.613	109.457	76.2232	76.643	RAB38, member RAS oncogene family [Source:MGI Symbol;Acc:MGI:1919683]
ENSMUSG00000026037	Orc2	TRUE	1.15474048999002	0.207569	1.76009	0.0783926	0.596295	810.968	827.009	771.63	645.991	origin recognition complex, subunit 2 [Source:MGI Symbol;Acc:MGI:1328306]
ENSMUSG00000030515	Tarsl2	TRUE	1.21124637505302	0.276492	1.7594	0.0785103	0.596838	383.647	391.207	339.35	300.003	threonyl-tRNA synthetase-like 2 [Source:MGI Symbol;Acc:MGI:2444486]
ENSMUSG00000032348	Gsta4	TRUE	1.22424521252119	0.291893	1.7592	0.0785439	0.596838	364.807	414.518	349.791	285.769	glutathione S-transferase, alpha 4 [Source:MGI Symbol;Acc:MGI:1309515]
ENSMUSG00000070284	Gmppb	TRUE	0.773384314318273	-0.370743	-1.75797	0.0787527	0.59812	174.696	156.078	225.537	202.557	GDP-mannose pyrophosphorylase B [Source:MGI Symbol;Acc:MGI:2660880]
ENSMUSG00000011114	Tbrg1	TRUE	0.892106256185621	-0.164713	-1.75761	0.0788144	0.598284	1124.39	1255.72	1366.8	1298.55	transforming growth factor beta regulated gene 1 [Source:MGI Symbol;Acc:MGI:1100877]
ENSMUSG00000056820	Tsnax	TRUE	0.909688398702834	-0.136556	-1.75704	0.0789106	0.598626	1929.37	2033.06	2272.08	2081.4	translin-associated factor X [Source:MGI Symbol;Acc:MGI:1855672]
ENSMUSG00000035594	Chrna5	TRUE	0.795511821225155	-0.330045	-1.75681	0.0789494	0.598626	219.227	208.779	251.641	286.864	cholinergic receptor, nicotinic, alpha polypeptide 5 [Source:MGI Symbol;Acc:MGI:87889]
ENSMUSG00000030275	Etnk1	TRUE	1.10958041355813	0.150014	1.75654	0.0789955	0.598626	1774.37	1642.87	1605.91	1474.83	ethanolamine kinase 1 [Source:MGI Symbol;Acc:MGI:1922570]
ENSMUSG00000037818	3110057O12Rik	TRUE	1.51185676130845	0.596321	1.75611	0.0790693	0.598626	86.4918	86.1467	62.6492	51.4603	abhydrolase domain containing 18 [Source:MGI Symbol;Acc:MGI:1915468]
ENSMUSG00000016206	H2-M3	TRUE	2.96801392222597	1.5695	1.756	0.0790892	0.598626	17.1271	21.2833	3.13246	9.8541	histocompatibility 2, M region locus 3 [Source:MGI Symbol;Acc:MGI:95915]
ENSMUSG00000058267	Mrps14	TRUE	0.884995238259321	-0.176258	-1.7555	0.0791743	0.598626	891.465	965.857	1077.57	1019.35	mitochondrial ribosomal protein S14 [Source:MGI Symbol;Acc:MGI:1928141]
ENSMUSG00000005397	Nid1	TRUE	0.949958721579165	-0.0740633	-1.75548	0.0791765	0.598626	68282.3	69089.7	70702.8	73905.8	nidogen 1 [Source:MGI Symbol;Acc:MGI:97342]
ENSMUSG00000018774	Cd68	TRUE	3.18393307460511	1.67081	1.75546	0.0791803	0.598626	11.989	22.2968	4.17661	6.5694	CD68 antigen [Source:MGI Symbol;Acc:MGI:88342]
ENSMUSG00000022751	Nit2	TRUE	0.847986744905155	-0.237886	-1.75409	0.0794155	0.599926	431.603	444.922	495.973	537.596	nitrilase family, member 2 [Source:MGI Symbol;Acc:MGI:1261838]
ENSMUSG00000024735	Prpf19	TRUE	0.9222787689772	-0.116725	-1.75399	0.0794327	0.599926	2539.95	2514.47	2730.46	2750.39	pre-mRNA processing factor 19 [Source:MGI Symbol;Acc:MGI:106247]
ENSMUSG00000029838	Ptn	TRUE	1.1032410071372	0.141748	1.75336	0.0795398	0.600431	2520.25	2224.61	2226.14	2077.03	pleiotrophin [Source:MGI Symbol;Acc:MGI:97804]
ENSMUSG00000021771	Vdac2	TRUE	0.912976874928058	-0.13135	-1.75288	0.079623	0.600755	2216.25	2456.7	2604.12	2510.61	voltage-dependent anion channel 2 [Source:MGI Symbol;Acc:MGI:106915]
ENSMUSG00000034730	Bai1	TRUE	1.67569636868496	0.744761	1.75245	0.0796971	0.60093	55.6631	64.8634	29.2363	42.7011	adhesion G protein-coupled receptor B1 [Source:MGI Symbol;Acc:MGI:1933736]
ENSMUSG00000020083	2010107G23Rik	TRUE	0.70793636170148	-0.498308	-1.75196	0.0797801	0.60093	76.2156	105.403	123.21	132.483	RIKEN cDNA 2010107G23 gene [Source:MGI Symbol;Acc:MGI:1917144]
ENSMUSG00000018765	Fxr2	TRUE	0.936137660064614	-0.0952074	-1.75187	0.0797966	0.60093	5357.35	5549.88	5797.14	5852.24	fragile X mental retardation, autosomal homolog 2 [Source:MGI Symbol;Acc:MGI:1346074]
ENSMUSG00000030411	Nova2	TRUE	2.37673759842952	1.24898	1.75181	0.0798073	0.60093	33.3978	29.3912	21.9272	4.3796	neuro-oncological ventral antigen 2 [Source:MGI Symbol;Acc:MGI:104296]
ENSMUSG00000086657	4921530L18Rik	FALSE	1.60727185630664	0.684614	1.75078	0.0799838	0.601626	62.5139	69.9309	40.722	41.6062	signal transducing adaptor molecule (SH3 domain and ITAM motif) 1, opposite strand [Source:MGI Symbol;Acc:MGI:1918207]
ENSMUSG00000039634	Zfp189	TRUE	1.38451141100055	0.469377	1.75067	0.0800024	0.601626	147.293	161.145	133.652	88.6869	zinc finger protein 189 [Source:MGI Symbol;Acc:MGI:2444707]
ENSMUSG00000036104	Rab3gap1	TRUE	0.91112834162685	-0.134274	-1.75031	0.0800641	0.601626	1677.6	1688.48	1847.11	1847.1	RAB3 GTPase activating protein subunit 1 [Source:MGI Symbol;Acc:MGI:2445001]
ENSMUSG00000030990	Pgap2	TRUE	1.05742238020034	0.0805518	1.75016	0.0800909	0.601626	21323.2	22420.4	20461.2	20903.8	post-GPI attachment to proteins 2 [Source:MGI Symbol;Acc:MGI:2385286]
ENSMUSG00000047459	Dynlrb1	TRUE	0.920058442356005	-0.120203	-1.7501	0.0801012	0.601626	2942.43	2952.3	3054.15	3353.68	dynein light chain roadblock-type 1 [Source:MGI Symbol;Acc:MGI:1914318]
ENSMUSG00000073176	Zfp449	TRUE	0.768530474936324	-0.379826	-1.74945	0.0802124	0.602126	157.569	148.983	187.948	211.316	zinc finger protein 449 [Source:MGI Symbol;Acc:MGI:1925869]
ENSMUSG00000025195	Dnmbp	TRUE	0.928721930408582	-0.106681	-1.74925	0.0802486	0.602126	7663.52	8557.92	8482.7	8979.28	dynamin binding protein [Source:MGI Symbol;Acc:MGI:1917352]
ENSMUSG00000024812	Tjp2	TRUE	1.16961373935554	0.226032	1.74883	0.0803201	0.602361	639.697	643.567	596.212	500.369	tight junction protein 2 [Source:MGI Symbol;Acc:MGI:1341872]
ENSMUSG00000031776	Arl2bp	TRUE	0.933097071054706	-0.0999009	-1.74744	0.0805617	0.603868	4589.2	4552.6	5004.63	4792.38	ADP-ribosylation factor-like 2 binding protein [Source:MGI Symbol;Acc:MGI:1349429]
ENSMUSG00000062825	Actg1	TRUE	1.94221636192939	0.957704	1.74695	0.0806464	0.604201	64.2266	28.3777	29.2363	18.6133	actin, gamma, cytoplasmic 1 [Source:MGI Symbol;Acc:MGI:87906]
ENSMUSG00000030695	Aldoa	TRUE	0.929087107843457	-0.106114	-1.74631	0.0807573	0.604443	13168.2	14991.6	14732	15571.7	aldolase A, fructose-bisphosphate [Source:MGI Symbol;Acc:MGI:87994]
ENSMUSG00000021892	Sh3bp5	TRUE	0.843382925860046	-0.24574	-1.74629	0.0807598	0.604443	391.354	390.194	464.648	462.048	SH3-domain binding protein 5 (BTK-associated) [Source:MGI Symbol;Acc:MGI:1344391]
ENSMUSG00000052040	Klf13	TRUE	1.15826241652809	0.211962	1.74371	0.0812103	0.607506	684.227	647.621	598.3	551.83	Kruppel-like factor 13 [Source:MGI Symbol;Acc:MGI:1354948]
ENSMUSG00000042364	Snx18	TRUE	0.929400009431041	-0.105628	-1.74346	0.0812531	0.607506	3700.31	3552.29	3897.83	3907.7	sorting nexin 18 [Source:MGI Symbol;Acc:MGI:2137642]
ENSMUSG00000032120	C2cd2l	TRUE	1.14162093076413	0.191084	1.74288	0.0813546	0.607506	876.907	845.251	793.557	714.97	C2 calcium-dependent domain containing 2-like [Source:MGI Symbol;Acc:MGI:1919014]
ENSMUSG00000020808	Fam64a	TRUE	0.603654617057629	-0.728205	-1.7427	0.0813866	0.607506	34.2542	35.4722	57.4284	58.0297	family with sequence similarity 64, member A [Source:MGI Symbol;Acc:MGI:1924434]
ENSMUSG00000074227	Spint2	TRUE	1.14289306193318	0.19269	1.7426	0.0814032	0.607506	811.824	811.806	739.261	681.028	serine protease inhibitor, Kunitz type 2 [Source:MGI Symbol;Acc:MGI:1338031]
[truncated: 12,925 more rows]
