# Supplementary material for: Absence of S100A4 in the mouse lens induces an aberrant retina-specific differentiation program and cataract
Source: Sci Rep. 2021 Jan 26;11:2203. doi: 10.1038/s41598-021-81611-y (PMC7838418; doi:10.1038/s41598-021-81611-y)
Supplement: Supplementary file 3 — Supplementary Information 3. [file 41598_2021_81611_MOESM3_ESM.xls]

## Sheet: Sheet0
Table S3: Upstream regulators of differentially expressed genes in S100A4-/- lenses based on IPA
Upstream Regulator	Expr Log Ratio	Molecule Type	Predicted Activation State	Activation z-score	Flags	p-value of overlap	Target Molecules in Dataset
CRX	2.014	transcription regulator	Activated	2.392	bias	2.68e-23	CNGA1,GNAT1,NEUROD1,NRL,PDC,PDE6A,PDE6B,PDE6G,PRPH2,RBP3,RCVRN,RHO,RP1,RS1,SAG,SAMD11
RHO	2.112	G-protein coupled receptor	Activated	2.5		2.09e-15	CACNB2,CSF1R,FBLN1,GNAT1,GNGT1,KCNB1,MAK,MEF2C,PDC,PDE6A,PDE6B,PDE6G,PRPH2,RCVRN,SGK1,TNFAIP3
NRL	2.064	transcription regulator	Activated	3.445	bias	3.47e-14	BMP4,CNGA1,GNAT1,GUCA1B,GUCY2F,MEF2C,NR2E3,PDE6A,PDE6B,RDH12,RHO,ROM1,TUB,TULP1
TGFB1	-0.116	growth factor	Activated	2.849	bias	1.94e-12	ABCG1,ADAMTS2,ADORA1,APOE,ASNS,AXL,BAMBI,BMP2,BMP4,CALB2,CDHR1,CHRNB4,CLDN1,COL11A1,COL18A1,COL2A1,CSF1R,CTSH,DACH1,DEPTOR,DISP2,DSG2,ELN,F13A1,F5,FAM107A,FBLN2,FBLN5,FBN1,FLT1,FZD8,GAD1,GUCY2F,IFIT3,IGF1,IGF2,IGFBP2,IGFBP4,IL33,KCNJ3,KDR,LCN2,LTBP2,MEF2C,MFAP4,NMNAT2,NOTCH3,OCLN,PLAGL1,PLXNC1,POSTN,PPP1R1B,PROM1,PTK2B,RASGRF2,S100A4,S100A5,SERPINA3,SGK1,SLC5A5,SLC7A1,SOD3,SPARCL1,SYP,TBX2,TGFBR2…
SNCA	0.85	enzyme		0.15		4.21e-12	CACNA2D4,CAMKV,CCK,CDHR1,CHGB,CHRNA6,CRHBP,DNM1,FAM107A,IGF1,LDHB,LHX2,NRP2,PCDH15,PDE2A,PLXNC1,PSD,PTK2B,SCG2,SHISA6,SLC17A7,SORCS1,SV2B,SYN1,SYP,TENM1,ZIC2
CX3CL1	0.131	cytokine		-1.387		6.79e-12	AIPL1,ANKRD33,APCDD1,CDHR1,CHRNB4,GPNMB,GRK1,GUCA1A,IFIT3,IGF1,NEUROD1,PDC,PDE6G,POSTN,PROM1,RELN,SYT1,VTN
HTT	0.017	transcription regulator		0.205		4.85e-10	ADAMTS2,APOE,ATP1A3,ATP2B2,CAMK2B,CCK,CLDN1,CLIC6,COL18A1,CSF1R,DNM1,ESRRB,GAD1,GJD2,GLUL,GPX3,IGF2,KCNB1,LDHB,LTBP2,MFAP4,NEFL,NEUROD1,NR2F1,NTRK2,OTX2,PENK,PPP1R1B,PRELP,PROM1,RGS9,SERPINA3,SGK1,SLC1A3,SNAP25,SYN1,SYP
APP	-0.003	other		-0.368	bias	1.33e-09	ABCG1,APOE,ATP1A2,ATP1A3,ATP2B2,AXL,BMP4,CKMT1A/CKMT1B,CLDN1,COL18A1,CPLX1,CSF1R,DNM1,ELN,EPAS1,Hbb-b1,IGF1,IGF2,IGFBP2,KCNB1,LDHB,LRP5,MEF2C,NAPB,NEFL,NEUROD1,NR2E3,NRP2,OCLN,PENK,RASSF2,RELN,SH3GL2,SNAP25,SNCB,ST8SIA1,SYN1,SYP,TENM1,TGFBR2,THY1,TPPP,VCAN
FMR1	-0.093	translation regulator	Inhibited	-2.538	bias	2.38e-09	ATP2B2,CELF4,DLG2,DNM1,IGFBP4,LYNX1,NAPB,PTK2B,RASGRF1,SLC17A7,SNAP25,SPARCL1,SV2B,SYN1,SYP,SYT1
MECP2	0.017	transcription regulator		0		2.46e-09	APOE,CALB2,CAMK2B,GAD1,Meg3,Nrxn3,PCDH15,PROM1,RELN,S100A4,SGK1,SLC12A5,SLC17A7,SYN1,UNC5C
OTX2	1.925	transcription regulator	Activated	3.112	bias	6.77e-09	BMP4,DCT,GPNMB,NRL,PDE6B,PMEL,RBP3,RHO,SAG,TYR,TYRP1
GTF2IRD1	0.024	transcription regulator		1.757	bias	1.18e-08	CRX,GNAT1,KDR,NR2E3,NRL,PDC,POSTN,RHO,VSX2
EPHB4	0.247	kinase		1.897	bias	1.34e-08	BMP2,BMP4,Hbb-b1,IGF2,IGFBP4,KDR,NEFL,TBX2,TGFBR2,ZIC2
FEV	-0.448	transcription regulator	Activated	3.464	bias	1.54e-08	CHGB,CNTN1,GRIA3,NMNAT2,PDYN,RORB,SCG2,SEMA3E,SLC17A8,SLC1A3,SYT1,VTN
MAPT	0.106	other				1.78e-08	ABCG1,ATP1A2,ATP1A3,BSN,CKMT1A/CKMT1B,GAD1,Hbb-b1,LDHB,NAPB,NMNAT2,NTRK2,PDE2A,PENK,PPP1R1B,PTK2B,SGIP1,SH3GL2,SLC1A3,SNAP25,SNCB,SYN1,SYP,THY1,TPPP
CREB1	0.019	transcription regulator		0.009	bias	1.79e-08	Abca8a,APOE,ATP2B4,CALB2,CAMKV,CCK,CHGA,CHGB,CRHBP,ESRRG,FLT1,GAD1,GPNMB,GRIA3,LCN2,NAP1L5,NEUROD1,NRP2,PCDH20,PDYN,PENK,PLCXD2,PLXNC1,RASGRF1,RP1,SCG2,SGK1,SLC6A1,SPHKAP,TCEAL6
BDNF	0.34	growth factor		1.901	bias	2.24e-08	ATP1A3,BMP2,CALB2,CELF4,CHGA,CYGB,GLUL,LCN2,NAPB,NTRK2,PDE1A,PENK,PLTP,PPP1R1B,RELN,SEMA3E,SLC12A5,SLC17A7,SLC17A8,SNAP25,SYN1,SYP
tretinoin		chemical - endogenous mammalian	Activated	4.347	bias	6.43e-08	ABCG1,APCDD1,APOE,ASNS,BAMBI,BMP2,BMP4,CCK,CHGB,CLDN1,COL2A1,COL9A2,CSF1R,DIO3,ELAVL3,ELN,FBN2,FLT1,FZD8,HSD17B11,IFIT3,IGF1,IGF2,IGFBP2,IGFBP4,KDR,LCN2,LRP2,LRP5,MEF2C,NEUROD1,NID2,NR2F1,NTRK2,OCLN,OTX2,PDYN,PENK,PLEKHB1,POSTN,PPP1R1B,PROM1,PTK2B,RARRES2,RASGRF1,RLBP1,SLC16A2,SLC5A5,SLC6A6,SYN1,TBX2,TGFBR2,THBD,TNFAIP3,TNFRSF1B,UCP2
RS1	2.281	other		1	bias	6.66e-08	CRX,GNAT1,NRL,RGS9
bexarotene		chemical drug	Activated	2.622	bias	1.14e-07	APOE,ASNS,AXL,CCK,CLIC6,CPLX1,CTSH,DACH1,ITM2A,NRP2,NTRK2,PCDH15,RORB,SLC17A7,SLC7A1,SYP
CG		complex	Activated	3.543	bias	1.4e-07	APCDD1,BCAT1,BMP2,COL11A1,EDN3,EFEMP1,EMP1,EPAS1,IFIT3,IGF1,IGFBP2,IGFBP4,IL33,KCNJ3,NR2F1,PDYN,RASSF2,SEMA3E,SLC5A5,SNAP25,ST8SIA1,VCAN
progesterone		chemical - endogenous mammalian		0.449		1.54e-07	APOE,ATP1A2,BCAT1,BMP2,CKMT1A/CKMT1B,EDN3,EPAS1,FLT1,GAD1,GRIA3,GSTA3,Gstt1,IGF1,IGFBP2,KDR,LCN2,LRP2,NOTCH3,OCLN,PLIN4,POSTN,PPP1R1B,RASSF2,RELN,S100A4,SGK1,SYP,TBX2,THBD,TNFRSF21
beta-estradiol		chemical - endogenous mammalian	Activated	2.135	bias	1.58e-07	ADORA1,APCDD1,APOE,ATP2B2,BAMBI,BCAT1,BMP2,BMP4,CACNA1G,CGN,CHGA,CHGB,CLDN1,CTSH,DLG2,EMP1,EPAS1,FAM107A,FBLN1,FBLN2,FBN1,FMOD,GPX3,Gstt1,HSD17B11,IGF1,IGF2,IGFBP2,IGFBP4,KDR,LCN2,MAK,MATN2,Muc4,NOTCH3,NR2F1,NRP2,OCLN,PAPSS2,PDYN,PENK,PPP1R1B,PRDM8,PROM1,PSD,PTTG1,RARRES2,RASGRF1,RGS9,S100A4,SCG2,SERPINA3,SGK1,SHISA2,SLC1A3,SLC22A8,SLC5A5,SLC6A9,SNAP25,ST8SIA1,SYP,TGFBR2,THBD,TMEM150C,TNFAIP3,TNF…
trametinib		chemical drug	Activated	2.442	bias	1.8e-07	GPNMB,MLANA,PMEL,TNFAIP3,TYR,TYRP1
ESRRB	2.014	ligand-dependent nuclear receptor	Activated	2.58	bias	1.8e-07	AIPL1,GCKR,GUCA1A,GUCA1B,MEF2C,RHO,SLC6A6
PHF21A	0.048	other	Activated	2.211	bias	2.5e-07	CHGB,SCG2,SNAP25,SYP,SYT1
estrogen		chemical drug		1.959	bias	2.69e-07	APOE,AXL,BMP2,CCK,COL18A1,EPAS1,FBLN1,FLT1,IGF1,IGF2,IGFBP2,IGFBP4,ITM2A,KDR,LCN2,PENK,PLIN4,PTTG1,SERPINA3
dexamethasone		chemical drug	Activated	2.707		3.36e-07	ADAMTS2,ADHFE1,AMIGO2,APOE,ASNS,ATP1A3,ATP2B4,BEST2,BMP2,CCK,CHGA,COL11A1,COL9A2,CRHBP,CSF1R,DACH1,DCT,EDN3,ELN,EPAS1,F5,FAM107A,FBLN1,FBLN2,FBN2,GLUL,GUCA1A,Hbb-b1,HSD17B11,IFIT3,IGF1,IGF2,IGFBP2,IGFBP4,IL33,KCNB1,KDR,LCN2,LDHB,LTBP2,MEF2C,NEUROD1,NIBAN1,NMNAT2,NOTCH3,NRL,OCLN,PENK,POSTN,PRELP,RAB4A,S100A4,SCARA5,SCG2,SERPINA3,SGK1,SLC1A3,SLC5A5,SLC6A1,SPARCL1,TGFBR2,THBD,TNFAIP3,TNFRSF21,UCP2,V…
cyclic AMP		chemical - endogenous mammalian	Activated	3.036	bias	3.65e-07	BMP2,CHGA,DCT,FLT1,HSD17B11,IGF1,IGF2,IGFBP4,IL33,KCNJ13,KDR,PENK,PPP1R1B,SLC5A5,SYP,THBD,TYR,TYRP1
FGF2	0.619	growth factor		1.713	bias	4.51e-07	BAMBI,BMP2,BMP4,CCK,CYGB,DIO3,ELN,EPAS1,FBN1,FLT1,GPNMB,GRIA3,IGF1,IGF2,IGFBP2,IGFBP4,KCNC1,KDR,LRP5,PENK,PTTG1,S100A4,SCG2
TWIST1	0.941	transcription regulator	Activated	2.376	bias	5.8e-07	AXL,CCK,COL2A1,DNM1,FBN2,FMOD,IGFBP4,MRC2,PROM1,S100A4,TGFBR2,TNFRSF21,UNC5B,VCAN
nicotine		chemical drug		1.448	bias	6.5e-07	BMP2,CACNA1F,CHGA,CHGB,CHRNA6,CHRNB4,CNTN1,DNM1,IGF1,KCNB1,KDR,NEUROD1,PENK,POSTN,SCG2
EFEMP2	-0.078	other				9.73e-07	EFEMP1,ELN,FBLN2,FBLN5
IGF1	2.064	growth factor	Activated	2.42	bias	1.41e-06	BMP2,BMP4,CHGA,COL2A1,CRX,ELN,EPAS1,HSD17B11,IGF1,IGF2,IGFBP2,IGFBP4,LCN2,NTRK2,OCLN,PDYN,PENK,PPP1R1B,SGK1,SLC12A5,SLC5A5,SYN1,TBX2,THY1
ESR2		ligand-dependent nuclear receptor		-0.866		1.63e-06	ADORA1,APOE,BAMBI,BCAT1,BMP2,BMP4,CADM3,CLDN1,COL11A1,FBLN1,GPX3,IGF1,IGFBP4,KCNJ3,KDR,NID2,OCLN,PROM1,RASSF2,RBP3,RELN,SGK1,SHISA2,ST8SIA1,TGFBR2
POU4F1	0.205	transcription regulator		-0.607		1.69e-06	CALB2,CHRNB4,CLIC6,DLG2,LHX2,NECAB2,NEUROD1,NTRK2,PLCH2,SNAP25,TFAP2B
kainic acid		chemical toxicant	Activated	2.241	bias	1.82e-06	APOE,CALB2,CHGB,CSF1R,GRIA3,KDR,LCN2,NTRK2,PDYN,PENK,RELN,SYP,TYRP1
ATXN7	0.006	other				1.88e-06	CRX,GNAT1,PENK,RHO,SLC1A3
GUCY2F	2.559	kinase	Activated	2	bias	2.24e-06	GRK1,GUCA1A,PDE6A,PDE6G
forskolin		chemical toxicant	Activated	4.042	bias	2.73e-06	BAMBI,CCK,CHGB,CHRNB4,COL18A1,CRHBP,DCT,FBLN5,IGF1,IGF2,KCNJ13,MFRP,NAP1L5,NTRK2,PDC,PDYN,PENK,PLAGL1,RAB4A,RORB,SCG2,SGK1,SLC5A5,SNAP25,TNFAIP3,TYR,TYRP1,UCP2,USH2A,VCAN
vemurafenib		chemical drug	Activated	2.418	bias	2.96e-06	DCT,GPNMB,MLANA,PMEL,TYR,TYRP1
CPE	0.089	peptidase				3.75e-06	CCK,CHGA,CHGB,PDYN,PENK,SCG2
chlorisondamine		chemical drug				4.16e-06	CHGA,PDYN,PENK
CTNNB1	-0.005	transcription regulator	Activated	2.867	bias	4.71e-06	APCDD1,BAMBI,BMP2,BMP4,CACNA1G,CHGA,CLDN2,COL2A1,DCT,EDN3,F13A1,FBLN2,GAD1,GLUL,IGF2,IGFBP2,KDR,LHX2,NAP1L5,NEUROD1,NOTCH3,NOTUM,NRP2,PCDH15,PDYN,PROM1,S100A4,SERPINA3,SGK1,SLC6A1,TNFAIP3,TNFRSF1B,VCAN,ZIC1,ZIC5
deoxynivalenol		chemical toxicant				5.86e-06	CLDN1,CLDN2,COL9A2,FBN1,OCLN,PAPSS2
WNT3A		cytokine		1.629	bias	5.94e-06	BMP2,BMP4,CACNA1G,COL2A1,EPAS1,ESRRB,FMOD,GPNMB,KDR,LCN2,MEF2C,SLC1A3,SLC7A1,THY1,TYR,TYRP1,ZIC1
halofuginone		chemical drug		-1.969	bias	6.05e-06	CYGB,ELN,EMP1,FBLN5,FBN1,GPX3,IL33,PRELP,PROM1,PTK2B,SPARCL1,TGFBR2
PPARGC1A	0.905	transcription regulator		-0.072		7.28e-06	ACSL6,ADAMTS2,BMP4,COL2A1,CPLX1,EPAS1,FBLN1,FBLN2,FREM1,LDHB,NEUROD1,POSTN,SERPINA3,SPARCL1,ST8SIA1,THY1,TYR,UCP2,VCAN
PSEN1	-0.009	peptidase		-1.561		7.72e-06	ABCG1,APOE,ATP1A2,ATP1A3,AXL,CKMT1A/CKMT1B,EMP1,Hbb-b1,IGF1,Meg3,NAPB,RELN,SH3GL2,SNAP25,SNCB,SYN1,SYP,TGFBR2,TPPP,TYRP1
PDGF BB		complex		0.487	bias	7.8e-06	BMP4,COL18A1,CSF1R,FBLN5,FLT1,GLUL,IGF1,IGF2,IGFBP4,POSTN,SERPINA3,SGK1,SLC6A6,SLC7A1,THBD,TNFAIP3,UNC5B,VCAN
APOE	1.876	transporter		-1.03	bias	8.47e-06	APOE,BCAM,BMP4,COL18A1,GJD2,GLUL,GPX3,GRIA3,IGF1,LCN2,LTBP2,NMNAT2,RELN,SERPINA3,SLC6A1,SYP,THY1,UCP2
REST	-0.004	transcription regulator	Inhibited	-3.098	bias	8.47e-06	CHGB,GAD1,GJD2,NEUROD1,PENK,SCG2,SLC12A5,SLC26A4,SNAP25,SYN1,SYP,SYT1
EGF	0.302	growth factor		1.239	bias	9.29e-06	CHGB,CLDN2,CSF1R,DIO3,EPAS1,FLT1,IGF1,IGF2,IGFBP2,IGFBP4,LCN2,OCLN,PLAGL1,PROM1,PTTG1,ROM1,S100A4,SCG2,SERPINA3,SNAP25,SYP,TGFBR2,TNFAIP3,VCAN
E. coli serotype 0127B8 lipopolysaccharide		chemical - endogenous non-mammalian		-0.832	bias	9.72e-06	ADORA1,CALB2,ELN,FAM107A,GLUL,IGF1,LCN2,NOTCH3,NTRK2,PPP1R1B,SLC6A1,SOD3,TGFBR2
amphetamine		chemical drug		1.067	bias	1.03e-05	BMP4,CSF1R,OCLN,PDYN,RGS9,SGK1,SYP,TGFBR2,TNFAIP3
TRIM28	-0.037	transcription regulator				1.21e-05	DCT,EFEMP1,EPAS1,Hbb-b1,NIBAN1,NRXN2,S100A4,TYRP1
GUCY2D	2.025	kinase		1.98	bias	1.29e-05	GRK1,GUCA1A,PDE6A,PDE6G
VCAN	2.137	other		1.062		1.41e-05	ADAMTS9,APOE,ELN,FBLN5,IGFBP4,LCN2,MEF2C,NOTCH3,PENK,PRELP,THBD,VCAN
ADORA2A		G-protein coupled receptor		1.51		1.43e-05	ATP1A2,ATP1A3,CAMKV,CSF1R,KCNB1,NAPB,NTRK2,OCLN,PDYN,PENK,PPP1R1B
SMARCA2	0.262	transcription regulator	Activated	2.204	bias	1.5e-05	COL11A1,DCT,KDR,MEF2C,PMEL,TBX2,TYR,TYRP1
COLQ	0.13	other	Activated	2.646		1.5e-05	ADAMTS2,BMP4,COL11A1,COL2A1,FBLN5,NID2,PRELP,VCAN
MITF-p300/CBP		complex				1.64e-05	DCT,TYR,TYRP1
thioacetamide		chemical toxicant	Activated	2.592	bias	1.69e-05	ASNS,CYGB,ELN,EMP1,FBLN5,FBN1,GPNMB,GPX3,IGF1,KDR,LCN2,PRELP,PROM1,PTK2B,SPARCL1
LY294002		chemical - kinase inhibitor	Inhibited	-3.443	bias	1.8e-05	APOE,ATP2B2,BMP2,CHRNB4,DLG2,EPAS1,FLT1,IGF1,IGF2,IGFBP2,LCN2,MEF2C,POSTN,RASSF2,SCG2,SGK1,SLC5A5,ST8SIA1,THBD,TNFAIP3,TNFRSF1B,TYR,VCAN
JAK1/2		group	Activated	2.121	bias	1.86e-05	CAMKV,CCK,FAM107A,LHX2,PDE2A,PSD,PTK2B,SLC17A7
IKBKB	-0.037	kinase	Activated	2.599	bias	2.07e-05	BMP2,CLDN1,CSF1R,Gstt1,IGFBP2,LCN2,POSTN,PTK2B,S100A4,SGK1,SLC16A2,SOD3,TGFBR2,TNFAIP3,TNFRSF1B,VCAN
IL1B	-0.999	cytokine		1.118	bias	2.08e-05	APOE,BAMBI,BMP2,BMP4,CLEC14A,COL2A1,DACH1,ELN,EPAS1,F13A1,FLT1,GAD1,IFIT3,IGF1,IGFBP4,IL33,KDR,LCN2,MEF2C,NEUROD1,NIBAN1,OCLN,PENK,POSTN,RAB3C,SERPINA3,SLC1A3,SNAP25,TGFBR2,THBD,THY1,TNFAIP3,TNFRSF1B,VCAN
SP1	0.028	transcription regulator	Activated	2.584	bias	2.18e-05	APOE,ASNS,BMP4,CHGA,CHRNB4,COL2A1,CPLX1,DNM1,FLT1,GJD2,IGF1,IGF2,IGFBP4,KDR,PDE6B,PENK,PROM1,PTTG1,SGK1,SLC7A1,SNAP25,TGFBR2,THBD,TNFAIP3
Mek		group	Inhibited	-2.3	bias	2.29e-05	APOE,AXL,CLDN2,CSF1R,DCT,EPAS1,KDR,MLANA,OTX2,PMEL,SLC5A5,ST8SIA1,TNFAIP3,TYRP1
trichostatin A		chemical drug	Activated	2.826		2.41e-05	APOE,BCAT1,BMP2,BMP4,CLDN1,CNTN1,COL2A1,DNM1,DSG2,FBLN1,FLT1,GJD2,GSTA3,Hbb-b1,KDR,NEFL,NEUROD1,PCDH20,PENK,PLAGL1,PMEL,RELN,RIMS2,SGK1,SLC12A5,SLC5A5,SLC7A1,SYT1,TGFBR2,UNC5C,VCAN,ZIC2
TP53	-0.029	transcription regulator		1.844		2.59e-05	ACOT11,ACSL6,APOE,ASNS,BCAT1,CAMK2B,CELSR3,CKMT1A/CKMT1B,COL18A1,COL2A1,COL9A1,CSF1R,CTSH,DNM1,EPAS1,ESRRB,ESRRG,F5,FBLN2,GLUL,GPM6A,GPX3,IGF1,IGF2,IGFBP2,IGFBP4,KCNB1,KDR,LDHB,NID2,NR2F1,OTX1,PDE2A,PDE6A,PDE6B,PDYN,PLTP,POSTN,PROM1,PTK2B,PTTG1,RASSF2,RBP3,S100A4,SERPINA3,SGK1,SLC6A6,SYN1,TGFBR2,THBD,THY1,TNFRSF1B,TYRP1,UNC5B,VCAN
NTRK2	2.281	kinase	Activated	2.414	bias	2.79e-05	BMP2,GAD1,KCNJ9,SLC12A5,SNAP25,SYN1,SYP,SYT1
BMP7	0.303	growth factor		0.971	bias	2.87e-05	ADORA1,BMP2,BMP4,IGF1,IGF2,IGFBP4,OCLN,PENK,S100A4,VCAN,ZIC1,ZIC2
trientine		chemical drug		0.52	bias	2.97e-05	IGF1,IGFBP2,IGFBP4,SOD3
PI3K (complex)		complex	Activated	2.577	bias	3.14e-05	CHGA,FBLN5,IGF1,IGF2,IGFBP2,IL33,KDR,LCN2,LTBP2,MEF2C,PMEL,POSTN,PPP1R1B,SGK1,SLC5A5,TNFAIP3
ADCYAP1		other	Activated	2.727		3.2e-05	BCAM,CHGA,CHGB,GJD2,NEUROD1,Nrxn3,NTRK2,PLAGL1,POSTN,SCG2,SERPINA3,SLC1A3,SNAP25,UCP2
SIX5	0.108	transcription regulator	Activated	2.236	bias	3.5e-05	COL9A2,FZD8,IGF2,PLTP,SLC6A13
SOX2	-0.033	transcription regulator		1.324	bias	3.57e-05	APCDD1,BMP4,COBLL1,COL9A3,CSF1R,EFEMP1,ESRRB,FLT1,IGF1,KDR,LHX2,MEF2C,NOTCH3,OTX1,OTX2,PCDH15,Pdlim3,PROM1,UST,VCAN,ZIC2
Histone h3		group				3.68e-05	BMP4,CACNA1G,CSF1R,FLT1,GAD1,IGF1,IGFBP2,IGFBP4,KDR,NEUROD1,OTX2,PRDM8,RELN,RHO,SCRT1,SGK1,SLC12A5,TBX2,TGFBR2,TNFAIP3,ZIC1
SMAD7	0.1	transcription regulator	Inhibited	-2.345	bias	3.76e-05	ADAMTS2,BMP2,COL2A1,DEPTOR,EFEMP1,LTBP2,MATN2,NID2,PROM1,SLC5A5,TGFBR2
N-methyl-D-aspartate		chemical drug		-0.243	bias	3.97e-05	AMIGO2,ATP2B2,ATP2B4,NTRK2,SLC12A5,SLC1A3,SLC7A1
PDCL	-0.246	enzyme				4.06e-05	GNAT1,GNGT1,RGS9
Mmp		group				4.24e-05	AXL,CSF1R,DSG2,OCLN
diethylstilbestrol		chemical drug		-0.033	bias	5.03e-05	BCAT1,CYGB,EMP1,ESRRB,FBLN1,FMOD,IGF1,IGFBP2,KDR,LTBP2,MFAP4,Muc4,NTRK2,PROM1,PTTG1,SCARA5
potassium chloride		chemical drug		-0.128	bias	5.55e-05	AMIGO2,ATP2B2,ATP2B4,IGF1,MEF2C,NTRK2,PDYN,SLC7A1,UNC5B
AGT		growth factor	Activated	2.324	bias	5.9e-05	EFEMP1,FLT1,GSTA3,IGF1,IGFBP4,KDR,LCN2,MATN2,NMNAT2,NOTCH3,OCLN,POSTN,SERPINA3,SGK1,SOD3,TBX2,TGFBR2,THBD,TNFRSF1B,UCP2,WNK4
KRAS	0.002	enzyme	Inhibited	-2.384		6.23e-05	AXL,BMP4,EFEMP1,ELN,FBLN2,FBN1,GLUL,GSTA3,IGF2,IGFBP2,IL33,IQGAP2,ITM2A,LCN2,Muc4,OCLN,PLAGL1,PTK2B,PTTG1,S100A4,SERPINA3,SLCO4A1,SOD3,TGFBR2,THY1,VCAN
HDAC4	-0.118	transcription regulator				6.94e-05	CNTN1,DLG2,GPM6A,MEF2C,MMD2,RAB3C,SH3GL2,SLC17A7,SNAP25,SYN1
IL6R		transmembrane receptor		0.536	bias	7.52e-05	CCK,COL2A1,IGF1,IGF2,LCN2,PENK,SERPINA3,TGFBR2
POU3F2		transcription regulator	Activated	2	bias	7.89e-05	CDK5R2,CHGA,NEUROD1,SYP
PPP1R14B	-0.082	phosphatase				8.03e-05	EPAS1,FLT1,KDR
IKBKG	-0.288	kinase	Activated	2.97	bias	8.35e-05	BMP2,EPAS1,Gstt1,LCN2,SGK1,SLC16A2,SLC5A5,SOD3,TNFAIP3,TNFRSF1B
GNA15		enzyme				9.14e-05	BMP4,FBLN5,GLUL,SERPINA3,SLC6A6,SLC7A1,THBD,UNC5B,VCAN
triptolide		chemical drug	Inhibited	-3.162	bias	0.0001	DACH1,EMP1,FBLN5,FBN1,FLT1,IGFBP2,KDR,OCLN,POSTN,RASGRF2
dihydrotestosterone		chemical - endogenous mammalian		1.818	bias	0.000101	ABCG1,APOE,COBLL1,ELN,GLUL,GPX3,IGF1,IGFBP2,IGFBP4,IQGAP2,MAK,NID2,PDYN,PLAGL1,POSTN,RARRES2,ROM1,SGK1,SLC1A3,SOD3,SYP,TGFBR2,VCAN
SOD1	-0.13	enzyme				0.000107	APOE,ATP1A2,ATP1A3,BMP4,CSF1R,GPX3,IGF1,NEFL,OCLN,PTK2B,SLC17A8,SYP,TGFBR2,TNFAIP3
AR		ligand-dependent nuclear receptor		0.415	bias	0.000112	ABCG1,ATP1A3,BMP4,CADM3,DISP2,DSG2,EPAS1,IGF1,IGF2,KCNJ3,MEF2C,OCLN,PDYN,PENK,PLTP,RAB3C,SERPINA3,SGK1,TGFBR2,UNC5C,VCAN
Pka		complex		1.709	bias	0.000112	APOE,CCK,DCT,IGF1,KCNB1,PENK,PPP1R1B,SGK1,SLC1A3,TYRP1
CX3CR1	1.32	G-protein coupled receptor		1.897	bias	0.000121	EMP1,GJD2,GUCA1A,IGF1,NEUROD1,Nrxn3,OTX1,PITPNM3,RHO,RP1,SLC13A4
deferoxamine		chemical drug		-0.358	bias	0.000126	CACNA1G,ELN,EPAS1,ESRRG,F13A1,FLT1,IGF1,IGFBP2,IGFBP4,LCN2,PROM1,SLC5A5
CNR1	0.725	G-protein coupled receptor		0.711	bias	0.000134	ADORA1,APCDD1,APOE,BMP2,BMP4,GAD1,IGF1,PDYN,PENK,PTK2B
RAX	2.101	transcription regulator				0.000139	OTX2,RCVRN,RLBP1
GNE	-0.099	kinase				0.000139	ASNS,CHAC1,ST8SIA1
MITF	-0.148	transcription regulator	Activated	3.107	bias	0.00014	APOE,COL2A1,CRX,DCT,FMOD,GPNMB,MLANA,OTX2,PMEL,TBX2,TYR,TYRP1,VSX2
aspirin		chemical drug	Inhibited	-3.317	bias	0.000148	ABCG1,DACH1,EMP1,FBLN5,FBN1,FLT1,IGFBP2,KDR,OCLN,POSTN,RASGRF2
Alpha catenin		group	Inhibited	-2.949	bias	0.000154	ADAMTS2,ELN,IGF1,IGF2,IGFBP2,IGFBP4,RHOJ,SGK1,TNFAIP3
HDAC1	-0.064	transcription regulator		-0.832		0.000158	BAMBI,COL2A1,COL9A1,CSF1R,FAM107A,FLT1,GLUL,KDR,LCN2,MEF2C,SGK1,SLC12A5,TBX2,TGFBR2
S100B	-0.751	other				0.00017	CHGA,CHGB,NEFL,SCG2
IFNG		cytokine		0.01	bias	0.000182	ADAMTS9,ADORA1,ASNS,CALB2,CHAC1,CKMT1A/CKMT1B,CSF1R,CTSH,DCT,ELN,FAM107A,FBLN1,FLT1,GAD1,GLUL,IFIT3,IGF1,IGFBP4,KDR,LCN2,MLANA,NEUROD1,NOTCH3,NTRK2,OCLN,PENK,PMEL,PPP1R1B,PROM1,RAB3C,RCVRN,SLC1A3,SLC6A1,SLC6A6,SNAP25,SOD3,TGFBR2,THY1,TNFRSF1B,TYR,TYRP1,UNC5B
SRC (family)		group		0.44	bias	0.000184	BMP2,FLT1,KCNB1,NEUROD1,PROM1,S100A4
eicosapentenoic acid		chemical drug		1.254		0.000189	APOE,CSF1R,ELN,FBN1,IGF1,PROM1,TGFBR2,TNFRSF1B
tributyltin		chemical reagent		0.378		0.000198	ABCG1,IFIT3,IL33,NRXN2,PLIN4,SCG2,SLCO4A1,SOD3,WNK4
4-(2-aminoethyl)benzenesulfonylfluoride		chemical - protease inhibitor	Inhibited	-2.236	bias	0.000201	ADAMTSL1,ATP1A2,COL11A1,FBN2,HSD17B11
NEUROG3		transcription regulator		1.977	bias	0.000207	CCK,CHGA,NEUROD1,NR2F1,NTRK2,RORB,SYP
SNAI1	0.1	transcription regulator		-0.235		0.000218	AXL,BMP4,CGN,CLDN1,COL2A1,OCLN,SPARCL1,TGFBR2,THBD,THY1
CYSLTR2		G-protein coupled receptor				0.000219	DCT,TYR,TYRP1
FUS-DDIT3		fusion gene/product		-0.277	bias	0.000231	AMIGO2,ASNS,EFEMP1,FLT1,LCN2
CPLX1	2.548	transporter				0.000259	CPLX3,CPLX4
CPLX2	0.153	other				0.000259	CPLX3,CPLX4
PARM1	-0.065	other				0.000259	BMP2,BMP4
TCDD-AHR		complex				0.000259	DCT,TYR
PRPH2	2.108	transmembrane receptor				0.000259	RHO,ROM1
sepiapterin		chemical - endogenous mammalian				0.000259	KDR,LCN2
lysophospholipids		chemical - endogenous mammalian				0.000259	CLDN1,OCLN
miR-338-3p (miRNAs w/seed CCAGCAU)		mature microRNA	Inhibited	-2.236	bias	0.000265	ADAMTS2,NEUROD1,NID2,TGFBR2,VCAN
GTF2B	-0.025	transcription regulator				0.000265	ASNS,Hbb-b1,IGF1,PDE6B,TNFAIP3
SMARCA4	-0.062	transcription regulator	Activated	3.502	bias	0.000272	ASNS,ATP2B4,BAMBI,BMP4,CALB2,CNTN1,CTSH,DCT,GPM6A,HCN1,IGF1,IGFBP4,KDR,KHDRBS3,MEF2C,NRP2,Pdlim3,PMEL,SOD3,TBX2,THY1,TYR,TYRP1
levodopa		chemical - endogenous mammalian		0.948		0.000276	AMIGO2,AXL,CACNB2,CHAC1,CLIC6,DLG2,FBLN1,FBLN2,IGFBP2,MEF2C,PDYN,PENK,PITPNM3,PPP1R1B,PTK2B,RELN,RUNDC3A,SH3GL2,SNCB,SYN1,TYR,VTN,WDR17,ZNF385B
WNT1		cytokine		1.078	bias	0.000297	APCDD1,BMP4,CALB2,IGF1,IGF2,NOTCH3,OTX2,RELN,ZIC1
Hmgb1		transcription regulator				0.00032	CHGA,CHGB,NEFL,SCG2
SRD5A1	-0.174	enzyme				0.000325	CLDN1,CLDN2,LCN2
ATN1	0.041	transcription regulator				0.000332	ATP1A3,ATP1B2,CHGB,GAD1,LTBP2,NEFL,NEUROD1,NR2F1,PENK
CASZ1	0.103	enzyme		-0.447	bias	0.000344	ATP1A3,COL2A1,NEFL,PPP1R1B,TNFRSF1B
POU4F2		transcription regulator				0.000344	CRX,NEUROD1,OTX2,SLC6A1,ZIC2
FFAR3		G-protein coupled receptor		-1.937		0.000361	MLPH,NECAB2,PAG1,PITPNM3,RASGRF2,RELN,SGIP1
PAX3		transcription regulator				0.000374	ASNS,ATP2B4,BMP4,DCT,DNM1,IGFBP2,RARRES2,RASSF2,RLBP1,TYRP1,VCAN
agmatine		chemical - endogenous mammalian		0.958	bias	0.000387	BMP2,BMP4,KDR,UCP2
EOMES		transcription regulator		-0.707		0.000391	CCK,FREM1,FZD8,KDR,NEFL,NRP2,SV2B,ZIC2
NR3C2	0.342	ligand-dependent nuclear receptor		1.091		0.000391	APOE,BMP4,GPX3,IGF1,KDR,LCN2,PLIN4,SERPINA3,SGK1
plicamycin		chemical drug		-1.601	bias	0.000416	AXL,DNM1,IGFBP4,KDR,PPP1R1B,PROM1,SNAP25,TGFBR2
ITGB1	-0.114	transmembrane receptor		-0.239		0.000435	ADAMTS2,ADAMTSL1,APOE,FBN2,IGF2,MATN2,RBP3,RELN,TNFAIP3
DACH1	2.103	transcription regulator		-1.342	bias	0.000439	BMP4,EFEMP1,MEF2C,RELN,TNFAIP3
NOTCH1	0.099	transcription regulator		0.661		0.000443	BMP2,CHGA,CSF1R,EPAS1,FLT1,IGFBP2,IGFBP4,NEUROD1,NOTCH3,RLBP1,SLC5A5,SYP,TGFBR2
JUN	-0.196	transcription regulator		1.451	bias	0.000452	APOE,ASNS,AXL,CHGA,CLDN2,CSF1R,CYGB,EPAS1,FBLN5,IGFBP2,IGFBP4,KDR,MCF2L,PENK,PLAGL1,RASGRF1,SGK1,SLC6A6,SLC7A1
raloxifene		chemical drug		1.171		0.000477	BMP2,BMP4,CTSH,EDN3,IGF1,IGFBP4,MATN2,PTTG1,TGFBR2,THBD
KLF4	0.199	transcription regulator	Activated	2.833	bias	0.000485	APCDD1,COBLL1,CSF1R,EFEMP1,ESRRB,FLT1,KDR,MEF2C,OTX2,Pdlim3,PROM1,SOD3,THBD,ZIC2
GRHL2		transcription regulator	Activated	2	bias	0.000548	BMP2,NOTCH3,NRP2,OCLN
DMP1		other		-1.522	bias	0.000553	BMP2,F13A1,Nrxn3,PIANP,SLC6A9
ERBB3	0.479	kinase		0.761		0.00056	AXL,FBLN2,FBN1,Hbb-b1,IGF2,MATN2,SERPINA3,SGK1
indomethacin		chemical drug		0.183	bias	0.0006	ASNS,CLDN1,FLT1,FRMPD4,GPNMB,IGF1,LCN2,OCLN,PROM1,TNFRSF21,UCP2,VCAN
Vegf		group	Activated	2.358	bias	0.000649	ASNS,BMP2,CLDN1,ELN,EMP1,FLT1,IGFBP4,KDR,LCN2,LRP2,MEF2C,NID2,PPP1R1B,RGS9,SGK1,SHISA2,SLC7A1,TGFBR2,THBD
HNRNPA2B1	-0.069	other				0.000653	CACNB2,CLDN1,FZD8,IGFBP2,NR2F1,PDE1A,SNAP25,SYT1,VCAN
GDF2		growth factor	Activated	2.646	bias	0.000679	COL9A1,COL9A3,FMOD,IGF1,POSTN,SLC6A6,SPARCL1
bucladesine		chemical toxicant	Activated	3.088	bias	0.000725	APOE,BAMBI,CACNA1G,CHGA,GLUL,IGF1,IGF2,NAP1L5,PLAGL1,SCG2,SCRT1,SLC5A5,SNAP25,SYP,THBD
SOX7		transcription regulator		0.816		0.000736	FLT1,KDR,LRP5,OTX2,VCAN,ZIC2
levothyroxine		chemical - endogenous mammalian		1.195	bias	0.000736	APOE,CCK,DIO3,IGFBP4,PENK,SLC5A5
AHI1	-0.065	other		1.98		0.000751	GNAT1,NTRK2,ROM1,SV2B
LHX2	1.996	transcription regulator		0.278	bias	0.000751	NEUROD1,RARRES2,RAX,SIX6
amino acids		chemical - endogenous mammalian		-0.391		0.000751	ASNS,IGF1,IGF2,SLC7A1
istradefylline		chemical drug				0.00077	PENK,PPP1R1B
hyodeoxycholic acid		chemical - endogenous mammalian				0.00077	ABCG1,APOE
mineralocorticoid		chemical drug				0.00077	SGK1,SLC26A4
OPN3	-0.335	G-protein coupled receptor				0.00077	RHO,TYR
cetuximab/radiotherapy		biologic drug				0.00077	FLT1,KDR
RAB3B	0.009	enzyme				0.00077	SNAP25,SYP
SHH		peptidase	Activated	2.277	bias	0.000775	BMP2,BMP4,IGF1,IGF2,MEF2C,OCLN,OTX1,OTX2,THBD,ZIC2
tacrolimus		chemical drug		-0.277	bias	0.000798	ATP2B4,CALB2,COL2A1,DACH1,F5,IGFBP4,IL33,OCLN,PENK,PROM1,SLC12A5,TNFRSF1B
PRDM8	2.832	transcription regulator				0.000821	CALB2,GJD2,NRP2
NFE2L2	0.011	transcription regulator	Activated	3.62	bias	0.000824	CHGB,ELN,EPAS1,GPX3,GSTA3,Gstt1,MEF2C,NEUROD1,RELN,SCG2,SERPINA3,SLC16A2,SLC6A9,SOD3,SYP,SYT1,TUB
ASCL1	-0.347	transcription regulator	Activated	2.425	bias	0.000824	GAD1,NEUROD1,Nrxn3,PDYN,RELN,RORB,SNAP25
EZH2	0.049	transcription regulator		-0.283		0.000826	BMP2,BMP4,EPAS1,FBLN1,FBN1,FLT1,IGF1,LCN2,Meg3,NEUROD1,NIBAN1,NKD2,PCDH20,PROM1,S100A4,SLC1A3
JUNB	0.087	transcription regulator		1.89	bias	0.00087	EPAS1,FBLN2,FBLN5,LCN2,PENK,RASGRF1,SGK1,SLC7A1,SYT1
PSMB11		peptidase	Inhibited	-2.828	bias	0.000873	CLDN2,FLT1,OCLN,PTK2B,RARRES2,TNFRSF1B,TNFRSF21,VCAN
lithium chloride		chemical drug		1.969	bias	0.000873	BMP2,BMP4,CACNA1G,DCT,NKD2,NOTCH3,POSTN,VCAN
thyroid hormone		chemical - endogenous mammalian		-0.202		0.000879	ABCG1,APOE,CHGB,IGF1,IGFBP2,IGFBP4,NTRK2,RELN,SCG2,UCP2
PELP1	-0.153	other				0.00092	ASNS,BMP2,CTSH,CYGB,FBN2,MLPH,NIBAN1,PLD5
EHF	-0.21	transcription regulator		-0.378	bias	0.000934	BMP4,COL2A1,KDR,NOTCH3,SERPINA3,THBD,THY1
miR-335-3p (miRNAs w/seed UUUUCAU)		mature microRNA	Inhibited	-2	bias	0.001	ADAMTS2,NID2,TGFBR2,VCAN
SIX1		transcription regulator		1	bias	0.001	BMP4,DACH1,OTX1,OTX2
TNF		cytokine		0.452	bias	0.00101	ADORA1,APOE,ATP2B4,BAMBI,BMP2,BMP4,CCK,COL2A1,CSF1R,EMP1,FLT1,Gstt1,IFIT3,IGF1,IGF2,IGFBP2,IGFBP4,IL33,KDR,LCN2,LTBP2,MEF2C,MLANA,NEUROD1,NKD2,OCLN,PDE2A,PENK,PLIN4,POSTN,RARRES2,RGS9,SERPINA3,SGK1,SLC16A2,SLC1A3,SLC5A5,SLC7A1,SOD3,TGFBR2,THBD,THY1,TNFAIP3,TNFRSF1B,TNFRSF21,TUB,TYR,UCP2
tetradecanoylphorbol acetate		chemical drug	Activated	3.138	bias	0.00102	AMIGO2,ATP1A3,ATP2B4,AXL,CDK5R2,CHGA,CHRNA6,CLDN1,CRHBP,CRX,CSF1R,CTSH,DIO3,Fam13a,FBN1,FLT1,IGF1,IGF2,IGFBP2,ITM2A,LCN2,OCLN,PLAGL1,SERPINA3,SGK1,SLC7A1,SNAP25,SULT4A1,THY1,TMEM150C,TNFAIP3,TNFRSF1B,TYR,VCAN
HNRNPK	-0.155	transcription regulator		-1.067		0.00103	CCK,NRXN2,PRELP,UCP2,VCAN
EGR1	0.704	transcription regulator		1.278	bias	0.00103	CHGA,CHGB,COL2A1,FLT1,GAD1,IGF2,SGK1,SLC12A5,SYN1,TGFBR2
AHR	1.384	ligand-dependent nuclear receptor	Inhibited	-2.232		0.00104	ADAMTS2,CADM4,COL11A1,COL9A3,EFEMP1,ESRRG,FBLN2,FBLN5,FBN2,LTBP2,MATN2,MMD2,NID2,NOTCH3,TGFBR2
LXR ligand-LXR-Retinoic acid-RXRα		complex				0.00106	ABCG1,APOE,PLTP
FRS2	0.164	other				0.00106	BMP4,PROM1,VSX2
hormone		chemical drug				0.00106	IGF1,PTTG1,SLC26A4
TEAD4	0.201	transcription regulator		1.342	bias	0.00112	BMP4,CCK,FLT1,MPP4,NOTCH3,NRXN2,POSTN
ATF4	0.226	transcription regulator	Activated	2.178	bias	0.00112	APOE,ASNS,ATP1A2,BCAT1,CHAC1,IGFBP2,NID2,PENK,SLC6A9,SLC7A1
ITGA5	-0.145	transmembrane receptor				0.00113	APOE,COL2A1,IGF2,IGFBP2,TGFBR2
bisphenol A		chemical - endogenous mammalian		1.358	bias	0.00114	GAD1,IGF1,KDR,LCN2,OCLN,POSTN,SLC12A5,SLC6A13,SYN1
NEUROD1	2.075	transcription regulator		1.966	bias	0.00124	CHGA,NEUROD1,NTRK2,RCVRN,SYP
D-glucose		chemical - endogenous mammalian		0.981	bias	0.00126	ABCG1,ASNS,ATP2B2,ATP2B4,BCAT1,BMP2,BMP4,COL2A1,CSF1R,DIRAS2,GLUL,IGF1,IGF2,KDR,OCLN,PDYN,S100A4,SGK1,SLC1A3,SLC7A1,SNAP25,UCP2
EGFR	0.266	kinase		0.662	bias	0.00131	CLDN2,DSG2,FBLN2,FBN1,Hbb-b1,IGF1,IGF2,IGFBP4,IL33,IQGAP2,LCN2,MATN2,POSTN,PROM1,SERPINA3,VCAN
pyrimidin-2-one beta-ribofuranoside		chemical reagent				0.00133	BMP4,GAD1,RELN
Bvht		other	Activated	2.449	bias	0.00133	CYGB,Hbb-b1,IGF2,KDR,MEF2C,TBX2
FOXO3	-0.039	transcription regulator		1.53		0.00138	BMP2,CLDN1,FMOD,GLUL,GPX3,IGF1,LCN2,MEF2C,NRP2,PTTG1,SGK1,SLC7A1,TNFRSF1B,UCP2
nifedipine		chemical drug		-1.387	bias	0.00143	ATP2B2,ATP2B4,BMP2,NTRK2,POSTN,SGK1
L-triiodothyronine		chemical - endogenous mammalian	Activated	2.834	bias	0.00143	ACOT11,ATP1A3,BMP4,CTSH,DIO3,EDN3,EPAS1,IGF1,IGFBP4,LCN2,MMD2,NTRK2,PTTG1,RELN,RGS9,SLC12A5,UCP2
ACKR3		G-protein coupled receptor				0.00148	AXL,COL9A1,ELN,FMOD
DRD2	-0.537	G-protein coupled receptor		0.689		0.00148	GAD1,IGF1,PENK,TGFBR2
F2		peptidase		1.745	bias	0.00149	ADAMTS9,DIO3,FLT1,IGF1,IGFBP4,KDR,RHOJ,SLC7A1,SYP,THBD,TNFAIP3,VTN
LY117018		chemical drug				0.00152	ELN,THBD
9-cis-retinal		chemical - endogenous mammalian				0.00152	RHO,TYR
Hdac		group		-0.871		0.00161	BMP2,CDK5R2,CSF1R,EDN3,GAD1,IGF1,LRP2,TFAP2B,TGFBR2
IGFBP2	1.991	other		0.651	bias	0.00161	COL11A1,EFEMP1,IGFBP2,IGFBP4,POSTN
SPINT1		other				0.00164	APCDD1,CLDN2,IGFBP4
HRAS		enzyme		0.277	bias	0.00167	ASNS,ATP1A3,BMP4,CHGA,COL18A1,COL2A1,EFEMP1,ELN,FBLN2,GPX3,IGF2,IGFBP4,IQGAP2,KCNC1,NID2,PLTP,POSTN,S100A4,SERPINA3,SLC5A5,SYN1,VCAN
TET3	0.006	enzyme	Activated	2	bias	0.00167	ADAMTS9,EPAS1,LRP2,SLC12A5
SB203580		chemical - kinase inhibitor	Inhibited	-2.782	bias	0.00168	ADAMTS9,BMP2,BMP4,CCK,CTSH,EFEMP1,FLT1,IFIT3,KDR,NKD2,PENK,POSTN,SGK1,SLC5A5,SOD3,TYR,UCP2
Immunoglobulin		complex		-1.559		0.00176	ARRDC2,BMP2,BMP4,CSF1R,CTSH,FAM107A,IFIT3,IGFBP4,IL33,KDR,LCN2,MEF2C,OCLN,PENK,PLIN4,POSTN,SAMD11,SCG2,SERPINA3,THBD,TNFRSF1B,VCAN
S100A9		other		1.492	bias	0.00181	ABCG1,ELN,IGF1,IL33,MCF2L,POSTN,SGK1,TYRP1,VCAN
GATA4		transcription regulator		0.447	bias	0.00183	ADORA1,CCK,CLDN1,CLDN2,LTBP2,MEF2C,OTX2,POSTN,S100A4,ZIC2
propylthiouracil		chemical drug				0.00185	GLUL,IGF1,IGF2,Meg3,NTRK2,PROM1,SLC5A5
HIF1A	-0.149	transcription regulator	Activated	3.393	bias	0.00187	APOE,ASNS,AXL,BMP2,CLDN1,EPAS1,ESRRG,FLT1,IGF1,IGF2,IGFBP2,MEF2C,NEFL,NTRK2,PROM1,SCG2
HLX		transcription regulator		-1.067	bias	0.00188	BMP2,CLDN1,THY1,UNC5B
PDPK1	0.03	kinase		1.957		0.00188	DCT,MLANA,PMEL,TYR
TSHZ3	0.496	transcription regulator	Activated	2.224		0.00191	COL23A1,CPLX3,FMOD,PDE2A,PTK2B
enalapril		biologic drug		0.277		0.00191	ASNS,KDR,LCN2,TGFBR2,UCP2
estrogen receptor		group		-0.333		0.00194	ABCG1,AXL,CALB2,COL9A2,IGF1,NOTCH3,OCLN,PCDH20,PDYN,SYP,TGFBR2
NTF4	-0.408	growth factor				0.00199	NTRK2,PENK,SLC12A5
KLF9	-0.186	transcription regulator				0.00199	BMP2,CALB2,NEUROD1
TIMP1	-0.031	cytokine		-1		0.00211	FLT1,IGF2,IL33,PLTP
IL13		cytokine	Activated	2.955	bias	0.00215	ADORA1,CLDN2,COL18A1,CTSH,EPAS1,F13A1,GPNMB,GPX3,IGF1,PLXNC1,POSTN,RBP3,SLC26A4,TNFRSF1B,TYR,TYRP1
IGF1R	0.203	transmembrane receptor		1.853	bias	0.00221	COL18A1,DIO3,IGF1,IGF2,IGFBP2,IGFBP4,Meg3,PROM1,S100A4,SCARA5,SCG2,SLC16A2
tamoxifen		chemical drug		0.734		0.00228	ADORA1,BMP2,BMP4,COL11A1,F13A1,IGF1,IGF2,IGFBP4,LTBP2,SAMD11,SERPINA3,TGFBR2,UCP2
dopamine		chemical - endogenous mammalian		0.537	bias	0.00228	CACNA2D2,CCK,GAD1,KCNJ13,PENK,PPP1R1B,SLC1A3,SYP
formaldehyde		chemical - endogenous mammalian				0.00235	CCK,Gstt1,PENK,SGK1
choline		chemical - endogenous mammalian		-1.103	bias	0.00235	ELN,FLT1,IGF2,PTK2B
IL6		cytokine	Activated	2.366	bias	0.00235	APOE,BAMBI,BMP2,CCK,CHRNB4,CLDN2,COL2A1,CSF1R,IGF1,IGF2,IGFBP4,IGFN1,KDR,LCN2,MFAP4,PENK,PROM1,PTTG1,SERPINA3,SGK1,SV2B,SYP,TGFBR2,TNFRSF1B
NCAM1	-0.026	other				0.00239	GLUL,SYP,THY1
CHUK	0.038	kinase	Activated	2.804	bias	0.00251	BMP2,CLDN1,COL18A1,Gstt1,LCN2,SGK1,SLC16A2,SOD3,TNFAIP3,TNFRSF1B
RPE65	0.779	enzyme				0.00251	RDH12,RHO
harmol		chemical - endogenous non-mammalian				0.00251	TYR,TYRP1
GDF7		growth factor				0.00251	ZIC1,ZIC2
H19	0.175	other				0.00251	COL2A1,IGF2
CITED1	-0.073	transcription regulator				0.00251	IGF1,IGF2
talazoparib		chemical drug				0.00251	CHGA,SYP
tideglusib		chemical drug				0.00251	IGF1,KDR
oxytetracycline		chemical drug				0.00251	BMP2,BMP4
CCR2		G-protein coupled receptor	Activated	2.63	bias	0.00252	F13A1,FBLN1,FBLN2,FBN1,IGF1,PRELP,VCAN
asoprisnil		chemical drug		-1.982	bias	0.00261	IGF1,IGFBP2,SGK1,TGFBR2
SP3	-0.019	transcription regulator		0.196	bias	0.00277	ASNS,COL2A1,DNM1,FLT1,IGF1,IGF2,KDR,PTTG1,SGK1,TGFBR2
S100A8		other		1.492	bias	0.00277	ABCG1,ELN,IGF1,IL33,MCF2L,POSTN,SGK1,TYRP1,VCAN
trans-hydroxytamoxifen		chemical drug		1.414		0.00277	APOE,BMP4,CTSH,FZD8,IGFBP4,MATN2,SCG2,TGFBR2,UNC5B
NMDA Receptor		complex				0.00284	NTRK2,PENK,SYP
FZD8	1.053	G-protein coupled receptor				0.00284	BMP2,BMP4,VCAN
SOD3	2.475	enzyme				0.00284	DCT,TYR,TYRP1
propionic acid		chemical - endogenous mammalian				0.00284	NECAB2,RASGRF2,RELN
ISL1	0.87	transcription regulator		-0.64		0.00285	BMP4,CALB2,CLIC6,DLG2,LHX2,NTRK2
ERBB4	-0.178	kinase		-1.671		0.00285	FBLN2,Hbb-b1,IGF2,IGFBP4,SERPINA3,SPARCL1
Akt		group		0.198	bias	0.00286	BMP2,COL2A1,EPAS1,IGF1,IGF2,IGFBP2,LCN2,NRP2,PPP1R1B,SGK1,SYT1,VCAN
DMD	0.081	other				0.00287	ATP1B2,CAMK2B,COL23A1,IGF1,IGF2,IGFN1,KCNC1,MEF2C,POSTN,WFDC1
KLF2	0.532	transcription regulator				0.00288	BMP4,ELN,EPAS1,FBLN1,FLT1,IGF2,KDR,NOTCH3,THBD
Tnf (family)		group		0.657	bias	0.00294	CLDN2,IGF1,IL33,KDR,LCN2,OCLN,TNFAIP3,TNFRSF1B
PTF1A		transcription regulator	Activated	2.219	bias	0.00301	CALB2,GAD1,Nrxn3,RORB,TFAP2B
HES1	0.205	transcription regulator		0	bias	0.00301	CCK,CHGA,NEUROD1,RLBP1,SLC5A5
miR-29b-3p (and other miRNAs w/seed AGCACCA)		mature microRNA	Inhibited	-2.383	bias	0.00302	ADAMTS2,FBN1,NID2,TGFBR2,TNFAIP3,VCAN
PRKAA1	-0.146	kinase	Inhibited	-2.121	bias	0.00307	CHGB,GRIA3,IGF1,IGFBP4,MATN2,NAP1L5,OCLN,PDYN
PPARD	0.152	ligand-dependent nuclear receptor		0.853	bias	0.00309	ACSL6,ADORA1,APOE,FLT1,Hbb-b1,IGFBP2,LDHB,LRP5,MMD2,TUB,UCP2
miR-204-5p (and other miRNAs w/seed UCCCUUU)		mature microRNA	Inhibited	-2.177	bias	0.00324	BMP2,CAMK2B,FBN2,SNAP25,TGFBR2
HGF		growth factor	Activated	2.158	bias	0.00332	ASNS,BMP2,COL2A1,EMP1,FLT1,IGF1,IGFBP4,LCN2,NID2,OCLN,PTTG1,RARRES2,SGK1,SLC7A1,TGFBR2,THBD,TNFAIP3
TLX3		transcription regulator				0.00333	CCK,GRIA3,NEUROD1
TBXT		transcription regulator				0.00333	COL2A1,FMOD,KDR
NRTN	0.638	growth factor				0.00333	GAD1,PENK,SLC12A5
SOX4	-0.014	transcription regulator		1.744	bias	0.00344	CHAC1,CLIC6,EMP1,Hbb-b1,IGF1,IGF2,IGFBP4,NRXN2,SLC17A8
NR1D1	0.124	ligand-dependent nuclear receptor				0.00351	MEF2C,RBP3,RCVRN,RHO
POU5F1		transcription regulator		1.499	bias	0.00372	APCDD1,BMP2,BMP4,COBLL1,EFEMP1,ESRRB,LHX2,MEF2C,OTX1,Pdlim3,PROM1,TNFRSF21,ZIC2
histidinol		chemical - endogenous mammalian				0.00373	ASNS,SLC7A1
iodide		chemical - endogenous mammalian				0.00373	SLC26A4,SLC5A5
Camk		complex				0.00373	CCK,KDR
ARX		transcription regulator				0.00373	CALB2,CCK
LDL-cholesterol		complex				0.00373	SYP,THBD
VSX1		transcription regulator				0.00373	RCVRN,VSX2
ELP1		other				0.00373	BMP4,FLT1
CA9	0.388	enzyme				0.00373	COL2A1,EPAS1
STX2	-0.049	transporter				0.00373	BMP2,BMP4
papaverine		chemical drug				0.00373	NTRK2,OCLN
heroin		chemical drug				0.00373	PDYN,PENK
17-alpha-ethinylestradiol		chemical drug	Activated	2.236	bias	0.00375	APOE,ASNS,BCAT1,CSF1R,FBLN2,IGF1,LCN2,SGK1
RXRA	0.018	ligand-dependent nuclear receptor		0		0.00375	ABCG1,APOE,ASNS,CTSH,IGF1,LCN2,PLTP,RLBP1,S100A4,SLC16A2,THBD,VCAN
AGN194204		chemical drug		1.265	bias	0.00383	ABCG1,EMP1,IL33,ITM2A,NRXN2,PENK,PLIN4,SCG2,SLCO4A1,WNK4
ZNF202	-0.061	transcription regulator				0.00387	ABCG1,APOE,PLTP
SMARCD3	-0.051	transcription regulator				0.00387	COL2A1,DEPTOR,FMOD
finasteride		chemical drug				0.00387	FLT1,KDR,PENK
tetrachlorodibenzodioxin		chemical toxicant		0.728		0.00387	ASNS,BCAT1,BMP4,CCK,COL18A1,COL9A2,ELN,ESRRG,GAD1,IGF2,LRP2,PLAGL1,S100A4,TGFBR2
NEUROG1		transcription regulator		-0.447		0.00397	AMIGO2,EPAS1,MFAP4,S100A4,SCG2
SNAI2	-0.371	transcription regulator		-0.064		0.00397	AXL,CLDN1,COL2A1,MEF2C,OCLN
aldosterone		chemical - endogenous mammalian	Activated	2.043	bias	0.00405	BMP2,CACNA1G,ELN,FLT1,KDR,LCN2,SGK1,WNK4
ESR1		ligand-dependent nuclear receptor		1.413		0.00419	ADORA1,APOE,BCAT1,BMP2,BMP4,CAMK2B,CGN,CLDN1,CLDN2,CLIC6,CPLX1,DLG2,DSG2,EFEMP1,ELN,FBLN1,IGF1,IGF2,IGFBP2,IGFBP4,KCNJ13,LCN2,MCF2L,NOTCH3,OTX2,PROM1,PTTG1,SAMD11,SGK1,SLC13A4,SLC16A2,SLC17A7,SLC4A5,SLC6A6,SLC7A1,TNFAIP3
AIRE		transcription regulator				0.00424	BMP2,BMP4,COL9A3,IGF2,SAG
LDL		complex	Activated	2.078	bias	0.00437	ABCG1,APOE,AXL,BMP2,CAMK2B,GJD2,IGF1,IGFBP2,IGFBP4,TGFBR2,TNFAIP3
corticosterone		chemical - endogenous mammalian		1.387		0.00439	CCK,EDN3,GLUL,OCLN,RELN,SGK1,UCP2
DSCAM	2.202	other	Activated	2.236	bias	0.0044	CNTN1,LHX2,NOTCH3,NTRK2,PLXNC1,SEMA3E
MSX1	0.115	transcription regulator				0.00446	BMP2,BMP4,COL2A1
PPP4R3A		other				0.00446	CALB2,OTX1,OTX2
SRF	0.055	transcription regulator		1.414	bias	0.00451	Abca8a,BMP2,CLDN1,FLT1,GCKR,GPM6A,IGF1,KDR,LCN2,MCF2L,PCDH15,PDE2A,VCAN
HMOX1	-0.099	enzyme		-0.61		0.00459	ABCG1,FLT1,GPX3,IGF1,KDR,RELN,THBD
IHH		enzyme		0.832	bias	0.00459	BMP4,FLT1,KDR,MEF2C
NKX2-5		transcription regulator		1.992	bias	0.00459	ADORA1,MEF2C,SLC5A5,SYN1
PAX5-ELN		fusion gene/product	Activated	2	bias	0.00459	CRHBP,EPAS1,KDR,NKD2
IL10RA		transmembrane receptor	Activated	2.309		0.00498	ABCG1,BMP2,BMP4,BOC,CLIC6,EFEMP1,F13A1,FBN1,LCN2,OCLN,PDE2A,POSTN
NFIX	-0.04	transcription regulator				0.0051	POSTN,SERPINA3,SPARCL1
NOX1		enzyme				0.0051	EPAS1,FLT1,KDR
PLAU		peptidase		0.651	bias	0.00513	ABCG1,FLT1,IGF1,IGFBP2,KDR
24(S),25-epoxycholesterol		chemical - endogenous mammalian				0.00516	ABCG1,APOE
olaparib		chemical drug				0.00516	CHGA,SYP
CYP4F2	-0.396	enzyme				0.00516	FLT1,KDR
NKX3-2		transcription regulator				0.00516	COL2A1,POSTN
10-hydroxy-cis-12-octadecenoic acid		chemical reagent				0.00516	OCLN,TNFRSF1B
20alpha-hydroxycholesterol		chemical - endogenous mammalian				0.00516	ABCG1,APOE
TGFBR2	2.891	kinase		0.943		0.00533	ATP1A2,CDHR1,CHRNB4,DSG2,FMOD,KDR,PLAGL1,TGFBR2,THBD
NFAT5	0.036	transcription regulator		1.964	bias	0.00538	LCN2,S100A4,SGK1,SLC6A6,TNFAIP3,TNFRSF21
baicalein		chemical drug		0	bias	0.00543	APOE,KDR,PTTG1,TYR
TO-901317		chemical reagent		1.802	bias	0.00548	ABCG1,APOE,HSD17B11,IGF1,IGFBP4,PLTP,RDH12,SERPINA3,SYP,TYR
POMC	-0.465	other	Activated	2.386	bias	0.00565	DCT,GAD1,IGF2,PDYN,TYR,TYRP1
mir-223		microRNA		-0.522		0.00589	CACNA2D2,CRHBP,EMP1,Hbb-b1,IGF1,MEF2C,POSTN
linoleic acid		chemical - endogenous mammalian		-0.555	bias	0.00614	CCK,KDR,PLIN4,TYR,UCP2
RXRB	-0.03	ligand-dependent nuclear receptor				0.00614	ATP1A3,IGF1,LCN2,S100A4,VCAN
ETS2	-0.188	transcription regulator		1.982	bias	0.00614	BMP4,CSF1R,ESRRB,FLT1,TGFBR2
decitabine		chemical drug	Activated	3.204	bias	0.00617	APOE,BCAT1,BMP4,CNTN1,DSG2,FBN2,GAD1,IGFBP2,NEFL,NEUROD1,RASGRF2,RASSF2,RELN,RIMS2,SGK1,SLC4A10,SLC7A1,SYT1,TGFBR2,THBD,VCAN,VTN,ZIC2
MEF2A	0.069	transcription regulator				0.00637	CLIC6,SHISA6,SYT1,THBD
PAX1		transcription regulator		-1	bias	0.00637	COL2A1,OTX2,THY1,ZIC2
THRA	0.019	ligand-dependent nuclear receptor		0.776		0.00638	BMP4,CTSH,DIO3,IGF1,PENK,PROM1,PTTG1
DNMT3A	0.132	enzyme		0.956		0.00649	ADAMTS9,ADORA1,ATP2B4,CSF1R,EFEMP1,LRP2,PDE1A,PDE2A
AGER	0.51	transmembrane receptor		1.986	bias	0.00651	CHGA,CHGB,FLT1,NEFL,SCG2
NFAT (complex)		complex				0.00655	CYGB,IL33,SLC1A3
MAP3K3	0.19	kinase				0.00655	BMP2,POSTN,TNFAIP3
HEY1	-0.019	transcription regulator				0.00655	BMP2,KDR,TBX2
APC	0.059	enzyme				0.00663	APCDD1,CCK,CHGA,CHGB,IGF1,PCDH15,SGK1
ARNT2	-0.108	transcription regulator	Activated	3	bias	0.00664	ABCG1,APOE,CALB2,COL11A1,GLUL,GPX3,GSTA3,IGFBP4,POSTN
U0126		chemical - kinase inhibitor		-1.648	bias	0.00668	CHGA,CHGB,CLDN2,COL2A1,CSF1R,EMP1,KDR,OCLN,PDYN,PLAGL1,POSTN,PRELP,SGK1,SLC5A5,SYP,TGFBR2,ZIC2
TACSTD2		other				0.00681	CHGA,SYP
HDAC10	0.151	transcription regulator				0.00681	DCT,TYRP1
RGS19	-0.452	enzyme				0.00681	BMP4,MEF2C
EMX2		transcription regulator				0.00681	CALB2,RELN
GRIP1	0.033	transcription regulator				0.00681	FREM1,IGF1
GRB10	0.924	other				0.00681	IGF1,KDR
PAX9		transcription regulator				0.00681	BMP4,COL2A1
H3C6		other				0.00681	IGFBP2,THY1
LHX1		transcription regulator	Activated	2.433	bias	0.00682	CLDN2,FZD8,GAD1,LRP2,OTX2,SHISA2
KDM1A	-0.138	enzyme		-0.842		0.00684	BMP2,Hbb-b1,IGFBP4,IQGAP2,KHDRBS3,PROM1,PTTG1,SNAP25,TENM1
E. coli B4 lipopolysaccharide		chemical toxicant	Activated	3.118	bias	0.00685	CLDN1,CLEC14A,F13A1,F5,GPNMB,IFIT3,IL33,LCN2,PPP1R1B,TNFAIP3,TNFRSF1B
quinolinic acid		chemical - endogenous mammalian		-1.145		0.00688	GAD1,NTRK2,PDYN,PENK
methamphetamine		chemical drug		1.067	bias	0.00689	NTRK2,OCLN,OTX2,PDYN,TNFRSF1B
ERBB2	0.053	kinase		1.338	bias	0.00699	COL18A1,CSF1R,DSG2,EMP1,FBLN2,FLT1,GPX3,Hbb-b1,HSD17B11,IGF2,IGFBP4,KDR,LCN2,LTBP2,NOTCH3,PENK,PROM1,S100A4,SERPINA3,SPARCL1,THBD,THY1,TNFAIP3,VCAN
arachidonic acid		chemical - endogenous mammalian		0.454		0.00714	ABCG1,KDR,PENK,PLTP,TNFRSF1B,UCP2
BMP2	2.092	growth factor	Activated	2.217	bias	0.00727	BMP2,BMP4,COL2A1,ESRRG,LRP5,MEF2C,POSTN,TBX2,VCAN
ADAM12	-0.448	peptidase		-0.555		0.00729	COL11A1,FBN1,IL33,NID2,SPARCL1
isotretinoin		biologic drug	Activated	2.173	bias	0.00729	ABCG1,CALB2,IFIT3,LCN2,SERPINA3
NCOR-LXR-Oxysterol-RXR-9 cis RA		complex				0.00735	ABCG1,APOE,PLTP
LDB1	0.04	transcription regulator		-0.302		0.00738	ADAMTS9,CLDN2,COL18A1,FBLN1,MEF2C,NOTCH3,PAG1,PTTG1,THY1,TNFAIP3,TNFRSF1B
omeprazole		chemical drug				0.00741	ADORA1,EPAS1,NTRK2,WFDC1
miR-30c-5p (and other miRNAs w/seed GUAAACA)		mature microRNA	Inhibited	-2.626	bias	0.00745	ADAMTS2,NEUROD1,NID2,SLC4A10,SLC7A1,TGFBR2,VCAN
FOXM1	-0.156	transcription regulator		1.97	bias	0.00745	FLT1,IGF1,KDR,PROM1,PTTG1,TGFBR2,VCAN
STK11	-0.064	kinase		-0.302	bias	0.00757	CHGB,CNTN1,GRIA3,IL33,NAP1L5,PDE2A,PDYN,RASSF2,SCG2,SPARCL1,TNFAIP3
LMO2	1.227	transcription regulator		-0.302		0.00757	ADAMTS9,CLDN2,COL18A1,FBLN1,MEF2C,NOTCH3,PAG1,PTTG1,THY1,TNFAIP3,TNFRSF1B
Il3		cytokine		-0.749	bias	0.0077	COL2A1,CSF1R,IGF1,LCN2,TNFRSF1B
ZNF217	0.435	transcription regulator				0.0077	GAD1,ITM2A,NEFL,NMNAT2,SIX6
BMP4	2.445	growth factor		0.965	bias	0.00771	BMP2,BMP4,COBLL1,COL2A1,DIO3,KDR,POSTN,SLC13A4,TYR
SOX11		transcription regulator	Activated	2.596	bias	0.00773	BMP2,BMP4,PAG1,POSTN,RBP3,TYR,TYRP1
TERT	0.006	enzyme				0.00773	ASNS,EFEMP1,IGFBP4,IQGAP2,NEUROD1,PLTP,PROM1
SIM1		transcription regulator	Activated	3	bias	0.00794	ABCG1,APOE,CALB2,COL11A1,GLUL,GPX3,GSTA3,IGFBP4,POSTN
CDC73	-0.128	other				0.00822	IGF1,IGF2,IGFBP4
NR1H4	1.366	ligand-dependent nuclear receptor	Activated	2.228		0.00847	ABCG1,APOE,GSTA3,LCN2,NEUROD1,PLTP,RARRES2,THBD
TFE3	-0.106	transcription regulator		1.982	bias	0.00855	DCT,ESRRB,TYR,TYRP1
NDST1	0.032	enzyme				0.00866	BMP2,KDR
WNT5B	-0.009	other				0.00866	COL2A1,VCAN
SLC30A3	0.724	transporter				0.00866	NTRK2,SNAP25
EPO		cytokine				0.00876	BMP4,EDN3,GLUL,Hbb-b1,IGF2,KCNV2,LRIT1,RAB4A,SLC24A1,SYP,UCP2
cycloheximide		chemical reagent		-0.552		0.00879	ATP2B4,CCK,COL2A1,DIO3,IGF1,IGF2,IGFBP2,IGFBP4,LCN2,SLC5A5,TGFBR2,THBD,TNFAIP3
isobutylmethylxanthine		chemical toxicant	Activated	2.393	bias	0.00891	CCK,CHGA,CRHBP,IFIT3,NOTCH3,PDYN,SGK1,SYP,TYR
cigarette smoke		chemical toxicant				0.00896	ELN,EPAS1,GPX3,GSTA3,Gstt1,IGF1,KDR,SERPINA3,SLC6A9,SOD3
LEPR		transmembrane receptor		0.075		0.00902	ABCG1,APOE,GCKR,IGF1,LCN2,SNAP25,TGFBR2,UCP2
tetrodotoxin		chemical drug				0.00913	AMIGO2,GAD1,NTRK2
BGN	-0.185	other				0.00913	BMP2,FBN1,PLTP
NFkB (complex)		complex	Activated	2.296	bias	0.00923	ABCG1,ADAMTS9,APOE,BAMBI,BMP2,CCK,COL18A1,COL2A1,EPAS1,GAD1,IGFBP2,KDR,LCN2,RAB3C,SERPINA3,SLC7A1,SOD3,TNFAIP3,TYR
AKT1	-0.009	kinase		1.298	bias	0.0094	BMP2,Gstt1,IGF2,KDR,LCN2,LDHB,PPP1R1B,PROM1,SLC5A5,UNC5B,VCAN
CDX1		transcription regulator				0.0098	CCK,CLDN1,CLDN2,NEUROD1
HOXA10		transcription regulator	Inhibited	-2.121	bias	0.00991	APOE,ATP1A2,FLT1,GSTA3,Gstt1,LCN2,PROM1,THBD
SFN	0.029	other				0.0101	DSG2,PPP1R1B,SGK1
CUL3	-0.13	enzyme	Inhibited	-2		0.0105	COL2A1,COL9A1,Hbb-b1,MFAP4
NOG	1.994	growth factor		-1.941	bias	0.0105	BMP2,BMP4,KDR,VCAN
ATP		chemical - endogenous mammalian		0.447	bias	0.0105	ADAMTS9,CLDN1,FZD8,IL33,LCN2,TNFRSF1B
FLT1	1.855	kinase		1	bias	0.0105	BCAT1,COL2A1,EPAS1,NRP2,TGFBR2
OSM		cytokine		1.698	bias	0.0106	ABCG1,ASNS,ATP2B4,BAMBI,CADM4,CALB2,COL2A1,CTSH,GLUL,GPNMB,IL33,LCN2,NOTCH3,RAB4A,SERPINA3,ST8SIA1,SULT4A1
PARP		group				0.0107	APOE,SLC5A5
ITGB5	-0.021	other				0.0107	KDR,VTN
IGF2R	-0.012	transmembrane receptor				0.0107	IGF2,POSTN
TSHR		G-protein coupled receptor				0.0107	SLC16A2,SLC5A5
PDGFA	0.051	growth factor				0.0107	ELN,PROM1
LCOR	0.103	transcription regulator				0.0107	ADORA1,IGFBP4
MEOX1		transcription regulator				0.0107	BMP4,MEF2C
RANBP9	0.001	other				0.0107	PTK2B,SYP
RELN	2.119	peptidase				0.0107	GAD1,NTRK2
AEBP1	0.116	peptidase				0.0107	ABCG1,APOE
clomipramine		chemical drug				0.0107	CCK,SERPINA3
cobalt chloride		chemical reagent	Activated	2.183	bias	0.0111	COL18A1,EPAS1,FLT1,PROM1,SLC1A3
CHADL	0.538	other				0.0111	COL2A1,FAM107A,MEF2C
SND1	-0.12	enzyme				0.0111	EMP1,NR2F1,SLCO4A1
MMP1		peptidase		0.991	bias	0.0112	IGF1,KDR,PLTP,S100A4
SPIB		transcription regulator	Activated	2	bias	0.0116	APOE,COL2A1,KDR,MEF2C,NRXN2
PD98059		chemical - kinase inhibitor		-1.127	bias	0.0116	BMP2,CCK,CHRNB4,CTSH,DIO3,ELN,EMP1,EPAS1,IGF1,IGF2,MCF2L,PLAGL1,POSTN,S100A4,TYR,TYRP1,VCAN
H89		chemical - kinase inhibitor	Inhibited	-2.596	bias	0.0118	CHGA,COL2A1,IGF1,PLAGL1,SNAP25,TYR,UCP2
mir-204		microRNA				0.0119	BMP2,CAMK2B,SNAP25,TGFBR2
SMO	0.01	G-protein coupled receptor				0.0122	DIO3,FBLN2,LHX2,NRP2,VCAN
C1QA	1.619	other				0.0122	LCN2,SERPINA3,SYP
TP63		transcription regulator		0.275	bias	0.0123	AXL,BMP4,CYGB,EMP1,FBN1,GPNMB,IGFBP2,MLPH,Muc4,NOTCH3,POSTN,RELN,S100A4,TGFBR2,THY1
IL1		group	Activated	2.061	bias	0.0123	APOE,BMP2,COL2A1,CSF1R,IGF1,IL33,NRP2,THBD,THY1,TNFAIP3,TNFRSF1B,VCAN
MAPK14	-0.275	kinase		1.222	bias	0.0126	BMP2,EFEMP1,FLT1,Hbb-b1,IGF2,KDR,MEF2C,SGK1
BIRC5	0.176	other				0.0126	FBLN1,FBN1,FMOD,PTTG1
NFYB	-0.072	transcription regulator				0.0127	EPAS1,IGF1,KHDRBS3,LRP2,PITPNM3,PTTG1,RAB3C,RORB,S100A4,TGFBR2
oleic acid		chemical - endogenous mammalian		1.71	bias	0.0128	APOE,IGF1,LCN2,PLIN4,RARRES2,UCP2
Ins1		other	Activated	2.714	bias	0.0129	ATP1A2,CCK,COL18A1,IGF1,IGF2,IGFBP2,IGFBP4,LDHB,SNAP25,SYP,THY1
CTSV	-0.007	peptidase				0.013	CLDN1,PENK
mGluR		group				0.013	GJD2,NTRK2
C9orf72		other				0.013	GLUL,SLC1A3
ZFP57		transcription regulator				0.013	IGF2,RASGRF1
TWIST		group				0.013	ST8SIA1,THY1
TBX1	2.263	transcription regulator				0.013	BMP4,OTX1
ATP7A	0.164	transporter				0.013	CCK,ELN
CNB-001		chemical reagent				0.013	ASNS,SYN1
Insulin		group		0.853	bias	0.013	APOE,CCK,EPAS1,IFIT3,IGF1,IGF2,IGFBP2,IGFBP4,KCNJ3,NOTCH3,OCLN,SGK1,SLC5A5,SLC7A1,UCP2
EPAS1	1.22	transcription regulator	Activated	2.355	bias	0.013	AXL,CKMT1A/CKMT1B,CLDN1,FBLN2,FLT1,KDR,NEFL,TGFBR2,TNFAIP3
NFKBIA	0.284	transcription regulator	Activated	2.057	bias	0.0131	AXL,BMP2,COL2A1,GPX3,Gstt1,IGF2,IL33,LCN2,LYNX1,SGK1,SLC16A2,SOD3,TNFAIP3,TNFRSF1B
filgrastim		biologic drug		-0.079		0.0131	ATP1A3,ATP2B4,CSF1R,DACH1,F5,GUCA1A,IFIT3,LDHB,MEF2C,NMNAT2,NRL,S100A4,SGK1,SLC1A3
ADAMTS18	-0.152	peptidase				0.0134	COL9A2,COL9A3,LTBP2
UPF2	-0.091	other				0.0134	CACNB2,KHDRBS3,TNFAIP3
IFRD1	0.1	other				0.0134	IGF1,PTTG1,SYN1
ARID1A	0.06	transcription regulator				0.0134	BMP4,LRP5,MEF2C
STING1		other	Activated	2	bias	0.0134	CALB2,IFIT3,IL33,LCN2
Growth hormone		group		1.546	bias	0.0137	APOE,BMP2,BMP4,COL18A1,IGF1,IGF2,IGFBP2,SGK1,TGFBR2
RORA	0.159	ligand-dependent nuclear receptor				0.0137	ACSL6,APOE,ASNS,IGF1,LCN2,LRTM1,NTRK2,UCP2
SBDS	0.089	other				0.014	CHAC1,CPLX1,OTX2,PLAGL1,SORCS1
FGF19		growth factor				0.014	APOE,LCN2,PROM1,SERPINA3,SGK1
bleomycin		chemical drug		1.902	bias	0.0145	BMP4,CAMK2B,ELN,IGF1,LTBP2,PTTG1,S100A4,TGFBR2
NOSTRIN		transcription regulator				0.0146	COL18A1,FLT1,KDR
SOX10		transcription regulator				0.0146	CHRNB4,KCNB1,SOD3
ICMT	0.114	enzyme				0.0146	GNAT1,GNGT1,GRK1
mir-29		microRNA	Inhibited	-2.192	bias	0.0146	ADAMTS9,CLDN1,ELN,IGF1,TNFAIP3
IL11	-0.319	cytokine				0.0151	COL2A1,IGF1,POSTN,SERPINA3
MYOCD		transcription regulator		0.555	bias	0.0153	COL2A1,KCNJ3,MEF2C,S100A4,VCAN
RASSF1	0.242	other		0.447		0.0153	AMIGO2,APOE,DACH1,EFEMP1,EMP1
RARG	-0.032	ligand-dependent nuclear receptor		1		0.0153	BMP2,NR2F1,OTX2,SLC16A2,THBD
DSCAML1	0.689	other		1.342	bias	0.0153	CNTN1,NOTCH3,NTRK2,PLXNC1,RIMS3
ulipristal acetate		chemical drug				0.0154	FLT1,KDR
WWC1	0.49	transcription regulator				0.0154	BMP2,OCLN
MZF1	-0.254	transcription regulator				0.0154	AXL,SOD3
pentylenetetrazol		chemical drug				0.0154	PENK,SYN1
Fgf		group				0.0159	IGF1,KDR,OTX2
taurine		chemical - endogenous mammalian				0.0159	AXL,SLC6A6,SYN1
MIR17HG	0.399	other	Inhibited	-2.433	bias	0.016	APCDD1,BMP4,FBN2,SEMA3E,TGFBR2,TNFAIP3
testosterone		chemical - endogenous mammalian		0.765	bias	0.016	Abca8a,BMP4,IGF1,IL33,MAK,OCLN,PDYN,RIMS2,SLC5A5,SLC6A9,TGFBR2,VCAN
ALG10	-0.023	enzyme				0.0161	PROM1
INSC		other				0.0161	KDR
dichlobenil		chemical toxicant				0.0161	GAD1
UBAP1	0.002	other				0.0161	DEPTOR
Gm26504		other				0.0161	IGF1
MOGS	-0.04	enzyme				0.0161	PROM1
DNAJA4	-0.167	other				0.0161	APOE
ALG8	0.006	enzyme				0.0161	PROM1
ARHGAP35		transcription regulator				0.0161	KDR
SV2B	1.19	transporter				0.0161	SYT1
HDLBP	-0.1	transporter				0.0161	CSF1R
NPAS1		transcription regulator				0.0161	RELN
A830082K12Rik	1.831	other				0.0161	NR2F1
N-arachidonylglycine		chemical - endogenous mammalian				0.0161	AXL
LMAN1	0.079	other				0.0161	F5
DEPDC1		transcription regulator				0.0161	TNFAIP3
CYTL1		cytokine				0.0161	IGF1
ALG6	0.044	enzyme				0.0161	PROM1
ALG5	0.044	enzyme				0.0161	PROM1
GPR87		G-protein coupled receptor				0.0161	PROM1
TPH2		enzyme				0.0161	IGF1
PDCL3	-0.105	other				0.0161	KDR
RGS9BP	1.142	other				0.0161	RGS9
CHMP4C	0.909	other				0.0161	DEPTOR
GPX6		enzyme				0.0161	PPP1R1B
MGAT4C		enzyme				0.0161	PROM1
Mannosidase2		group				0.0161	PROM1
GTPase		group				0.0161	BMP2
PDC	2.439	other				0.0161	RBP3
MYO5A	-0.036	enzyme				0.0161	NEFL
SGTA	0.007	other				0.0161	IGF1
CHGB	1.975	other				0.0161	CHGA
MED7	-0.111	transcription regulator				0.0161	TNFAIP3
HSD17B10	-0.103	enzyme				0.0161	SH3GL2
mir-675		microRNA				0.0161	COL2A1
mir-500		microRNA				0.0161	GAD1
miR-383-5p (miRNAs w/seed AGAUCAG)		mature microRNA				0.0161	NEUROD1
NNMT		enzyme				0.0161	SYP
ATOX1	-0.044	transporter				0.0161	SOD3
IPO5	-0.083	transporter				0.0161	IL33
NECAB2	2.432	other				0.0161	VSX2
SRPK3	0.157	kinase				0.0161	MEF2C
GUCA2B		other				0.0161	SLC26A4
KCNA1	1.661	ion channel				0.0161	KCNB1
TNR	0.029	other				0.0161	SLC1A3
PTS	0.048	enzyme				0.0161	IGF1
TYRP1	1.244	enzyme				0.0161	TYR
OMP	0.738	other				0.0161	CCK
KCNJ9	2.617	ion channel				0.0161	KCNJ3
TSHB		other				0.0161	SLC5A5
DNAJC5	0.027	other				0.0161	SNAP25
TM7SF2	-0.036	enzyme				0.0161	NOTCH3
DSG2	1.689	other				0.0161	SCG2
MED21	-0.11	transcription regulator				0.0161	TNFAIP3
PTCRA		other				0.0161	NOTCH3
RORB	1.817	ligand-dependent nuclear receptor				0.0161	NRL
NOCT		transcription regulator				0.0161	IGF1
SECISBP2	0.058	translation regulator				0.0161	GPX3
RLBP1	1.42	transporter				0.0161	RHO
SEPHS1	-0.04	enzyme				0.0161	GPX3
ALYREF		transcription regulator				0.0161	APOE
Crxos		other				0.0161	CRX
ZNF239	0.293	transcription regulator				0.0161	RBP3
Gm26507		other				0.0161	FBN2
mirin		chemical reagent				0.0161	IL33
tetrabenazine		chemical drug				0.0161	PPP1R1B
vanoxerine		chemical drug				0.0161	SOD3
ester		chemical - endogenous mammalian				0.0161	TYR
phytosphingosine		chemical - endogenous mammalian				0.0161	CLDN1
2,5-dihydroxybenzoic acid		chemical - endogenous mammalian				0.0161	ABCG1
pentagastrin		biologic drug				0.0161	CHGA
2',5'-dideoxyadenosine		chemical reagent				0.0161	IGF1
hydrocortisone phosphate		chemical drug				0.0161	APOE
actinomycin D		biologic drug		-1.985	bias	0.0163	ABCG1,CCK,COL2A1,DIO3,EPAS1,IGFBP4,NTRK2,SLC17A7,TNFRSF1B
ADAM10	-0.044	peptidase				0.0167	CDHR1,MEF2C,RHO,SYP,SYT1
FGF8		growth factor		0.355	bias	0.0167	BMP2,BMP4,COL18A1,OTX2,ZIC1
TCF		group				0.0167	BMP4,EDN3,F13A1,GAD1,SERPINA3
SOX17		transcription regulator				0.0172	KDR,NR2F1,PROM1
KIN001-043		chemical - kinase inhibitor				0.0172	COL2A1,IGF2,NEUROD1
UCP1		transporter		0.324		0.0173	ASNS,ESRRG,GPX3,IFIT3,SLC6A9,TPPP,UCP2
mifepristone		chemical drug		-1.026		0.0173	APOE,BCAT1,CKMT1A/CKMT1B,COL18A1,COL2A1,FBLN2,IGF2,POSTN,RELN,SNAP25,VCAN
PGR		ligand-dependent nuclear receptor	Activated	2.245	bias	0.0175	EPAS1,GLUL,GRIA3,PAPSS2,POSTN,RASSF2,SGK1,SNAP25,TNFRSF21,VCAN
GSX2		transcription regulator				0.018	GAD1,PPP1R1B
MED16	0.225	transcription regulator				0.018	SLC5A5,TGFBR2
FGF18		growth factor				0.018	BAMBI,TGFBR2
LAMA2	-0.039	other				0.018	OCLN,PAG1
ASIP		other				0.018	TYR,TYRP1
cytochalasin B		chemical toxicant				0.018	BMP2,PTTG1
phencyclidine		chemical drug				0.018	SCG2,SYP
naltrindole		chemical drug				0.018	IGF2,IGFBP2
thermozymocidin		chemical reagent				0.018	GJD2,TNFAIP3
KMT2A		transcription regulator	Activated	2.236	bias	0.0181	DEPTOR,IGFBP4,PRDM8,PROM1,ZIC1
SETD2	-0.003	enzyme				0.0186	FLT1,IGF1,MEF2C
PAX8		transcription regulator				0.0186	DIO3,Hbb-b1,SLC5A5
IL25		cytokine		1.98	bias	0.0188	FLT1,IL33,KDR,OCLN
IL6ST	0.169	transmembrane receptor				0.0188	CLDN2,CSF1R,Muc4,TNFRSF1B
PPP3R1	-0.061	phosphatase		1	bias	0.0188	CACNB2,LRP2,LYNX1,SLC12A5
IL33	1.882	cytokine	Activated	2.585	bias	0.0189	ABCG1,APOE,AXL,EPAS1,FLT1,PAPSS2,RIMS3,TNFAIP3,TNFRSF1B
dimethyl sulfoxide		chemical drug		1.796	bias	0.019	BMP2,BMP4,Hbb-b1,LCN2,MEF2C,PTK2B
Ige		complex		1.387	bias	0.0195	BCAT1,COBLL1,COL18A1,FLT1,Gstt1,IL33,LRRC38,MCF2L,PENK,SLCO4A1,TNFRSF1B
IRS1	0.039	enzyme				0.0196	IGF1,IGFBP4,MEF2C,NR2F1,SPARCL1,UCP2
PITX2		transcription regulator		1.432	bias	0.0196	CACNA1G,DACH1,GAD1,LHX2,TBX2,TFAP2B
FAS	-0.129	transmembrane receptor				0.0197	CAMK2B,COL18A1,F5,FBN1,FLT1,GPNMB,GRIA3,IQGAP2,MEF2C,THBD,TNFAIP3,TNFRSF1B
OGA		enzyme		-0.466		0.0198	APOE,CADPS,CLDN1,CSF1R,FBLN1,GLUL,IFIT3,IGF1,IGF2,IGFBP4,OTX2,PROM1,TGFBR2
8-bromoguanosine 3',5'-cyclic monophosphate		chemical - kinase inhibitor				0.0201	BMP2,SLC12A5,SOD3
SS18	0.055	transcription regulator				0.0201	CACNA1G,CAMK2B,IGF2
TSC2	0.045	other	Inhibited	-2.382	bias	0.0203	FAM107A,GPNMB,LDHB,NIBAN1,PRELP,UCP2
ASPSCR1-TFE3		fusion gene/product	Activated	2.236	bias	0.0205	APOE,EPAS1,GPNMB,SNCB,SV2B
sorbitol		chemical - endogenous mammalian				0.0208	SGK1,SLC1A3
estrone		chemical - endogenous mammalian				0.0208	IGF1,SYP
DNAJC3	0.111	other				0.0208	CALB2,NEFL
COL9A1	2.169	other				0.0208	COL2A1,FMOD
MGAT3	0.067	enzyme				0.0208	NOTCH3,PROM1
GABBR1	0.574	G-protein coupled receptor				0.0208	BMP2,COL2A1
TFAP2B	2.807	transcription regulator				0.0208	EPAS1,IGF2
HNRNPD	-0.309	transcription regulator				0.0208	FLT1,PENK
ADAM15	0.53	peptidase				0.0208	FLT1,KDR
carbonyl cyanide p-(trifluoromethoxy)phenylhydrazone		chemical reagent				0.0208	ASNS,CHAC1
Go 6976		chemical - kinase inhibitor	Inhibited	-2	bias	0.0208	BMP2,CHGA,CHGB,FLT1
25-hydroxycholesterol		chemical reagent		1.206		0.0208	ABCG1,ASNS,CHAC1,GPX3
GNRH		group				0.0216	CHGA,SCG2,SGK1
SERPINE1	0.736	other				0.0216	FLT1,SYP,TGFBR2
MMP2	0.554	peptidase				0.0216	BMP2,COL18A1,OCLN
CTBP1	0.008	enzyme				0.0216	CSF1R,OCLN,VCAN
Yaf2	-0.023	transcription regulator				0.0216	KDR,OTX2,SLC6A13
rosiglitazone		chemical drug		1.541	bias	0.0225	ABCG1,APOE,GSTA3,IFIT3,IGF1,IGF2,IGFBP2,LCN2,PENK,PLTP,POSTN,RARRES2,SGK1,UCP2
POLR2A	-0.029	enzyme				0.023	Hbb-b1,NEUROD1,SGK1,TNFAIP3
TBP	0.218	transcription regulator				0.023	ASNS,IGF2,PDE6B,TNFAIP3
cardiotoxin		chemical - other	Activated	2.449	bias	0.0231	CSF1R,IGF1,IGF2,LCN2,PLAGL1,TNFRSF1B,UCP2
SPRY2	0.052	other				0.0231	EPAS1,NR2F1,OCLN
QKI	-0.1	other				0.0231	CHGB,CSF1R,GPM6A
tempol		chemical drug				0.0231	BMP4,SGK1,UCP2
cilostazol		chemical drug				0.0231	ABCG1,KDR,TYR
simvastatin		chemical drug		0.242		0.0232	ABCG1,APOE,BMP2,CACNA1G,Hbb-b1,LCN2,NTRK2,THBD
CSF1	0.187	cytokine		1.575	bias	0.0237	APOE,AXL,COL23A1,CSF1R,CTSH,GPNMB,IGF1,TNFAIP3,TNFRSF1B
Nkx2-2os		other				0.0237	CHGB,DISP2
miR-128-3p (and other miRNAs w/seed CACAGUG)		mature microRNA				0.0237	RELN,SNAP25
KIF1B	0.024	transporter				0.0237	EPAS1,NEFL
hydroxyflutamide		chemical drug				0.0237	IGF1,TGFBR2
zinc protoporphyrin IX		chemical - endogenous mammalian				0.0237	FLT1,IGF1
24-hydroxycholesterol		chemical - endogenous mammalian				0.0237	ABCG1,APOE
IL22		cytokine		0.564	bias	0.0239	ABCG1,CLDN1,CLDN2,IL33,LCN2,SERPINA3
MKNK1	0.067	kinase	Activated	2.236	bias	0.0239	ATP1A3,CELF4,LCN2,PLTP,SNAP25
tazemetostat		chemical drug		0.307	bias	0.0244	BCAT1,CNTN1,DSG2,NEFL,NEUROD1,SGK1,SLC7A1,SYT1,VCAN,ZIC2
CEBPB	-0.014	transcription regulator		1.349	bias	0.0247	APCDD1,ASNS,CSF1R,DYNLT1,FBLN1,IFIT3,IGF1,IGFBP4,LCN2,SEMA3E,SGK1,SLC7A1,VCAN
PRDM1	1.436	transcription regulator	Activated	2.611		0.0247	CLDN1,F5,GAD1,KHDRBS3,RASSF2,RELN,SCARA5,SERPINA3,VSX2
sucrose		chemical - endogenous mammalian				0.0248	APOE,PLAGL1,SNAP25
22(R)-hydroxycholesterol		chemical - endogenous mammalian				0.0248	ABCG1,APOE,PLTP
STAT3	-0.033	transcription regulator		1.889	bias	0.0249	BOC,EPAS1,FLT1,IFIT3,KDR,LDHB,LRP2,NOTCH3,NRP2,PROM1,PTTG1,SERPINA3,SGK1,SLC1A3,THBD,TNFRSF1B,VCAN
MSTN		growth factor				0.0253	BMP2,IGF1,IGF2,MEF2C
ANXA7	0.092	ion channel	Activated	2	bias	0.0253	Gstt1,IGF1,NEUROD1,TNFRSF1B
mibolerone		chemical drug		-0.816	bias	0.0254	GPNMB,HSD17B11,IGF1,PRELP,SPARCL1,UCP2
F2R	0.003	G-protein coupled receptor		1.432	bias	0.0258	FLT1,KDR,LDHB,S100A4,TNFAIP3
BRAF	0.178	kinase				0.0258	CSF1R,EPAS1,MLANA,SLC5A5,TYR
E2F3	-0.039	transcription regulator		-0.066	bias	0.0258	COL18A1,FBLN5,IGF1,IGF2,PTTG1,SPARCL1,THBD
VEGFA	0.285	growth factor	Activated	2.325	bias	0.0259	BMP2,BMP4,FLT1,IGFBP4,KDR,MEF2C,OCLN,RHO,THBD,UNC5B
1,25-dihydroxyvitamin D		chemical drug				0.0265	GLUL,IGF1,IGF2
CEACAM1	0.674	transporter				0.0265	COL18A1,KDR,NOTCH3
ENG	1.134	transmembrane receptor				0.0265	ELN,KDR,TGFBR2
GDNF		growth factor		1.93	bias	0.0265	CALB2,PDYN,PENK,PPP1R1B
FOS	1.036	transcription regulator		1.066	bias	0.0265	CHGA,CLDN2,COBLL1,COL18A1,CTSH,EPAS1,FBN1,Hbb-b1,LTBP2,PDE6B,PENK,PLAGL1,PTTG1,SEMA3E,SHISA6,SYT1
Stat5 dimer		complex				0.0268	IGF1,IGF2
AQP1	0.142	transporter				0.0268	LCN2,MATN2
Go6983		chemical - kinase inhibitor				0.0268	CLDN1,FLT1
mevastatin		chemical drug				0.0268	APOE,BMP4
IL17A		cytokine		0.777	bias	0.0275	COL2A1,IL33,LCN2,OCLN,SGK1,TGFBR2,THBD,TNFAIP3,TNFRSF1B
glutamine		chemical - endogenous mammalian		-0.849	bias	0.0277	ASNS,BCAT1,IGF2,IGFBP2,PROM1
INHA	0.135	growth factor		-0.447		0.0277	BOC,HSD17B11,IGFBP4,MATN2,SGK1
ID1	-0.063	transcription regulator				0.0278	IGF2,NEUROD1,PROM1,SLC5A5
KCNK9		ion channel				0.0282	HCN1,LCN2,NEFL
memantine		chemical drug				0.0282	ATP2B2,GLUL,NTRK2
RC3H1	0.072	enzyme				0.029	CLDN1,IFIT3,TNFAIP3,TNFRSF1B
metformin		chemical drug		0		0.0293	ABCG1,BAMBI,BMP2,IGF1,RARRES2,SLC5A5,UCP2
butyric acid		chemical - endogenous mammalian		1.63		0.0294	ATP2B4,CCK,CLDN1,COL11A1,DNM1,Hbb-b1,IFIT3,IGF2,PDYN,RHO,SGK1,SLC5A5,TGFBR2
CAV1	0.083	transmembrane receptor				0.0295	CSF1R,KDR,NTRK2,OCLN,PROM1,SLC5A5
fenofibrate		chemical drug		0.342	bias	0.0299	ASNS,CSF1R,GLUL,GSTA3,KDR,LDHB,PLTP,TYR,UCP2
HOXC6		transcription regulator				0.03	CNTN1,COL23A1,SLC1A3
ibuprofen		chemical drug				0.03	EPAS1,SERPINA3,TNFRSF21
HHEX		transcription regulator				0.0301	FLT1,KDR
DDX17	0.106	enzyme				0.0301	LCN2,S100A4
TOR1A	-0.003	enzyme				0.0301	CALB2,NEFL
PLD2	0.559	enzyme				0.0301	SYP,TYR
PCSK1		peptidase				0.0301	CCK,IGF1
actinonin		chemical reagent				0.0301	ASNS,CHAC1
oxysterol		chemical - endogenous mammalian				0.0301	ABCG1,APOE
NKX2-1		transcription regulator				0.0301	BMP4,COL9A1,CYGB,LCN2,LRP2,SLC5A5,THY1
SP2509		chemical reagent		0.307	bias	0.0302	BCAT1,CNTN1,DSG2,NEFL,NEUROD1,SGK1,SLC7A1,SYT1,VCAN,ZIC2
SOX1	0.014	transcription regulator	Inhibited	-2	bias	0.0304	APCDD1,COBLL1,EFEMP1,Pdlim3
tyrphostin AG 1478		chemical - kinase inhibitor		1.067	bias	0.0304	ELN,FBN1,PLAGL1,PTTG1
ethanol		chemical - endogenous mammalian		1.961	bias	0.0308	ABCG1,BMP4,CHRNA6,DCT,GPM6A,IFIT3,NTRK2,PDYN,PPP1R1B,RARRES2,SGK1,SYT1
cyclosporin A		biologic drug		0.181	bias	0.0317	ADORA1,APOE,ASNS,BCAT1,BMP2,CADM3,F5,FLT1,GPNMB,IQGAP2,KDR,LCN2,POSTN
lipopolysaccharide		chemical drug		1.945	bias	0.0319	ABCG1,ADORA1,APOE,ATP1A2,AXL,BAMBI,BMP2,BMP4,CLDN1,COL9A1,COL9A3,CSF1R,FBLN2,FBN1,FLT1,GPM6A,IFIT3,IGF1,IGFBP4,IL33,KDR,LCN2,LYNX1,MEF2C,NID2,NOTCH3,OCLN,PAPSS2,PDYN,PENK,PRDM8,RASSF2,SERPINA3,SLC16A2,SLC22A8,SYP,THBD,THY1,TNFAIP3,TNFRSF1B,UCP2,VCAN,VTN
JAK		group				0.0319	IFIT3,IGF1,IL33
KL		enzyme				0.0319	AXL,KDR,TYR
lipid		chemical - endogenous mammalian				0.0319	ABCG1,CCK,RARRES2
4-aminopyrazolo(3,4-d)pyrimidine		chemical reagent				0.032	APOE
PKAr		group				0.032	CCK
CYP4A		group				0.032	SGK1
Rbx1	-0.03	enzyme				0.032	PTTG1
LEPROT	-0.049	other				0.032	IGF1
FOXQ1	0.379	transcription regulator				0.032	DACH1
CASK	0.084	kinase				0.032	RELN
MTNR1A	0.229	G-protein coupled receptor				0.032	DIO3
ARMCX3	0.031	other				0.032	CHRNB4
LEPROTL1	-0.115	other				0.032	IGF1
AIPL1	1.974	other				0.032	PDE6G
MEX3C	-0.057	other				0.032	IGF1
LPAR5		G-protein coupled receptor				0.032	CCK
SLC9A6	-0.165	transporter				0.032	NTRK2
PNKD	-0.145	other				0.032	RIMS2
ISL2	-0.674	transcription regulator				0.032	ZIC2
ADGRG1		G-protein coupled receptor				0.032	IGF1
AGPAT3	0.198	enzyme				0.032	RCVRN
RNF43	0.402	enzyme				0.032	GLUL
lauroylcarnitine		chemical - endogenous mammalian				0.032	CLDN1
MTNR1B		G-protein coupled receptor				0.032	DIO3
FRZB	-0.625	other				0.032	COL2A1
SV2A	0.087	other				0.032	SYT1
TBX4		transcription regulator				0.032	TBX2
beta-ionone		chemical - endogenous mammalian				0.032	TYR
neuropeptide Y		biologic drug				0.032	UCP2
LOXL1	0.1	enzyme				0.032	ELN
SPR	-0.029	enzyme				0.032	IGF1
dibromoacetic acid		chemical toxicant				0.032	IGF2
Yi-Gan San		chemical drug				0.032	DNM1
AR-12		chemical - kinase inhibitor				0.032	LCN2
KCNJ5	-1.844	ion channel				0.032	KCNJ3
AFM		transporter				0.032	APOE
ZNF224		transcription regulator				0.032	TNFAIP3
NEFH	1.034	other				0.032	NEFL
SYMPK	-0.026	other				0.032	CLDN2
MYOF	0.674	other				0.032	KDR
STAM	-0.113	other				0.032	DEPTOR
IGFALS	-0.121	other				0.032	IGF1
miR-185-3p (and other miRNAs w/seed GGGGCUG)		mature microRNA				0.032	NTRK2
miR-501-3p (and other miRNAs w/seed AUGCACC)		mature microRNA				0.032	GAD1
mir-186		microRNA				0.032	PTTG1
miR-1195 (miRNAs w/seed GAGUUCG)		mature microRNA				0.032	IGF1
lynestrenol		chemical drug				0.032	APOE
EDF1	-0.078	transcription regulator				0.032	MEF2C
NID1	-0.074	other				0.032	NID2
ALAS2	1.812	enzyme				0.032	Hbb-b1
AXIN2	-0.078	other				0.032	BMP4
EHD3	0.461	other				0.032	CACNA1G
KCNJ6		ion channel				0.032	KCNJ3
SEMA6A	0.18	transmembrane receptor				0.032	KDR
ARNTL2	-0.197	transcription regulator				0.032	THBD
NPAS3	-0.337	transcription regulator				0.032	RELN
ADAMTS5	0.055	peptidase				0.032	VCAN
COX6A2	0.023	enzyme				0.032	UCP2
N-[4-chloro-3-(trifluoromethyl)phenyl]-2-propoxybenzamide		chemical reagent				0.032	NEUROD1
CDO1	0.761	enzyme				0.032	IGF1
CK-666		chemical reagent				0.032	OCLN
MMUT		enzyme				0.032	LCN2
IPO9	-0.015	transporter				0.032	PTK2B
DDX20	0.211	transcription regulator				0.032	IGF2
APOC1		transporter				0.032	APOE
H2BC3		other				0.032	APCDD1
LY3039478		chemical drug				0.032	PROM1
4-[(4'-chloro-2'-fluoro)phenylamino]-6,7-dimethoxyquinazoline		chemical - kinase inhibitor				0.032	KDR
polyethylene glycol		chemical drug				0.032	CCK
phosphorylethanolamine		chemical - endogenous mammalian				0.032	FLT1
quiflapon		chemical reagent				0.032	LCN2
OR141		chemical reagent				0.032	EPAS1
fenfluramine		chemical drug				0.032	PENK
phenyl butyrate		chemical reagent				0.032	ATP2B4
(S)-2-((6Z,15Z)-20- hydroxyicosa-6,15-dienamido)succinate		chemical reagent				0.032	SGK1
11-cis-retinal		chemical - endogenous mammalian				0.032	RHO
lanreotide		biologic drug				0.032	IGF1
D-JNK inhibitor I		biologic drug				0.032	CSF1R
D-lysergic acid diethylamide		chemical drug				0.032	SGK1
dihydrolipoic acid		chemical - endogenous mammalian				0.032	TYR
22-hydroxycholesterol		chemical - endogenous mammalian				0.032	APOE
barium		chemical reagent				0.032	PENK
morphine		chemical drug		-0.946	bias	0.0322	CCK,KCNB1,KCNJ9,NTRK2,PDYN,PENK
CEBPA	2.028	transcription regulator		0.529	bias	0.0327	APCDD1,ASNS,CSF1R,FLT1,IGF1,IGFBP4,LCN2,OTX2,RARRES2,SEMA3E,THBD,VCAN,ZIC2
Y 27632		chemical drug				0.0331	AXL,BMP2,BMP4,COL2A1
curcumin		chemical drug		-1.767	bias	0.0333	ABCG1,APOE,ATP1B2,AXL,CHGA,GLUL,IGFBP4,KCNB1,OCLN,TGFBR2,UCP2
DLX6		transcription regulator				0.0335	PLAGL1,UNC5C
PADI2	0.35	enzyme				0.0335	ADAMTS9,TNFRSF1B
PPP4R3B		other				0.0335	CALB2,OTX2
TFEC		transcription regulator				0.0335	DCT,F13A1
ATP2A2	0.017	transporter				0.0335	ATP2B4,SYT1
MYCBP2	-0.027	enzyme				0.0335	CALB2,RELN
thiazolidinedione		chemical drug				0.0335	ABCG1,UCP2
acyclic retinoid		chemical drug				0.0335	FLT1,KDR
prostaglandin E2		chemical - endogenous mammalian	Activated	2.54	bias	0.0338	ABCG1,BMP2,CHGA,FLT1,FMOD,IGF1,IGFBP4,PENK,THBD,UCP2
ZNF106	0.004	other				0.0339	GPNMB,Hbb-b1,SERPINA3
TXNRD1	0.156	enzyme				0.0339	ESRRG,GPX3,GSTA3
HBEGF	0.113	growth factor				0.0339	BMP2,CSF1R,ELN
CDK2	0.167	kinase				0.0339	SNAP25,TNFAIP3,UCP2
PRKAA2	-0.076	kinase	Inhibited	-2.236	bias	0.034	CHGB,GRIA3,IGFBP4,NAP1L5,PDYN
Histone h4		group				0.0341	FLT1,MEF2C,NTRK2,TBX2,TGFBR2,TNFAIP3
NGF	-0.682	growth factor		1.12	bias	0.0344	BAMBI,CHGB,CHRNB4,EPAS1,IGF2,RHO,SCG2,SNAP25
bisindolylmaleimide I		chemical - kinase inhibitor		-1.513	bias	0.0352	CLDN1,IGF1,KCNC1,OCLN,PTTG1
DLL4		other				0.0359	FLT1,KDR,UNC5B
miR-483-3p (miRNAs w/seed CACUCCU)		mature microRNA				0.0359	IGF1,IGF2,SLC7A1
captopril		chemical drug		0		0.0359	ASNS,LCN2,LTBP2,POSTN
miR-1-3p (and other miRNAs w/seed GGAAUGU)		mature microRNA	Inhibited	-2.618	bias	0.0366	AXL,FBLN2,IGF1,MRC2,NOTCH3,TPPP,UST
NR3C1	0.161	ligand-dependent nuclear receptor		1.168		0.0367	AMIGO2,APOE,BMP2,EMP1,GLUL,GPX3,GRIA3,IGF1,IL33,OCLN,PLAGL1,PTK2B,SCG2,SGK1,THBD,TNFAIP3,TNFRSF1B,TNFRSF21
TMSB4		group				0.037	BMP2,BMP4
CBX7	0.461	other				0.037	BMP2,CLDN1
SULF2	0.574	enzyme				0.037	COL2A1,POSTN
CTBP2	0.282	transcription regulator				0.037	NEFL,OCLN
mir-130		microRNA				0.037	KDR,LCN2
KCNIP3	1.391	transcription regulator				0.037	PDYN,TNFAIP3
EGLN3	0.098	enzyme				0.037	EPAS1,OCLN
PS-1145		chemical - kinase inhibitor				0.037	SERPINA3,TNFAIP3
PRNP	-0.125	other				0.0374	APOE,IGF2,SNAP25,SYP
GATA2		transcription regulator	Activated	2.345	bias	0.0379	CELSR3,CHGA,CSF1R,F13A1,GPX3,Hbb-b1,KDR,KHDRBS3,LCN2,MEF2C,NRXN2,S100A5
SIRT1	0.054	transcription regulator		0.107	bias	0.0379	ABCG1,EPAS1,GSTA3,IFIT3,IGF1,LTBP2,MEF2C,NTRK2,RIMS2,SOD3,THBD,UCP2
PRKACA	-0.095	kinase				0.0379	CCK,IGF1,PENK
hexamethylene bisacetamide		chemical reagent				0.0379	Hbb-b1,IFIT3,TYRP1
MYC	0.208	transcription regulator	Activated	2.021	bias	0.0385	APCDD1,ASNS,AXL,BCAT1,COBLL1,COL2A1,CSF1R,EFEMP1,EMP1,FBLN2,FBLN5,FBN1,FBN2,FMOD,GLUL,IFIT3,IQGAP2,KDR,LDHB,MLANA,NIBAN1,OTX2,Pdlim3,PROM1,SGK1,TGFBR2,THY1,ZIC2
TGFB3	-0.241	growth factor		1.195	bias	0.0387	COL11A1,COL2A1,ELN,LTBP2,OCLN
estradiol benzoate		chemical drug		0.924	bias	0.0389	CCK,PENK,SYP,UCP2
ciglitazone		chemical drug		0.958		0.0389	ABCG1,APOE,LCN2,TYR
ascorbic acid		chemical - endogenous mammalian		0.343		0.0389	IGF1,IGFBP2,IGFBP4,TYR
C3AR1	1.971	G-protein coupled receptor				0.04	IGF1,LTBP2,TGFBR2
C3	1.695	peptidase				0.0405	APOE,LCN2,THBD,UCP2
SOX3	0.146	transcription regulator	Inhibited	-2	bias	0.0405	APCDD1,COBLL1,EFEMP1,Pdlim3
doxycycline		chemical drug				0.0405	ASNS,BMP2,CHAC1,SLC5A5
nelfinavir		chemical drug		1.96	bias	0.0405	ASNS,CHAC1,PLIN4,SLC6A9
EWSR1-FLI1		fusion gene/product				0.0405	MPP4,NRXN2,POSTN,TGFBR2
peoniflorin		chemical drug				0.0407	PPP1R1B,SNAP25
DHX9	-0.122	enzyme				0.0407	APOE,TGFBR2
EML4-ALK		fusion gene/product				0.0407	OCLN,VCAN
arecoline		chemical drug				0.0407	S100A4,TNFRSF1B
betaine		chemical - endogenous mammalian				0.0407	ESRRB,ESRRG
Creb		group		1.516	bias	0.041	CCK,CHGA,CSF1R,FHDC1,IGF1,KCNC1,NMNAT2,NRL,PDYN,PENK
TGFB2	-0.219	growth factor		1.264	bias	0.0412	BMP4,FMOD,KDR,TGFBR2,VCAN
USF1	-0.026	transcription regulator				0.042	TBX2,TNFAIP3,TYR,UCP2
GATA6		transcription regulator		-0.239		0.0421	BCAM,BMP4,ESRRB,LDHB,MEF2C,OTX2,ZIC2
PROC		peptidase				0.0422	F5,THBD,TNFAIP3
Nr1h		group		0.621	bias	0.0422	ABCG1,APOE,FLT1,PLTP,RCVRN,THY1
P38 MAPK		group	Activated	2.339	bias	0.0425	BMP2,CCK,DIO3,KCNB1,MEF2C,NOTCH3,OCLN,POSTN,SGK1,SLC5A5,TYR
imatinib		chemical drug		0.555	bias	0.0432	ATP1A2,ATP1B2,BCAT1,BMP2,EPAS1,IFIT3,KDR,PTTG1,RAB4A,TNFAIP3
STAT5B	0.015	transcription regulator		0.469		0.0432	ACOT11,ACSL6,CCDC141,FBLN1,IGF1,NRP2,PLTP,PROM1,SCARA5
medroxyprogesterone acetate		chemical drug		-0.13		0.0433	CLDN1,FAM107A,FMOD,RARRES2,SGK1,VCAN
TGFA	0.004	growth factor		0.119	bias	0.0437	IGFBP4,LCN2,PLAGL1,PTTG1
NRAS	-0.13	enzyme		-0.277	bias	0.044	EPAS1,FBLN2,KDR,LCN2,PENK,PLTP,SV2B
C/EBP		group				0.0444	CSF1R,IGF1,LCN2
HOXA3		transcription regulator				0.0444	EPAS1,TNFRSF1B,UNC5B
FUT8	0.044	enzyme				0.0445	ELN,PROM1
AChR		complex				0.0445	ASNS,SERPINA3
MED12	0.154	transcription regulator				0.0445	BMP4,TGFBR2
DLX2		transcription regulator				0.0445	GAD1,TGFBR2
FBN1	1.855	other				0.0445	FBN1,TGFBR2
PCDH11Y		other				0.0445	BMP4,CHGA
tamibarotene		chemical drug				0.0445	SLC16A2,THBD
SMAD4	-0.006	transcription regulator	Activated	2.425	bias	0.045	BMP2,BMP4,COL2A1,GUCY2F,NOTCH3,PTK2B,SGK1,SLC6A1
AMPK		complex		1.98		0.0451	BMP2,CLDN1,KCNB1,LDHB,UCP2
CNTF		cytokine				0.0453	PENK,PPP1R1B,RHO,SERPINA3
GMNN	-0.09	transcription regulator	Inhibited	-2	bias	0.0453	APCDD1,COBLL1,EFEMP1,Pdlim3
10E,12Z-octadecadienoic acid		chemical - endogenous mammalian		0.896		0.0456	CACNA1G,CAMK2B,IGF1,RASGRF1,SLC1A3,UCP2
prednisolone		chemical drug		-0.707	bias	0.0459	APOE,CYGB,GPX3,IGF1,NOTCH3,SGK1,SOD3,TNFAIP3
triadimefon		chemical toxicant				0.0467	GSTA3,Gstt1,SLC6A13
calcitriol		chemical drug		0.894		0.0473	ADHFE1,BCAT1,CELSR3,CHGA,CSF1R,ELN,FAM107A,FBN1,FBN2,IGF1,LCN2,OCLN,THBD,TNFAIP3,UCP2
stigmasterol		chemical - endogenous mammalian				0.0476	ABCG1
pregnenolone sulfate		chemical - endogenous mammalian				0.0476	SYN1
chloride		chemical - endogenous mammalian				0.0476	SLC26A4
Gα12/13		group				0.0476	IGF1
Dexamethasone-GR		complex				0.0476	SGK1
IGF2-AS		other				0.0476	IGF2
ZNF219	0.168	transcription regulator				0.0476	COL2A1
CADPS	2.612	other				0.0476	SCG2
USP6		peptidase				0.0476	BMP4
LDLRAP1	-0.007	transporter				0.0476	LRP2
ARF4	-0.11	enzyme				0.0476	OCLN
ZFP90	0.027	transcription regulator				0.0476	BMP4
AGPAT1	-0.05	enzyme				0.0476	IGF1
SLC6A12	1.029	transporter				0.0476	NEUROD1
LHX5		transcription regulator				0.0476	GAD1
FREM2	-0.062	other				0.0476	FREM1
ASH1L	0.052	transcription regulator				0.0476	TNFAIP3
CLASP2	0.102	other				0.0476	SNAP25
NKAP	-0.083	transcription regulator				0.0476	ST8SIA1
Aldosterone-MR dimer		complex				0.0476	SGK1
methylamphotericin B		chemical drug				0.0476	LCN2
gelatinase		group				0.0476	OCLN
botulinum toxin type A		biologic drug				0.0476	S100A4
ADI PEG20		biologic drug				0.0476	AXL
Gap		group				0.0476	RASGRF1
TMOD1	-0.13	enzyme				0.0476	PTK2B
AGAP2	1.997	enzyme				0.0476	UNC5B
RIMS2	1.562	other				0.0476	IGF1
MADD	0.618	other				0.0476	MLPH
miR-543-3p (and other miRNAs w/seed AACAUUC)		mature microRNA				0.0476	TGFBR2
mir-431		microRNA				0.0476	VCAN
miR-22-5p (and other miRNAs w/seed GUUCUUC)		mature microRNA				0.0476	TGFBR2
miR-485-3p (and other miRNAs w/seed UCAUACA)		mature microRNA				0.0476	HCN1
HOXB2		transcription regulator				0.0476	OTX2
EEF1D	-0.071	translation regulator				0.0476	COL2A1
GBP1		enzyme				0.0476	KDR
ASS1	-0.177	enzyme				0.0476	AXL
CCL20		cytokine				0.0476	POSTN
REG3G		other				0.0476	IL33
NPTX1	1.246	other				0.0476	SYP
INPP5K	0.001	phosphatase				0.0476	IGF2
ZNF335	-0.044	transcription regulator				0.0476	MEF2C
MED26	0.134	transcription regulator				0.0476	Hbb-b1
sulfurbutylether-beta-cyclodextrin		chemical reagent				0.0476	ABCG1
KCNQ2	-0.294	ion channel				0.0476	SYP
DDOST	-0.075	enzyme				0.0476	PROM1
PTTG1IP	0.128	other				0.0476	SLC5A5
CACNA2D1	-0.028	ion channel				0.0476	CACNA1G
LSS	0.042	enzyme				0.0476	ABCG1
CLDN4		transmembrane receptor				0.0476	CLDN1
IGF2BP3	0.031	translation regulator				0.0476	IGF2
MBD5	0.024	other				0.0476	IGF1
TOP2B	-0.109	enzyme				0.0476	RELN
Cdkal1		enzyme				0.0476	CHGA
APPL1	-0.158	other				0.0476	SNAP25
Lycium barbarum polysaccharides		chemical - endogenous non-mammalian				0.0476	IGF1
PF-670462		chemical - kinase inhibitor				0.0476	WNK4
EEF1A1	-0.01	translation regulator				0.0476	S100A4
KLHL3	-0.224	other				0.0476	WNK4
Cacnb1		ion channel				0.0476	CACNA1G
TIGAR		enzyme				0.0476	TNFAIP3
BUB1B	0.21	kinase				0.0476	PTTG1
capivasertib		chemical drug				0.0476	PROM1
proTAME		chemical reagent				0.0476	PTTG1
glyceollin		chemical - endogenous non-mammalian				0.0476	TYR
natamycin		chemical drug				0.0476	LCN2
LMK-235		chemical reagent				0.0476	IFIT3
palmitoylcarnitine		chemical - endogenous mammalian				0.0476	CLDN1
nitromifene		chemical reagent				0.0476	SYP
lanthanum chloride		chemical reagent				0.0476	AXL
MitoBloCK-6		chemical drug				0.0476	ASNS
sodium iodide		chemical drug				0.0476	SLC5A5
CBFA2T3-GLIS2		fusion gene/product				0.0476	BMP4
actinomycin		chemical - endogenous non-mammalian				0.0476	IGFBP4
mizoribine		chemical drug				0.0476	SGK1
protamine zinc insulin		biologic drug				0.0476	IGF1
danazol		chemical drug				0.0476	TYR
Mg2+		chemical - endogenous mammalian				0.0476	SLC12A5
ERK		group		1.671	bias	0.0477	AXL,CCK,DIO3,EPAS1,LCN2,NOTCH3,POSTN,VCAN
GSK3B	-0.006	kinase		-0.106		0.0479	KDR,LCN2,NEUROD1,SYN1,TYR
cis-urocanic acid		chemical drug				0.0485	CLDN1,TNFAIP3
TRIM59	-0.162	enzyme				0.0485	IL33,LCN2
NRG (family)		group				0.0485	CHRNA6,CHRNB4
EIF4G2	-0.022	translation regulator				0.0485	ESRRB,IGF2
SLC9A3R1	0.571	other				0.0485	ATP2B2,S100A4
CYP27A1	0.261	enzyme				0.0485	ABCG1,APOE
TERF2IP	-0.1	other				0.0485	GRIA3,IGF2
PDGFC		growth factor				0.0485	FLT1,KDR
ketamine		chemical drug				0.0485	GAD1,NEUROD1
2,3 butanedione monoxime		chemical drug				0.0485	ATP2B2,ATP2B4
CDH1	-0.159	other		1		0.0487	BMP4,LCN2,OCLN,S100A4
histamine		chemical - endogenous mammalian				0.0487	BMP2,CLDN1,OCLN,PENK
deoxycholate		chemical - endogenous mammalian				0.0491	GLUL,KCNJ3,SLC1A3
TIMP3	0.213	other				0.0491	BAMBI,BMP4,TGFBR2
TEAD2	0.034	transcription regulator				0.0491	MPP4,NRXN2,POSTN
